# Supplementary material for: Directional ballistic transport in the two-dimensional metal PdCoO2
Source: Nat Phys. 2022 May 9;18(7):819–24. doi: 10.1038/s41567-022-01570-7 (PMC9279146; doi:10.1038/s41567-022-01570-7)
Supplement: Supplementary file 2 — Source data for Supplementary Figs. 1, 3, 4, 5, 6, 8 and 9c–f. [file 41567_2022_1570_MOESM2_ESM.zip]

Archive with 21 entries (21 files):
- FigS1a.txt
- __MACOSX/._FigS1a.txt
- FigS9f.txt
- FigS1b.txt
- __MACOSX/._FigS1b.txt
- FigS1c.txt
- __MACOSX/._FigS1c.txt
- FigS1d.txt
- __MACOSX/._FigS1d.txt
- FigS3.txt
- __MACOSX/._FigS3.txt
- FigS4ab.txt
- __MACOSX/._FigS4ab.txt
- FigS5.txt
- __MACOSX/._FigS5.txt
- FigS6a.txt
- FigS6b.txt
- FigS8.txt
- FigS9c.txt
- FigS9d.txt
- FigS9e.txt
