# Supplementary material for: Directional ballistic transport in the two-dimensional metal PdCoO2
Source: Nat Phys. 2022 May 9;18(7):819–24. doi: 10.1038/s41567-022-01570-7 (PMC9279146; doi:10.1038/s41567-022-01570-7)
Supplement: Supplementary file 2 — Source data for Supplementary Figs. 1, 3, 4, 5, 6, 8 and 9c–f. [file 41567_2022_1570_MOESM2_ESM.zip › FigS1a.txt]

T [K] (155um)	resistivity [��cm] (155um)	T [K] (7um)	resistivity [��cm] (7um, 0deg)	resistivity [��cm] (7um, 10deg)	resistivity [��cm] (7um, 20deg)	resistivity [��cm] (7um, 300deg)	T [K] (2um)	resistivity [��cm] (2um, 0deg)	resistivity [��cm] (2um, 10deg)	resistivity [��cm] (2um, 20deg)	resistivity [��cm] (2um, 300deg)
2.1	0.008462893	278.0659	2.727670811	2.728346212	2.728080258	2.728281099	278.0851	2.728161568	2.72816638	2.72814034	2.728232353
2.3	0.008502476	278.055	2.727442898	2.728129317	2.727850406	2.728044952	278.0787	2.728082175	2.728098467	2.728062417	2.728167228
2.5	0.008534714	278.0365	2.727209558	2.727905546	2.727616385	2.727809363	278.0667	2.727996882	2.728022241	2.727978309	2.728097938
2.7	0.008560152	278.0175	2.726975567	2.727667731	2.727381908	2.727572933	278.0608	2.727905679	2.727937808	2.727888012	2.728024434
2.9	0.008579337	278.0015	2.726740384	2.727429827	2.727146391	2.727337903	278.054	2.727808553	2.72784527	2.727791521	2.727946671
3.1	0.008592814	277.9836	2.726498443	2.72717524	2.726909674	2.727093677	278.047	2.727705493	2.727744733	2.727688832	2.727864602
3.3	0.008601127	277.9681	2.726267225	2.726936901	2.726673731	2.726844442	278.0392	2.727596491	2.727636299	2.727579941	2.727778182
3.5	0.008604823	277.9477	2.72602686	2.726708853	2.72643617	2.726597638	278.0227	2.727481533	2.727520074	2.727464844	2.727687364
3.7	0.008604446	277.9379	2.725779725	2.726474834	2.726198143	2.726356563	278.015	2.72736061	2.727396161	2.727343536	2.727592101
3.9	0.008600542	277.9182	2.725529739	2.726236694	2.725958105	2.726118162	278.0061	2.72723371	2.727264664	2.727216014	2.727492348
4.1	0.008593657	277.9015	2.725284634	2.725992324	2.725718926	2.725879772	277.9971	2.727100823	2.727125687	2.727082272	2.727388058
4.3	0.008584335	277.8835	2.725048847	2.725753832	2.725481293	2.725641001	277.9781	2.726961937	2.726979334	2.726942307	2.727279185
4.5	0.008573122	277.8656	2.724814256	2.725524638	2.725243933	2.725404001	277.968	2.726817043	2.726825709	2.726796115	2.727165682
4.7	0.008560563	277.8546	2.724584704	2.725299098	2.725011216	2.725166214	277.9579	2.726666128	2.726664917	2.726643691	2.727047503
4.9	0.008547204	277.835	2.724360343	2.72507725	2.7247793	2.724930207	277.9473	2.726509182	2.726497061	2.72648503	2.726924602
5.1	0.008533589	277.818	2.724124963	2.724843483	2.72454512	2.724692327	277.9365	2.726346195	2.726322245	2.72632013	2.726796933
5.3	0.008548692	277.8	2.723890674	2.724602928	2.724307531	2.724451901	277.9128	2.726177155	2.726140573	2.726148984	2.726664449
5.5	0.008504727	277.7899	2.723652321	2.724362944	2.72406951	2.724211977	277.9011	2.726002051	2.72595215	2.725971591	2.726527105
5.7	0.008519375	277.7728	2.723409908	2.724119182	2.723829277	2.723972459	277.8889	2.725820873	2.725757079	2.725787944	2.726384853
5.9	0.008528217	277.7541	2.723166631	2.723874117	2.723591232	2.723734479	277.8765	2.725633609	2.725555464	2.725598039	2.726237647
6.1	0.008551596	277.7437	2.722915213	2.723625208	2.723347965	2.723495629	277.8522	2.72544025	2.72534741	2.725401874	2.726085442
6.3	0.008543263	277.7263	2.722656519	2.723375835	2.723110938	2.723253181	277.8389	2.725240783	2.72513302	2.725199442	2.725928191
6.5	0.008534608	277.7042	2.722409807	2.723138224	2.722878348	2.723013868	277.8254	2.725035198	2.724912398	2.724990741	2.725765847
6.7	0.008530227	277.6851	2.722165698	2.722893905	2.722645756	2.722779208	277.8108	2.724823484	2.724685649	2.724775765	2.725598365
6.9	0.00853153	277.668	2.721924887	2.722648752	2.722410503	2.722541495	277.7961	2.724605631	2.724452876	2.724554511	2.725425698
7.1	0.008526897	277.6554	2.721700412	2.722417834	2.722177833	2.722306389	277.7655	2.724381626	2.724214184	2.724326974	2.725247799
7.3	0.008523611	277.6386	2.721467051	2.722187317	2.721947867	2.722069723	277.7498	2.724149337	2.723973522	2.724093958	2.725071681
7.5	0.008512747	277.6215	2.721234059	2.721949075	2.72171221	2.721834108	277.7352	2.723912475	2.723728235	2.723853105	2.724887328
7.7	0.008484992	277.6039	2.721002967	2.721712067	2.721474388	2.721598321	277.7193	2.723665674	2.723478905	2.723609344	2.724695977
7.9	0.008489511	277.5921	2.720772794	2.721478158	2.721239618	2.721364438	277.6872	2.723417466	2.723224092	2.723359035	2.72449649
8.1	0.008474966	277.5742	2.720532484	2.721237422	2.72100524	2.721131945	277.6702	2.723153198	2.722962854	2.723102334	2.724313237
8.3	0.008427417	277.5545	2.720281705	2.720984235	2.720769503	2.720896241	277.6522	2.722894668	2.722696549	2.722838641	2.724118032
8.5	0.00843199	277.5394	2.720038137	2.720735192	2.720529585	2.720659907	277.6343	2.722626115	2.72242425	2.722569204	2.723913638
8.7	0.008437744	277.5206	2.719802058	2.720498691	2.720293635	2.720422917	277.6164	2.722354598	2.722147004	2.72229298	2.723694782
8.9	0.008429388	277.5094	2.719566171	2.720254166	2.72006339	2.720188296	277.5794	2.722074241	2.72186498	2.72201094	2.723461539
9.1	0.008422477	277.4903	2.719329267	2.720016548	2.719836736	2.719951858	277.5606	2.721790798	2.721575894	2.721722137	2.723226154
9.3	0.008422581	277.4727	2.719090699	2.719780456	2.719604746	2.719719991	277.5412	2.721498878	2.721279119	2.721424782	2.722977197
9.5	0.008421356	277.4561	2.718862553	2.719547155	2.719372578	2.71949008	277.5211	2.721207468	2.720973459	2.721118323	2.722718393
9.7	0.008441002	277.443	2.718636101	2.719319953	2.719136328	2.719255617	277.4807	2.720910134	2.720664338	2.720806214	2.722451689
9.9	0.008433372	277.424	2.718406865	2.719083408	2.718901779	2.719018085	277.4597	2.720607218	2.720346199	2.720486885	2.722176221
10.1	0.00842949	277.4057	2.718182637	2.718848988	2.718671471	2.718780716	277.4387	2.720299855	2.720020305	2.720158429	2.721900975
10.3	0.008388253	277.3881	2.717960846	2.718625928	2.718443308	2.718544327	277.418	2.719986378	2.719682745	2.719824678	2.721616896
10.5	0.008370661	277.3687	2.717733611	2.718395576	2.71821357	2.718306362	277.3963	2.719666849	2.719342559	2.719484523	2.721322417
10.7	0.008366539	277.3437	2.717504725	2.718167226	2.717985979	2.718070503	277.3521	2.719335865	2.71899584	2.71913728	2.72101964
10.9	0.008346792	277.3268	2.717276504	2.717942851	2.717756172	2.717834822	277.3304	2.718998755	2.718646468	2.718788328	2.72070837
11.1	0.008348842	277.312	2.717051052	2.717716898	2.717525827	2.717599586	277.3072	2.718650651	2.718293126	2.718429547	2.720389517
11.3	0.008336715	277.2991	2.716828214	2.717482722	2.717297301	2.71736661	277.2843	2.718296753	2.717934727	2.718066302	2.72005169
11.5	0.008309106	277.282	2.716592104	2.717244752	2.717066806	2.717135251	277.2374	2.717937357	2.717571536	2.717696853	2.719709901
11.7	0.008308828	277.2635	2.716349825	2.716995914	2.716833423	2.716902524	277.213	2.717571772	2.717201218	2.717321163	2.719359883
11.9	0.008266229	277.2504	2.716117206	2.716754491	2.716601036	2.71666938	277.1894	2.717194125	2.716821066	2.716936414	2.719002114
12.1	0.008221664	277.2338	2.715895675	2.716524899	2.716375862	2.716436631	277.1644	2.716809802	2.716438971	2.716547968	2.71863708
12.3	0.0081945	277.2187	2.715664185	2.716292822	2.716146692	2.716196577	277.1397	2.716406761	2.716055546	2.716155363	2.718258754
12.5	0.008187282	277.2005	2.715431159	2.716062216	2.715915437	2.715959548	277.0888	2.716008362	2.715661407	2.715754631	2.717874539
12.7	0.008202981	277.1901	2.715204241	2.715833161	2.715686531	2.715722097	277.0624	2.715599935	2.715262702	2.715348443	2.717506278
12.9	0.008226966	277.173	2.714970475	2.715603627	2.715459555	2.715488598	277.0361	2.715185591	2.714854913	2.714935159	2.717129082
13.1	0.008207326	277.1548	2.714739641	2.715380319	2.715230094	2.715255741	277.0088	2.714762195	2.714444047	2.71451018	2.716744275
13.3	0.008228694	277.1388	2.714515466	2.715158317	2.715002945	2.715021721	276.9541	2.714336375	2.714027863	2.714087142	2.716353249
13.5	0.00820568	277.1201	2.714286411	2.714926033	2.714770479	2.714787297	276.9275	2.713905408	2.713604035	2.713650829	2.71595117
13.7	0.008252139	277.1094	2.714058933	2.714705018	2.714540744	2.714552318	276.8996	2.713466798	2.713171552	2.713215383	2.715542464
13.9	0.008261523	277.0937	2.713827925	2.714468839	2.714309115	2.714319136	276.8713	2.713018474	2.712732161	2.712771447	2.715129401
14.1	0.008287871	277.0744	2.713589899	2.714223636	2.714074394	2.714082493	276.843	2.712575237	2.712283128	2.712326271	2.714730517
14.3	0.008290405	277.0573	2.713356222	2.713993321	2.713840812	2.713846758	276.7849	2.712117371	2.711826162	2.711870096	2.714325004
14.5	0.008381509	277.0464	2.7131311	2.71376891	2.713611136	2.713611687	276.7549	2.71165635	2.711360756	2.711407916	2.713914695
14.7	0.008397653	277.0284	2.712908408	2.71354472	2.713385263	2.713379842	276.7253	2.711184052	2.710886651	2.710940446	2.713488248
14.9	0.008434552	277.0113	2.712672786	2.713309575	2.713151647	2.713147953	276.6954	2.710708115	2.710408417	2.710463286	2.713056622
15.1	0.008474316	276.992	2.712434013	2.713073013	2.712917523	2.712916652	276.6347	2.71022607	2.709920569	2.709977613	2.712619106
15.3	0.008512635	276.9791	2.712197649	2.712832311	2.712682331	2.712684961	276.6039	2.70973533	2.70943199	2.709488128	2.71220136
15.5	0.008515288	276.9603	2.711967927	2.712595541	2.71245032	2.712453813	276.5722	2.709234941	2.708936286	2.708990803	2.711773511
15.7	0.008521404	276.9441	2.7117351	2.712359124	2.712218315	2.712218547	276.5406	2.708726873	2.708437011	2.708487068	2.711340663
15.9	0.00854486	276.9261	2.711489446	2.712119396	2.711984855	2.711985515	276.5083	2.708211035	2.707927264	2.707976707	2.71090111
16.1	0.008515759	276.9119	2.711246153	2.711876689	2.711751164	2.711755467	276.4432	2.7076882	2.707411116	2.707460399	2.710447004
16.3	0.008525489	276.8925	2.711012814	2.71163464	2.711517299	2.711522069	276.4106	2.707153351	2.706886809	2.706935758	2.709985971
16.5	0.008566217	276.8766	2.710773801	2.711394847	2.71128281	2.711288018	276.3778	2.706617799	2.706354895	2.706402075	2.709519724
16.7	0.00859394	276.855	2.710536409	2.711155482	2.711046846	2.711052953	276.3452	2.706068165	2.70581424	2.705863386	2.709069199
16.9	0.008599531	276.8441	2.710309712	2.710918499	2.710815005	2.710821926	276.2784	2.705521258	2.705273026	2.705316751	2.708611456
17.1	0.008623386	276.8264	2.710068309	2.710674906	2.710582042	2.710585564	276.244	2.704964698	2.704725937	2.704766102	2.708147409
17.3	0.008613865	276.8087	2.709835215	2.710440663	2.710346252	2.710345842	276.2096	2.704410112	2.704178679	2.704215536	2.707663897
17.5	0.008611822	276.7872	2.709595344	2.710203946	2.710112107	2.710106474	276.1742	2.703847354	2.70361557	2.703655545	2.707171352
17.7	0.008581498	276.772	2.709356146	2.709969502	2.70988065	2.709869225	276.1392	2.703277894	2.703043669	2.703091084	2.706673096
17.9	0.008607159	276.7572	2.709124965	2.709741785	2.709645891	2.709632347	276.0676	2.702707402	2.702463022	2.702518135	2.706196882
18.1	0.008643517	276.739	2.708897468	2.709512915	2.709409729	2.709394457	276.0318	2.70212877	2.701878368	2.701942115	2.705710186
18.3	0.008662549	276.7233	2.708662467	2.709272899	2.709171179	2.709161926	275.996	2.701556247	2.701287791	2.701361236	2.70518938
18.5	0.00870286	276.7025	2.708423749	2.709027125	2.708935717	2.708929214	275.959	2.700967795	2.700693082	2.700773735	2.704657267
18.7	0.008740391	276.6902	2.708198277	2.708796692	2.70870874	2.708701431	275.885	2.700379116	2.700094199	2.700182278	2.704112373
18.9	0.00878471	276.6745	2.707976395	2.708573948	2.708479221	2.70847151	275.8476	2.699784905	2.699493098	2.699586334	2.703596772
19.1	0.008784121	276.6563	2.707750897	2.7083498	2.708249881	2.708239716	275.8096	2.69918899	2.69888899	2.698982446	2.703066752
19.3	0.008829453	276.6434	2.707512608	2.708110718	2.708018049	2.708005936	275.7719	2.698588493	2.698277142	2.698369954	2.702510794
19.5	0.008884182	276.6269	2.707271991	2.707874993	2.707783	2.707772314	275.7338	2.697987892	2.697664049	2.697757925	2.701942366
19.7	0.008979038	276.605	2.707037739	2.707647724	2.707545506	2.70754266	275.6571	2.697378581	2.69704517	2.697145561	2.701375803
19.9	0.009003508	276.5869	2.706805275	2.707418257	2.707306983	2.707312929	275.6185	2.696763469	2.69642126	2.69652372	2.700791217
20.1	0.009048853	276.57	2.706576059	2.707196282	2.707068814	2.707083717	275.5805	2.696146634	2.695796041	2.695907268	2.700193242
20.3	0.009105361	276.556	2.706344766	2.706964403	2.706834146	2.706852495	275.542	2.695519835	2.695167419	2.695290738	2.699573143
20.5	0.009167137	276.537	2.706100989	2.706719479	2.706597097	2.706618815	275.5035	2.69489055	2.69453978	2.694669126	2.698938289
20.7	0.009157311	276.5187	2.705857178	2.706483892	2.706356604	2.706387311	275.4276	2.694263263	2.693912438	2.694048422	2.698294909
20.9	0.00920072	276.5014	2.705615888	2.706248219	2.706113133	2.70615822	275.3893	2.693635056	2.693288459	2.69342507	2.69764306
21.1	0.009213538	276.4887	2.705390556	2.706018428	2.705877296	2.70592912	275.3518	2.693006085	2.69266193	2.692797331	2.696982766
21.3	0.009239905	276.4734	2.705165757	2.705788674	2.705642946	2.705695585	275.3134	2.69238138	2.692031481	2.692169364	2.696316075
21.5	0.00924783	276.4557	2.704932317	2.705554827	2.705405534	2.705463715	275.2379	2.691753427	2.691402747	2.691536523	2.695649047
21.7	0.009289278	276.4358	2.704694773	2.705312923	2.705166844	2.705230086	275.2007	2.691126594	2.690770377	2.690903955	2.69497504
21.9	0.009368396	276.4265	2.704472463	2.705085533	2.704931052	2.704994671	275.1627	2.690494967	2.690143572	2.690271019	2.694300919
22.1	0.00942453	276.4058	2.704244991	2.704861257	2.704690295	2.704757971	275.1257	2.689865708	2.689522335	2.689638959	2.693626407
22.3	0.009512281	276.3898	2.70401469	2.704629663	2.704447617	2.704523301	275.0883	2.689237188	2.688901892	2.689005128	2.692970753
22.5	0.00956637	276.3736	2.703790738	2.704400328	2.704210705	2.704286144	275.0135	2.688620407	2.688276553	2.68836858	2.692313915
22.7	0.009633513	276.3599	2.703566702	2.704167234	2.703981151	2.704050389	274.9765	2.687989059	2.687652561	2.687730004	2.691658191
22.9	0.009714528	276.3487	2.703340196	2.703931262	2.703752033	2.703815083	274.9386	2.687358253	2.687026637	2.687096443	2.690980764
23.1	0.009811669	276.3297	2.703106292	2.703694474	2.703521234	2.7035807	274.9014	2.686728285	2.686403545	2.686462857	2.690302797
23.3	0.009887059	276.3162	2.702874993	2.703463796	2.703285786	2.703352394	274.8277	2.686099176	2.685777217	2.685839735	2.689627241
23.5	0.009950566	276.2977	2.702649765	2.703241934	2.703050527	2.703119429	274.7906	2.685468076	2.685148767	2.68521142	2.688963311
23.7	0.010057133	276.2795	2.702411303	2.703016979	2.702811963	2.702881347	274.7541	2.684839943	2.684522743	2.684590016	2.688300599
23.9	0.010146324	276.2607	2.702171719	2.702796298	2.702572357	2.702642954	274.717	2.684213765	2.683898485	2.683959819	2.687642822
24.1	0.010249513	276.2442	2.701930742	2.702561571	2.702332833	2.702406495	274.6805	2.683591964	2.683270604	2.683334782	2.686989842
24.3	0.010357392	276.2246	2.701689052	2.702318899	2.702092334	2.702175011	274.6073	2.682967304	2.68264246	2.682705338	2.686321595
24.5	0.010495492	276.2106	2.701438081	2.702067458	2.701847384	2.701946108	274.5704	2.682341361	2.682015574	2.682076858	2.685657281
24.7	0.010620412	276.1935	2.701187613	2.701822115	2.701605895	2.701715638	274.5335	2.681711678	2.681391573	2.681448255	2.685019716
24.9	0.010767783	276.173	2.700951726	2.701581838	2.701366096	2.701484266	274.4967	2.681089405	2.680765194	2.680818567	2.684385545
25.1	0.010872115	276.1557	2.700723108	2.701347123	2.701132334	2.701250287	274.4229	2.680470531	2.680140519	2.68019243	2.683752058
25.3	0.011037679	276.1411	2.700474746	2.701107393	2.700891435	2.701016292	274.3862	2.679841068	2.679517579	2.679569501	2.68312417
25.5	0.011227564	276.122	2.700229264	2.700875309	2.700652843	2.700781064	274.3497	2.679222442	2.678890166	2.678943153	2.682474498
25.7	0.011355589	276.1044	2.6999928	2.700633725	2.700416469	2.700543947	274.313	2.678606396	2.678258472	2.678315461	2.68183086
25.9	0.011491831	276.0895	2.699762225	2.700400639	2.700184815	2.700304839	274.2774	2.677989047	2.677626078	2.677684883	2.681191321
26.1	0.011613596	276.0714	2.699526773	2.700171892	2.69994946	2.700064152	274.205	2.677374926	2.676997614	2.677052694	2.680571905
26.3	0.011772882	276.0548	2.699296066	2.69994105	2.699713312	2.699828234	274.1686	2.6767569	2.676366489	2.676419038	2.679956067
26.5	0.011862551	276.0419	2.699062974	2.699700671	2.69948015	2.699591171	274.1328	2.676140974	2.675735373	2.675788113	2.679346017
26.7	0.01200911	276.0184	2.698824117	2.699457739	2.699243956	2.699354405	274.0966	2.675518399	2.67510435	2.67515665	2.678741998
26.9	0.012175309	276.0061	2.698579871	2.699209865	2.699009564	2.699120684	274.0239	2.674900664	2.674474476	2.674523156	2.678123393
27.1	0.012306767	275.989	2.698340428	2.698976365	2.698778962	2.698882367	273.9882	2.674276899	2.673840251	2.673896574	2.677506928
27.3	0.012500378	275.9691	2.698083287	2.698734176	2.698545163	2.698643988	273.9513	2.673651816	2.673195886	2.673271422	2.676919187
27.5	0.01270845	275.9537	2.697830897	2.698495058	2.698308757	2.698406238	273.9153	2.673022202	2.672560293	2.67264717	2.676332415
27.7	0.012916923	275.9388	2.697588436	2.69826102	2.698071803	2.698170584	273.8793	2.67240692	2.671927754	2.672020477	2.67575072
27.9	0.013119719	275.924	2.697362037	2.698040471	2.697838902	2.697932617	273.8074	2.671790132	2.671299327	2.671398321	2.675176579
28.1	0.013278675	275.9069	2.697130926	2.697818888	2.69760097	2.697695296	273.7718	2.67117428	2.670673154	2.670778481	2.674577146
28.3	0.01344929	275.8856	2.696886741	2.697581341	2.697360792	2.697453657	273.7354	2.670560971	2.670046562	2.670155002	2.673979051
28.5	0.013671251	275.8685	2.696649428	2.69734333	2.697120231	2.697216439	273.7002	2.669946885	2.669420032	2.669528135	2.673405082
28.7	0.013892393	275.8598	2.69641327	2.697103271	2.696880995	2.696977162	273.6287	2.669330499	2.668793762	2.668904545	2.672834212
28.9	0.014128815	275.8383	2.696179218	2.696874466	2.696645323	2.696737773	273.5927	2.668711969	2.668170004	2.668284542	2.672268436
29.1	0.014357573	275.8262	2.69595194	2.696657348	2.696410832	2.696497209	273.5573	2.668092766	2.667544147	2.667661661	2.671658776
29.3	0.014559371	275.8085	2.695715064	2.696431219	2.696173952	2.6962635	273.5214	2.667476378	2.666918435	2.667039141	2.671043767
29.5	0.014816785	275.7903	2.695478509	2.696199563	2.695943763	2.696032652	273.4858	2.666854953	2.666294275	2.666425102	2.670463462
29.7	0.01508723	275.7749	2.695243321	2.695974544	2.695712625	2.695800961	273.414	2.66623967	2.665664462	2.665807658	2.669880967
29.9	0.015327712	275.7559	2.695013703	2.695749353	2.695479579	2.69556718	273.3783	2.66562267	2.665041589	2.665189473	2.669271693
30.1	0.015628333	275.7416	2.694785607	2.695521708	2.695245251	2.695333672	273.3427	2.665011076	2.664417119	2.664577066	2.668653663
30.3	0.015907701	275.7264	2.694544355	2.695291809	2.695007979	2.695102993	273.3072	2.664399334	2.663790175	2.663961238	2.668028122
30.5	0.016185173	275.7099	2.694287119	2.695042463	2.694768955	2.69486768	273.2363	2.663790695	2.66316841	2.663341687	2.667394569
30.7	0.016464299	275.695	2.694037086	2.694797674	2.694532079	2.694630913	273.2011	2.663184862	2.66255278	2.662727315	2.666765475
30.9	0.016749053	275.6785	2.693802775	2.694572079	2.69429584	2.694395069	273.1657	2.662573605	2.661935223	2.662112895	2.666128389
31.1	0.017065128	275.6575	2.69356282	2.694345593	2.694057986	2.694157601	273.1301	2.66196446	2.661314643	2.661499177	2.665487236
31.3	0.017438861	275.6427	2.693333485	2.694128234	2.693824587	2.693927801	273.0948	2.66136119	2.660699141	2.660882098	2.664846126
31.5	0.017733873	275.6228	2.693098874	2.693898721	2.693587459	2.693702492	273.0247	2.660749413	2.660083423	2.660270757	2.664204592
31.7	0.018041944	275.6079	2.692858567	2.693660287	2.693345249	2.693475057	272.9893	2.660147029	2.659468485	2.659663602	2.663560237
31.9	0.018381057	275.5908	2.692615846	2.693425618	2.693102788	2.69324453	272.9544	2.659539144	2.658856249	2.659056627	2.662931855
32.1	0.018733082	275.5754	2.692382191	2.693193679	2.692866579	2.693011153	272.9193	2.658930521	2.65824848	2.658447796	2.662300393
32.3	0.019062533	275.5583	2.69215047	2.692972187	2.692634981	2.692778538	272.8505	2.658319249	2.65763751	2.657840695	2.661666724
32.5	0.019395635	275.5418	2.691919747	2.692752208	2.692399246	2.692543009	272.8161	2.657710919	2.657027484	2.657232522	2.661015188
32.7	0.019779655	275.53	2.691683582	2.692517158	2.692162623	2.692307071	272.7813	2.657097917	2.65641885	2.656621764	2.660364498
32.9	0.020157191	275.509	2.691439436	2.692270349	2.691924917	2.692072004	272.7469	2.656479489	2.655812432	2.656015662	2.659714569
33.1	0.020549296	275.4933	2.691196084	2.692018615	2.69168809	2.691836286	272.7114	2.655872836	2.655207978	2.655411597	2.659065535
33.3	0.020964281	275.4771	2.690961591	2.691774989	2.691455764	2.691602824	272.6435	2.655270848	2.654601467	2.654801847	2.658446469
33.5	0.021351769	275.4575	2.690723483	2.691539279	2.69122274	2.691369007	272.6096	2.654674248	2.653999125	2.654196688	2.657824303
33.7	0.021718436	275.4483	2.690495343	2.691307391	2.690989714	2.69113371	272.5751	2.654079473	2.6533991	2.653592159	2.657193075
33.9	0.022116981	275.4272	2.690263674	2.691077646	2.690760302	2.690901068	272.5413	2.653480945	2.652796507	2.652986309	2.656567078
34.1	0.022518513	275.4079	2.690029051	2.69085453	2.690524021	2.690667484	272.4732	2.652880684	2.652193785	2.652377702	2.655945179
34.3	0.022995762	275.3978	2.689797681	2.69062141	2.690290925	2.690429893	272.4389	2.652289912	2.651596081	2.651776823	2.655329047
34.5	0.023452488	275.3788	2.689561144	2.690381598	2.690057458	2.690195076	272.4055	2.651697949	2.650999234	2.651179809	2.654734405
34.7	0.023863594	275.3617	2.689322236	2.690139856	2.689820074	2.689959935	272.3714	2.651109786	2.650403216	2.650582966	2.654140355
34.9	0.024315365	275.3474	2.689083637	2.68989709	2.689585039	2.689722596	272.3381	2.650522991	2.64980524	2.649986581	2.653521023
35.1	0.024745941	275.3278	2.688836486	2.689651116	2.689351108	2.689488803	272.2701	2.649935294	2.649211435	2.649393964	2.652903927
35.3	0.025208225	275.3093	2.688581561	2.689404742	2.689116636	2.689254855	272.2362	2.649345396	2.648615465	2.648799745	2.652291627
35.5	0.025684525	275.2992	2.688329084	2.689162809	2.688881504	2.689021647	272.2034	2.648764287	2.64802334	2.648206834	2.651683602
35.7	0.026151994	275.274	2.688080404	2.688925225	2.688651316	2.688781306	272.1697	2.648172684	2.647435375	2.647616497	2.651079838
35.9	0.026617234	275.2625	2.687832864	2.688685359	2.68841931	2.688542001	272.1034	2.647580338	2.646855395	2.647025278	2.65050205
36.1	0.02712315	275.2418	2.687595292	2.688443119	2.68818676	2.688306986	272.0711	2.646988333	2.646278076	2.646435286	2.649924379
36.3	0.027625852	275.2258	2.687358898	2.688209771	2.687954481	2.68807225	272.0375	2.646397951	2.645699177	2.645849772	2.64933352
36.5	0.028143819	275.2076	2.687123854	2.687977507	2.687723641	2.68783876	272.0048	2.645794986	2.645124288	2.645265058	2.648744135
36.7	0.028674626	275.195	2.686890156	2.687746647	2.687491369	2.687602985	271.9718	2.645207431	2.644549036	2.644680865	2.64815615
36.9	0.029216594	275.1751	2.686656016	2.687507903	2.687258632	2.687369374	271.9067	2.644629039	2.643972859	2.6441019	2.647573528
37.1	0.029803878	275.158	2.686424283	2.687273593	2.68702275	2.68713343	271.8747	2.644055092	2.643400057	2.64352753	2.647015541
37.3	0.030343827	275.1389	2.686189014	2.687037796	2.68678255	2.686898191	271.8425	2.643481148	2.642828097	2.642953574	2.64646279
37.5	0.030901637	275.1266	2.685953551	2.686808213	2.686546131	2.686660863	271.8106	2.642917228	2.642265304	2.642379213	2.645889654
37.7	0.031502338	275.1096	2.685720555	2.686585971	2.686315102	2.686423145	271.7459	2.642358411	2.641696936	2.641804364	2.645319543
37.9	0.032052821	275.0905	2.685489963	2.686357942	2.686089449	2.686186065	271.7132	2.641783648	2.641133202	2.641229208	2.644753038
38.1	0.032633717	275.0714	2.685261773	2.686130933	2.685861628	2.685952186	271.6812	2.641217055	2.640569759	2.640654941	2.644220636
38.3	0.033196152	275.0602	2.68502276	2.685894977	2.685622055	2.685718146	271.6491	2.640654141	2.640005545	2.640081565	2.643686154
38.5	0.03379241	275.0384	2.684773341	2.68564848	2.685381398	2.685485378	271.617	2.640089164	2.639443161	2.639515727	2.643155645
38.7	0.03442065	275.0283	2.684526588	2.685415471	2.68514319	2.685248133	271.5536	2.639518517	2.638883272	2.638951031	2.642602455
38.9	0.035049515	275.0118	2.684276183	2.685166849	2.684905302	2.685007271	271.5221	2.638961709	2.638329555	2.638393917	2.642049874
39.1	0.035673453	274.995	2.684027665	2.684923802	2.684668136	2.68477253	271.4901	2.638405707	2.637768973	2.637823499	2.64149663
39.3	0.036292685	274.9771	2.683783794	2.684681126	2.684429855	2.684537581	271.4586	2.637849119	2.637215568	2.637264474	2.640969144
39.5	0.03695486	274.9586	2.683537498	2.684451093	2.684191252	2.684300452	271.3959	2.637293968	2.636660759	2.636711744	2.640442778
39.7	0.03762878	274.9395	2.683293047	2.684204291	2.683956056	2.68406492	271.3643	2.63674763	2.636107152	2.636157944	2.639875753
39.9	0.038326037	274.9227	2.683038993	2.683943729	2.683718437	2.683830228	271.3336	2.636197251	2.635557736	2.635607983	2.639297938
40.1	0.038994314	274.9092	2.682777824	2.683675877	2.683482886	2.683592877	271.3022	2.635650562	2.635008261	2.635061494	2.638725906
40.3	0.039685832	274.893	2.682525888	2.683423041	2.68324229	2.683356108	271.2715	2.635107319	2.634457984	2.634519293	2.638158404
40.5	0.040355894	274.8767	2.682288898	2.683172749	2.683007592	2.683126998	271.2095	2.634560956	2.633912388	2.633973781	2.637584733
40.7	0.041030878	274.8563	2.68204898	2.682923597	2.68277682	2.682897624	271.1783	2.634017587	2.633369325	2.633434082	2.637008616
40.9	0.041750554	274.8448	2.681798867	2.682668114	2.682542152	2.682665847	271.1482	2.633476014	2.632827476	2.632895023	2.636420854
41.1	0.042467603	274.8255	2.681555909	2.682414978	2.682305569	2.682432024	271.1175	2.632941857	2.632288582	2.632353618	2.635831833
41.3	0.043174536	274.8084	2.681307528	2.68216146	2.682066826	2.682197139	271.0875	2.63241017	2.631753727	2.63181512	2.635241
41.5	0.043904388	274.7902	2.681059222	2.681905695	2.681826401	2.681960963	271.0269	2.631869624	2.631216571	2.631275617	2.63464932
41.7	0.044662782	274.7795	2.68081073	2.681650667	2.681591326	2.681725328	270.9962	2.631339492	2.63068555	2.630736902	2.63405972
41.9	0.045402254	274.7619	2.680568727	2.681400413	2.681355943	2.681494374	270.9667	2.630803555	2.630153643	2.630198114	2.633473985
42.1	0.046203389	274.7426	2.680325362	2.681158134	2.681122692	2.681260943	270.9361	2.630270252	2.629626077	2.62966122	2.632874044
42.3	0.047006357	274.7246	2.680092673	2.680926018	2.680891367	2.681029675	270.8746	2.629738645	2.62909143	2.629125997	2.632276773
42.5	0.047794432	274.7073	2.679852383	2.680680712	2.680657266	2.680796093	270.8444	2.62921374	2.628560784	2.628583935	2.631688015
42.7	0.048600024	274.6955	2.679609455	2.680429812	2.680423747	2.680563547	270.814	2.628680874	2.628027096	2.628047065	2.631122495
42.9	0.049408351	274.6779	2.679365885	2.680179805	2.680183182	2.680330014	270.7846	2.628157171	2.627491414	2.627518789	2.630564965
43.1	0.050247895	274.6591	2.679119218	2.679935155	2.679938999	2.680094769	270.7549	2.627643842	2.626957456	2.626994317	2.630013885
43.3	0.051052389	274.6411	2.678878875	2.679695016	2.679695785	2.679860967	270.6965	2.627126175	2.626422863	2.626462759	2.62947103
43.5	0.05191163	274.6232	2.678647982	2.679464731	2.679456706	2.679624418	270.6671	2.626600964	2.625893494	2.625942178	2.62890588
43.7	0.052694482	274.6112	2.67840742	2.67922645	2.679219192	2.679388981	270.6379	2.626079196	2.625361668	2.62541711	2.628345252
43.9	0.053542261	274.593	2.678168311	2.678982739	2.678985565	2.679155185	270.6083	2.625556457	2.624832518	2.624895395	2.627802204
44.1	0.054438452	274.5753	2.677929222	2.67873878	2.678750531	2.678920093	270.5789	2.625032075	2.624302658	2.624376188	2.627256817
44.3	0.055285894	274.5622	2.677685596	2.678494314	2.678514522	2.678684301	270.5207	2.624516885	2.623776876	2.623863925	2.626712364
44.5	0.056177353	274.5445	2.677450769	2.678259837	2.678281552	2.67844839	270.4915	2.623999349	2.623253199	2.623349188	2.62616906
44.7	0.057086303	274.526	2.67722045	2.678023495	2.678048356	2.678211804	270.4633	2.623479101	2.622733155	2.622833113	2.625610667
44.9	0.058013398	274.5072	2.676990882	2.677785329	2.677817507	2.67797534	270.4346	2.622959914	2.622214982	2.622321235	2.625074356
45.1	0.058947465	274.4966	2.676756066	2.677540421	2.677584353	2.67773662	270.3766	2.622446878	2.621697354	2.621812177	2.624541667
45.3	0.059909221	274.4798	2.676528656	2.677296317	2.677346487	2.677503155	270.3485	2.621928609	2.621181932	2.621301069	2.624009215
45.5	0.060866589	274.4599	2.676296976	2.677050533	2.677111807	2.677270666	270.3197	2.621414097	2.620673042	2.620791219	2.623479225
45.7	0.061809687	274.449	2.676072228	2.676819066	2.676876183	2.677037184	270.291	2.620899744	2.620167339	2.620282286	2.622951275
45.9	0.062737745	274.4308	2.675853804	2.67659672	2.676642855	2.676802	270.2624	2.62038583	2.619660672	2.619769505	2.622430173
46.1	0.063674401	274.4117	2.6756307	2.676371852	2.676410174	2.676569363	270.2063	2.619874699	2.619153439	2.619258146	2.621899186
46.3	0.064619463	274.396	2.675400649	2.676143667	2.676172869	2.676341378	270.1786	2.619372032	2.618646626	2.618750951	2.621374457
46.5	0.065543917	274.3809	2.6751773	2.675923682	2.675941288	2.676113764	270.1498	2.618860569	2.618144322	2.618248684	2.620853288
46.7	0.066498552	274.3616	2.674956209	2.675701984	2.675712975	2.675882278	270.1223	2.61837344	2.61764031	2.61774229	2.620337
46.9	0.067476845	274.3459	2.67472263	2.675468437	2.675477964	2.675646065	270.0661	2.617879688	2.617140494	2.617240702	2.619828489
47.1	0.06844267	274.3192	2.674490656	2.675232618	2.67524118	2.675410977	270.0384	2.617377519	2.616644339	2.616743469	2.619327853
47.3	0.069387656	274.3089	2.674254202	2.674993236	2.674999654	2.675173698	270.0109	2.61687055	2.616141408	2.6162405	2.6188325
47.5	0.070399642	274.2898	2.674020099	2.67475644	2.674762443	2.674941723	269.9828	2.616376661	2.615646372	2.6157417	2.618340852
47.7	0.07142413	274.2733	2.673792021	2.674524608	2.674531684	2.674709688	269.9552	2.61588298	2.615156852	2.615246039	2.617855178
47.9	0.072485108	274.2537	2.673559379	2.674286085	2.674300036	2.674475429	269.9	2.615386371	2.614666083	2.614754123	2.617374408
48.1	0.073575249	274.2433	2.673326938	2.674044733	2.67406613	2.674239096	269.8726	2.614899828	2.61417641	2.614270437	2.616898716
48.3	0.074568234	274.2268	2.67309218	2.673801215	2.673833567	2.674004304	269.8449	2.614414351	2.613687064	2.61378837	2.616393088
48.5	0.075592614	274.2075	2.672855999	2.673566365	2.673597797	2.673772954	269.8174	2.61392601	2.613198715	2.613308289	2.615891425
48.7	0.076668267	274.1898	2.672632578	2.673337073	2.673366328	2.673542739	269.7628	2.613439688	2.612709201	2.612825182	2.615401169
48.9	0.077747004	274.173	2.672405007	2.673094403	2.673139505	2.673309289	269.7354	2.612963696	2.612227284	2.612347636	2.614916257
49.1	0.078834049	274.1607	2.672179991	2.672860585	2.672911222	2.673073476	269.7083	2.612481236	2.611745058	2.611865229	2.614435544
49.3	0.079917017	274.1447	2.671949599	2.672624997	2.672673826	2.672834323	269.6815	2.611999975	2.611274617	2.611396092	2.613963136
49.5	0.080992287	274.1263	2.671723917	2.672391846	2.672440473	2.672596665	269.6559	2.611526341	2.610801329	2.61092404	2.613469806
49.7	0.082085374	274.1049	2.671497781	2.672157122	2.672212573	2.672361595	269.6034	2.611048339	2.610331689	2.610451297	2.612979002
49.9	0.083241855	274.0965	2.671273871	2.671929885	2.671983924	2.672129941	269.5766	2.610572713	2.609862844	2.609976582	2.612515074
50.1	0.084373321	274.0775	2.671044654	2.671709252	2.67174815	2.67189658	269.5511	2.610106265	2.609397523	2.609506691	2.612051653
50.3	0.085535401	274.0621	2.670820905	2.671489536	2.671514816	2.671663491	269.5247	2.609636255	2.608934924	2.60903758	2.611578171
50.5	0.086757545	274.0431	2.670597216	2.671264519	2.671285089	2.67143086	269.4723	2.609169817	2.608476169	2.608567528	2.611093967
50.7	0.087936016	274.0318	2.670360692	2.671026378	2.671050781	2.671199486	269.4456	2.608704841	2.608013942	2.608093139	2.610610346
50.9	0.089127268	274.015	2.670129647	2.6707907	2.670815253	2.670968662	269.4186	2.608248552	2.607556523	2.607628316	2.610126916
51.1	0.090305792	273.9957	2.669895933	2.670555986	2.670579349	2.67073815	269.3929	2.607792063	2.607097433	2.607164912	2.609649821
51.3	0.091451849	273.9786	2.669657664	2.670316453	2.670348346	2.670506396	269.3663	2.607331451	2.606639401	2.606700037	2.609181056
51.5	0.092570276	273.9613	2.66942242	2.67007661	2.670114783	2.670268378	269.3138	2.606865362	2.60618097	2.606236826	2.608713371
51.7	0.093715177	273.9422	2.669185622	2.669837507	2.669882121	2.670030948	269.2878	2.606405856	2.605728148	2.605782134	2.608248629
51.9	0.094853875	273.9293	2.668954261	2.669606949	2.66965259	2.669798934	269.2619	2.605948614	2.605274778	2.605323987	2.607786327
52.1	0.096017574	273.9117	2.668719857	2.669370167	2.669419996	2.669567099	269.2365	2.605497151	2.604824171	2.604869519	2.60732768
52.3	0.097177722	273.8946	2.668481931	2.669133542	2.669185589	2.669334965	269.1851	2.605044668	2.604370051	2.604413749	2.606873908
52.5	0.09834932	273.8809	2.668252095	2.668906864	2.668951206	2.669100502	269.1596	2.604595528	2.603916548	2.603956192	2.606447579
52.7	0.0995618	273.8627	2.668035125	2.668685674	2.6687235	2.668863565	269.134	2.604143799	2.603463247	2.603504797	2.606025728
52.9	0.100771239	273.8464	2.667811654	2.668461102	2.668493069	2.668626833	269.1087	2.603695164	2.603012405	2.603057432	2.605587226
53.1	0.101987771	273.8288	2.667579095	2.668234237	2.668264521	2.668392481	269.0835	2.603244565	2.602561902	2.602608326	2.605144931
53.3	0.103240567	273.8094	2.667352305	2.668014776	2.668036162	2.668158549	269.0341	2.602800389	2.602110123	2.602157996	2.60470274
53.5	0.104503037	273.7982	2.667130987	2.667788979	2.667810848	2.667926692	269.009	2.602354566	2.601659464	2.601714368	2.604261324
53.7	0.105778947	273.7803	2.666897567	2.667553757	2.667585334	2.667693095	268.9833	2.601915701	2.601210738	2.601270892	2.603828712
53.9	0.107058	273.759	2.666665907	2.667327954	2.667359978	2.667457531	268.9578	2.601475998	2.600763258	2.600826964	2.603406952
54.1	0.108291134	273.7473	2.666438401	2.6670997	2.667131034	2.667226558	268.9323	2.601040743	2.600316145	2.600383856	2.602968114
54.3	0.109548297	273.7307	2.666216583	2.666870532	2.666902938	2.666998163	268.8823	2.600608151	2.599873934	2.599943691	2.602531444
54.5	0.110928374	273.7108	2.665983946	2.666634232	2.666672958	2.666765153	268.857	2.600179666	2.599434096	2.599510221	2.602095484
54.7	0.112304001	273.6912	2.665753402	2.666407606	2.666438769	2.666535588	268.832	2.59974805	2.598992826	2.599072306	2.601660786
54.9	0.113644561	273.6747	2.665529633	2.6661862	2.666208614	2.666305081	268.8082	2.599320611	2.598551999	2.598640206	2.601227532
55.1	0.114986349	273.6632	2.665309166	2.665968366	2.665977686	2.666072569	268.7593	2.598893378	2.598113962	2.598208928	2.600794212
55.3	0.116309546	273.6453	2.665079857	2.665744763	2.665742528	2.665841592	268.7343	2.598462525	2.597680034	2.597776252	2.60035605
55.5	0.117668125	273.6237	2.664854931	2.665524021	2.665512231	2.665607971	268.7101	2.598037507	2.59725131	2.597342988	2.599917257
55.7	0.119082557	273.6128	2.664630041	2.66530179	2.665282163	2.665372488	268.6854	2.597609552	2.596823122	2.596908983	2.599477038
55.9	0.120469916	273.5926	2.664404431	2.665078944	2.665051085	2.665138324	268.6616	2.597182117	2.596397087	2.596477604	2.599040137
56.1	0.121867701	273.5778	2.664164872	2.664845591	2.66481754	2.664905654	268.6132	2.596762024	2.595975113	2.596050211	2.598619807
56.3	0.123269366	273.5585	2.663936379	2.664615988	2.664588246	2.664673919	268.5889	2.596346783	2.59555475	2.595627541	2.598190466
56.5	0.124659504	273.5456	2.663723605	2.664397739	2.66435543	2.66444361	268.5654	2.595927639	2.595138643	2.595204401	2.597757166
56.7	0.126012565	273.5291	2.663498853	2.664175487	2.664123122	2.664212009	268.5413	2.595514868	2.594721489	2.594779136	2.597321078
56.9	0.127397973	273.5092	2.66327205	2.663951579	2.663894652	2.663980688	268.494	2.595097665	2.594307051	2.594361084	2.596885422
57.1	0.128770341	273.4957	2.663039604	2.663720722	2.663665232	2.663751618	268.4704	2.594678886	2.593889322	2.59393973	2.596451497
57.3	0.130188403	273.4753	2.662802018	2.663488157	2.663435563	2.663522051	268.4467	2.594264843	2.593470882	2.593519271	2.596029723
57.5	0.131604793	273.4607	2.662556776	2.663247422	2.66320656	2.663289982	268.4232	2.593859357	2.593060246	2.593106348	2.595585487
57.7	0.133026429	273.4428	2.662318957	2.663010528	2.662974688	2.663056257	268.3997	2.59344318	2.592643788	2.592693056	2.595141267
57.9	0.134435139	273.4274	2.662087554	2.662776565	2.662746206	2.662820327	268.3517	2.593025093	2.592226305	2.592278703	2.594694072
58.1	0.13583206	273.4089	2.661844992	2.662538708	2.662516003	2.66258661	268.3284	2.592611585	2.591811545	2.591863155	2.594246985
58.3	0.137247554	273.398	2.661601357	2.662298322	2.662280906	2.662357057	268.3055	2.592196936	2.591394911	2.591451515	2.593801208
58.5	0.138646079	273.3798	2.661375152	2.662063069	2.662045637	2.662124194	268.2823	2.59178448	2.590978746	2.591041409	2.593357281
58.7	0.140047365	273.3593	2.661150249	2.661833979	2.661815131	2.661892098	268.2361	2.591374861	2.590564592	2.590629958	2.592925149
58.9	0.141500228	273.3456	2.66092291	2.661600328	2.661583023	2.661660546	268.2131	2.590964216	2.590155973	2.590218464	2.592487587
59.1	0.142950173	273.3316	2.660691033	2.661368064	2.66134985	2.661429062	268.1894	2.590554485	2.589747532	2.589810624	2.592051903
59.3	0.144384893	273.3109	2.660457878	2.661133906	2.661117338	2.661198989	268.1662	2.590146079	2.589341225	2.589404038	2.591620244
59.5	0.14580488	273.2974	2.660215685	2.660895945	2.660884139	2.660968	268.143	2.589740619	2.588936749	2.588996281	2.591190865
59.7	0.147259665	273.2814	2.659972097	2.660663932	2.660654952	2.660734528	268.0974	2.589334271	2.588534038	2.588588635	2.590787182
59.9	0.148717744	273.2627	2.659732745	2.660431664	2.660431264	2.660498326	268.0744	2.588932425	2.588132374	2.588183738	2.590385588
60.1	0.15018624	273.245	2.659504538	2.660200108	2.660204798	2.660263602	268.0506	2.588534387	2.587732821	2.587783076	2.589958928
60.3	0.151688016	273.226	2.659268987	2.659965536	2.659974204	2.660032259	268.0281	2.588130417	2.587334059	2.587374618	2.589530186
60.5	0.153221316	273.2145	2.659031851	2.659721646	2.659737934	2.659801285	267.9829	2.587729637	2.586932327	2.586971172	2.589100155
60.7	0.154704255	273.198	2.658799171	2.659482539	2.659505071	2.659571404	267.9601	2.587323229	2.586532664	2.586570068	2.58867131
60.9	0.156175145	273.1792	2.65856572	2.659244072	2.659276392	2.659339833	267.938	2.5869183	2.586141066	2.586174724	2.588246836
61.1	0.157662145	273.1604	2.658338953	2.659019156	2.659048438	2.659110404	267.9153	2.586517023	2.585746093	2.585775211	2.587825911
61.3	0.159166137	273.1411	2.658108212	2.658792032	2.658815421	2.658879036	267.8931	2.586114695	2.585353362	2.585373577	2.587402503
61.5	0.160709337	273.1322	2.65787526	2.658561648	2.658580918	2.65864622	267.8484	2.585714976	2.584960727	2.584976543	2.586974896
61.7	0.162261104	273.1143	2.657643178	2.658328133	2.658350422	2.658415275	267.8257	2.585321288	2.584569625	2.584581415	2.586550441
61.9	0.163780163	273.0955	2.657398865	2.658094536	2.658117583	2.658183573	267.8037	2.584932289	2.584179356	2.58418653	2.58613057
62.1	0.16535006	273.0759	2.657152502	2.657854076	2.657874133	2.657947487	267.7814	2.584541507	2.58378428	2.583790584	2.585733077
62.3	0.166925896	273.0596	2.656912585	2.657609095	2.657636813	2.657714349	267.7375	2.584149463	2.583389385	2.583398676	2.585339429
62.5	0.168496159	273.0481	2.656669361	2.657376451	2.657403755	2.657486222	267.7155	2.583760849	2.582998363	2.583007603	2.584951271
62.7	0.170069294	273.0271	2.656423459	2.657141461	2.657167983	2.657255395	267.6935	2.583373166	2.58260602	2.582617091	2.58454373
62.9	0.171652665	273.0086	2.656174602	2.656904168	2.656931508	2.657025251	267.6715	2.582983687	2.582216864	2.582236081	2.584136016
63.1	0.173265765	272.9933	2.655933275	2.656669404	2.656694203	2.656793663	267.6494	2.582598511	2.581823958	2.581851302	2.583730207
63.3	0.174856627	272.9798	2.655699096	2.656437275	2.656461759	2.656556763	267.6057	2.582213847	2.581432375	2.581466376	2.58333282
63.5	0.176405784	272.9644	2.655465475	2.656200765	2.656226966	2.656319171	267.5838	2.581830706	2.581043844	2.581088172	2.582938377
63.7	0.177994417	272.9485	2.655232227	2.655959993	2.65598914	2.656083	267.5623	2.581450303	2.580656477	2.580707219	2.582548011
63.9	0.179590463	272.9319	2.654993553	2.655719696	2.655747363	2.655852125	267.5404	2.581067495	2.580270542	2.580326583	2.582153678
64.1	0.181190532	272.9092	2.654751225	2.655477854	2.655508936	2.65562158	267.4973	2.580687963	2.579887383	2.579954273	2.581753727
64.3	0.182788888	272.8927	2.654516933	2.655249383	2.655271772	2.655387496	267.4759	2.580309675	2.579508855	2.579579747	2.581358931
64.5	0.18438177	272.8795	2.654288204	2.655017618	2.655035588	2.655149322	267.4543	2.57993535	2.579134674	2.579206616	2.580972942
64.7	0.186011794	272.8624	2.654063712	2.654787413	2.654797282	2.654913516	267.433	2.579559577	2.57875931	2.578836257	2.580598318
64.9	0.187675065	272.8459	2.653833749	2.654549356	2.654561981	2.65467808	267.4111	2.579186239	2.578386255	2.578468686	2.580227242
65.1	0.189285639	272.8241	2.653598897	2.654314761	2.654326405	2.65444415	267.3689	2.578810746	2.578015601	2.578099584	2.579860244
65.3	0.190883996	272.8103	2.653358479	2.654082986	2.654091102	2.654211233	267.348	2.578438711	2.577645201	2.57772608	2.579477113
65.5	0.192507381	272.7952	2.653121478	2.653852421	2.653854115	2.65397868	267.3266	2.578070601	2.577277584	2.577352927	2.579096444
65.7	0.194126971	272.7812	2.652878484	2.653607374	2.653613398	2.653746975	267.3058	2.57769676	2.576909647	2.576979428	2.578718603
65.9	0.1957408	272.7594	2.652632713	2.653351883	2.653372973	2.653515769	267.2635	2.57733236	2.57654321	2.576615959	2.578352398
66.1	0.19736255	272.7412	2.652395595	2.653109886	2.653134594	2.653286379	267.2426	2.576966064	2.576178138	2.576245363	2.577986719
66.3	0.199006864	272.7294	2.65215074	2.652868293	2.652893492	2.653053117	267.2222	2.576602113	2.575814516	2.575880757	2.577605922
66.5	0.2006752	272.712	2.65190523	2.652627797	2.652660315	2.652815785	267.201	2.576231877	2.575454892	2.575511273	2.577224462
66.7	0.202310623	272.6949	2.65166282	2.652391247	2.652423437	2.652576631	267.1807	2.575863199	2.575093757	2.575151276	2.576843637
66.9	0.203957901	272.6768	2.651420496	2.652140986	2.652189242	2.652344609	267.139	2.575495503	2.574732725	2.574788713	2.576465022
67.1	0.205625364	272.6611	2.651180619	2.651899634	2.651956971	2.652117718	267.118	2.575126642	2.574372285	2.574429257	2.576105318
67.3	0.207327213	272.6468	2.650931275	2.651639815	2.651720478	2.651888579	267.0976	2.574759354	2.574004005	2.574069141	2.575746416
67.5	0.209008367	272.6303	2.650685922	2.651382982	2.651485674	2.651659021	267.0766	2.574393569	2.573643772	2.573708503	2.57537678
67.7	0.210728612	272.6112	2.650452129	2.651128083	2.651247476	2.651427726	267.0358	2.574021329	2.573281005	2.573343833	2.575008219
67.9	0.212433053	272.5936	2.650218417	2.650888011	2.651010536	2.651197248	267.0158	2.573660476	2.572919512	2.572985164	2.574639817
68.1	0.214133109	272.5818	2.649991016	2.650658631	2.650779811	2.650966024	266.9948	2.573298422	2.572562222	2.57262558	2.57427232
68.3	0.21580887	272.5633	2.649768932	2.650440356	2.650546707	2.650734017	266.9747	2.572936729	2.572205719	2.572270655	2.573915158
68.5	0.217477291	272.5465	2.649547014	2.650216662	2.6503132	2.650500117	266.9534	2.572583038	2.571850637	2.571906745	2.573558066
68.7	0.219182355	272.5278	2.649315149	2.649989578	2.650077294	2.650265693	266.9121	2.572227657	2.571500077	2.571544749	2.573202009
68.9	0.220875715	272.5076	2.649079108	2.649763873	2.649843695	2.650029864	266.8922	2.571871292	2.571151428	2.571182629	2.572838036
69.1	0.222620881	272.4972	2.648850412	2.649541266	2.649613192	2.649795508	266.8715	2.57151765	2.570805204	2.570823574	2.57247592
69.3	0.224299552	272.479	2.648615413	2.649311469	2.64937972	2.649563355	266.8517	2.571159476	2.570458721	2.570456999	2.57211588
69.5	0.226001023	272.4633	2.64838404	2.649079815	2.649145502	2.649330655	266.8107	2.570807466	2.570112689	2.57008988	2.571757767
69.7	0.227754529	272.4438	2.648157159	2.64885198	2.648916159	2.64909417	266.7905	2.57045354	2.569762963	2.569731966	2.571411777
69.9	0.229497722	272.4314	2.647925095	2.648622101	2.648680612	2.648854104	266.7706	2.570103506	2.569412945	2.569374418	2.571044658
70.1	0.231237697	272.4121	2.647696226	2.64839278	2.64844563	2.648615224	266.75	2.569755224	2.569060398	2.569010765	2.570677338
70.3	0.23293853	272.3958	2.647468741	2.648163739	2.648209022	2.648381165	266.7301	2.569404231	2.568704761	2.568652378	2.570312482
70.5	0.234689242	272.3757	2.647233711	2.647933354	2.647968963	2.648146437	266.691	2.569051392	2.568348708	2.568300172	2.569948074
70.7	0.236427278	272.3606	2.646996394	2.647704176	2.647730522	2.647912681	266.6715	2.568699709	2.567993754	2.567937599	2.569586821
70.9	0.238149523	272.3457	2.646764444	2.647484107	2.647494287	2.647678884	266.6522	2.568352427	2.567637356	2.567580675	2.569229335
71.1	0.23983526	272.3303	2.646541063	2.647263919	2.647262446	2.647443741	266.6321	2.568009364	2.567282702	2.567226849	2.568885788
71.3	0.241534866	272.3199	2.646319028	2.647042663	2.647032162	2.647210276	266.5927	2.567662536	2.566925601	2.566871464	2.568540792
71.5	0.24326886	272.3006	2.646082995	2.646812259	2.646800147	2.646975921	266.5727	2.567320664	2.566571915	2.566520154	2.568195268
71.7	0.2449835	272.2802	2.645844924	2.646586633	2.646566762	2.646743107	266.5529	2.566978065	2.566219037	2.566170506	2.567851523
71.9	0.246739765	272.2647	2.645605656	2.646352391	2.646330249	2.646503585	266.5335	2.566640615	2.565869475	2.565819936	2.567513874
72.1	0.248494429	272.2463	2.645366597	2.646117187	2.646091912	2.646265973	266.5141	2.566303404	2.56550917	2.56546323	2.567198382
72.3	0.250270802	272.2328	2.645139124	2.645888533	2.645851773	2.646028358	266.4746	2.565970095	2.565160489	2.56512118	2.5668616
72.5	0.252028548	272.216	2.644924142	2.645674699	2.64561717	2.645789474	266.455	2.565631455	2.56481271	2.564771434	2.566520708
72.7	0.253797682	272.1981	2.644704877	2.645454578	2.645384468	2.645551771	266.4352	2.565298367	2.564460689	2.564429595	2.566177026
72.9	0.255573967	272.1799	2.64448215	2.645228241	2.645151952	2.645312606	266.4163	2.564964133	2.564107896	2.564090729	2.565832491
73.1	0.257383397	272.1617	2.644248293	2.644992929	2.644917267	2.64507639	266.3777	2.564635557	2.563754452	2.563742752	2.565487271
73.3	0.259191611	272.1491	2.644015289	2.644763316	2.644682882	2.644840238	266.3582	2.564303817	2.563403629	2.563405286	2.565143939
73.5	0.260981687	272.1323	2.643782176	2.644540058	2.644448037	2.644604982	266.3395	2.563975718	2.563055236	2.563069743	2.564794807
73.7	0.262809399	272.1118	2.643554099	2.644322644	2.644213862	2.644367338	266.3205	2.563639594	2.562706398	2.562730812	2.564445655
73.9	0.26461221	272.0939	2.643317457	2.644093526	2.643979509	2.644130109	266.2814	2.56330936	2.562365326	2.562396548	2.564098035
74.1	0.266420664	272.0774	2.643079003	2.64385901	2.643744765	2.643895832	266.262	2.562981646	2.562023649	2.562061512	2.563751869
74.3	0.268251348	272.0573	2.642835754	2.643615045	2.643510221	2.643661362	266.2431	2.562645629	2.561689044	2.5617305	2.563407483
74.5	0.270049698	272.0457	2.642592385	2.643366786	2.643279256	2.643425375	266.2246	2.56231067	2.561356795	2.56140082	2.563079471
74.7	0.271884192	272.0273	2.642359738	2.643132547	2.643044899	2.64318808	266.2083	2.561974331	2.561024549	2.561074935	2.562744773
74.9	0.273737812	272.0071	2.64212747	2.6428996	2.642806206	2.642953801	266.1669	2.56163068	2.560693922	2.56074532	2.562399473
75.1	0.275602829	271.9909	2.641893237	2.642662326	2.642571438	2.642723174	266.148	2.561306361	2.560369288	2.560416129	2.562055041
75.3	0.277413262	271.9774	2.641649949	2.642422059	2.642334661	2.642487704	266.1288	2.5609798	2.560045854	2.560084227	2.561710406
75.5	0.279238205	271.9601	2.641416682	2.642191394	2.642100403	2.642253308	266.1102	2.560653843	2.559723067	2.559756212	2.561366666
75.7	0.281090229	271.941	2.641187342	2.641963653	2.641868671	2.6420215	266.0914	2.560324879	2.559400081	2.55942985	2.56102573
75.9	0.282912503	271.9245	2.640963951	2.641735714	2.641639079	2.641787634	266.0543	2.560004697	2.559078079	2.559105766	2.560691548
76.1	0.284705245	271.9068	2.640739679	2.64151022	2.641410611	2.641552473	266.0357	2.559677794	2.558754518	2.558773605	2.560349333
76.3	0.286514193	271.8937	2.640510407	2.641284437	2.641181626	2.641318212	266.0196	2.559356676	2.558430648	2.558449455	2.560008487
76.5	0.288371081	271.8777	2.64028118	2.641055941	2.640948034	2.641079097	265.9978	2.559030571	2.558105255	2.558121722	2.559667947
76.7	0.290180224	271.8601	2.640055014	2.640830721	2.640718482	2.640839441	265.9599	2.558708085	2.557781351	2.557797912	2.559329689
76.9	0.291975779	271.8408	2.639826248	2.640604979	2.640485913	2.640599584	265.9413	2.558376154	2.557457253	2.557467411	2.558993682
77.1	0.293774453	271.8287	2.639608304	2.640390775	2.640249282	2.640362921	265.9261	2.558059433	2.557135322	2.557140579	2.558668282
77.3	0.29559074	271.8116	2.639386995	2.640169608	2.640018562	2.640127737	265.9037	2.557735914	2.556812495	2.556810779	2.558325604
77.5	0.297424679	271.7937	2.639159091	2.639940889	2.63978838	2.639896871	265.8854	2.557421589	2.556502246	2.55648058	2.557982254
77.7	0.299263685	271.7786	2.638923015	2.639711117	2.639552569	2.639666428	265.8478	2.557101551	2.556181243	2.556148873	2.557639464
77.9	0.30111504	271.7623	2.638682721	2.639484055	2.639317082	2.639432525	265.8319	2.556796547	2.555870531	2.555830841	2.557297408
78.1	0.302951202	271.7475	2.638446284	2.639258285	2.639082916	2.639193889	265.8108	2.55648003	2.555560354	2.555507895	2.556956238
78.3	0.304786875	271.7307	2.638209625	2.639021622	2.638850751	2.638957128	265.7924	2.556172493	2.55524735	2.555186439	2.556617118
78.5	0.306609835	271.7122	2.637971164	2.638781902	2.638617663	2.638724637	265.7561	2.555860788	2.554932821	2.554861813	2.55628233
78.7	0.30846979	271.6937	2.637733191	2.638541358	2.638385715	2.638491069	265.7408	2.555549975	2.554619712	2.554541844	2.555948201
78.9	0.31032806	271.6825	2.637500522	2.638311214	2.638157318	2.638258412	265.7189	2.555239443	2.554298682	2.554217937	2.555615116
79.1	0.31221519	271.6646	2.637268677	2.638085698	2.637925198	2.6380255	265.7017	2.554929141	2.55397969	2.553898026	2.5552849
79.3	0.314075504	271.6456	2.637038407	2.637859307	2.637692055	2.637788067	265.6832	2.554610614	2.553651029	2.55357537	2.554958283
79.5	0.315940741	271.6279	2.636812367	2.637641703	2.63745524	2.637545853	265.6488	2.554305386	2.553328501	2.553261898	2.554635455
79.7	0.317820661	271.6153	2.636576317	2.637405825	2.637219378	2.637310861	265.6277	2.553990013	2.55300313	2.5529493	2.554326956
79.9	0.319725462	271.5985	2.636336185	2.637159897	2.636983381	2.637078998	265.6093	2.553684036	2.552681783	2.552631884	2.554011868
80.1	0.321632433	271.5781	2.636105781	2.636913177	2.636752968	2.636849562	265.5919	2.553372748	2.552359198	2.55231114	2.553697931
80.3	0.323516629	271.5621	2.635875067	2.636674797	2.636523288	2.636617185	265.5564	2.553063355	2.55203434	2.551998135	2.553387453
80.5	0.325387971	271.5486	2.635632976	2.636432174	2.636295407	2.636382173	265.5378	2.552748837	2.551718767	2.551679472	2.553077522
80.7	0.327317367	271.533	2.635391525	2.636185605	2.636068529	2.636149182	265.5199	2.552439691	2.551404179	2.551361721	2.552791523
80.9	0.329203117	271.5139	2.63515591	2.635955474	2.635840795	2.63591552	265.502	2.552128061	2.551085894	2.551049727	2.552504857
81.1	0.331090342	271.4951	2.634927211	2.635725809	2.635611554	2.63568317	265.4845	2.551819465	2.550771587	2.550735239	2.552218549
81.3	0.332962499	271.4803	2.634699018	2.635493136	2.635380962	2.635448618	265.4489	2.551510153	2.550452106	2.550420676	2.551916238
81.5	0.334852404	271.4644	2.634454032	2.635252812	2.635143764	2.635214955	265.4302	2.551200997	2.550139046	2.550114783	2.551614049
81.7	0.33675933	271.449	2.634212401	2.635022404	2.634909046	2.634981548	265.4125	2.550891818	2.549824062	2.549807726	2.551319536
81.9	0.338673996	271.4285	2.63398561	2.634799178	2.634673983	2.634748548	265.3942	2.550586419	2.549509579	2.549501423	2.551024849
82.1	0.340544639	271.4089	2.633764975	2.634583297	2.634436529	2.634518185	265.3591	2.550280892	2.549195283	2.549195221	2.550726599
82.3	0.342471448	271.3952	2.633533145	2.634357061	2.634200467	2.63428602	265.3411	2.549973886	2.548890562	2.548898761	2.550405107
82.5	0.344354046	271.3767	2.633295114	2.634129674	2.633968908	2.634052193	265.3228	2.549663245	2.548576108	2.548594617	2.55008131
82.7	0.346222452	271.3658	2.633068071	2.633911372	2.633737299	2.633819408	265.3053	2.54936053	2.548267408	2.548297709	2.549763011
82.9	0.348086258	271.3504	2.632839844	2.633688234	2.633507485	2.633585601	265.2903	2.549048245	2.547960571	2.547991749	2.549441907
83.1	0.349993141	271.3285	2.63260919	2.633456916	2.633277152	2.633354369	265.252	2.548739093	2.547657732	2.547685016	2.549117997
83.3	0.351916275	271.3034	2.632371083	2.633215883	2.633048887	2.633122348	265.2347	2.548420307	2.547352032	2.54739411	2.548790982
83.5	0.353822492	271.2903	2.63213132	2.632973784	2.632819289	2.632890494	265.2169	2.548107984	2.547055396	2.547095495	2.548460738
83.7	0.355738225	271.2732	2.631892359	2.632740083	2.632584063	2.632661183	265.2022	2.547795971	2.546759788	2.546795035	2.548130188
83.9	0.35765389	271.2567	2.631654747	2.632505079	2.632348756	2.632431578	265.1837	2.547489387	2.546468096	2.546496857	2.547799648
84.1	0.359546437	271.2457	2.631418354	2.632262368	2.632115765	2.632200837	265.1462	2.547178199	2.546170472	2.546196155	2.547469564
84.3	0.361450213	271.2272	2.631184733	2.632023624	2.63188582	2.631970423	265.1291	2.546872092	2.545879835	2.545903781	2.547141641
84.5	0.363338571	271.2068	2.630940715	2.631783811	2.631656053	2.63173732	265.1114	2.546572798	2.545584321	2.545603992	2.546817078
84.7	0.365283789	271.1914	2.630677446	2.631520782	2.631427043	2.63150494	265.0941	2.546273018	2.545287921	2.545308176	2.546478825
84.9	0.367253478	271.1724	2.630432105	2.631278101	2.631195696	2.631271821	265.0598	2.545977166	2.544988147	2.545006628	2.546141936
85.1	0.369191758	271.1623	2.630199087	2.631046403	2.630965965	2.631041929	265.0418	2.545692935	2.54469226	2.544703582	2.545808465
85.3	0.371103298	271.1469	2.629951563	2.630783555	2.630735746	2.63080774	265.0242	2.545390445	2.544392946	2.54440035	2.54549031
85.5	0.373046277	271.1281	2.629704168	2.630524264	2.630507336	2.630572401	265.0065	2.545089436	2.544087707	2.544094501	2.545172113
85.7	0.37503514	271.1102	2.629466866	2.630286107	2.630276831	2.630334673	264.9898	2.544785844	2.543785938	2.543790788	2.544853308
85.9	0.377049314	271.0942	2.629228582	2.630049139	2.630042731	2.630100921	264.9557	2.544477743	2.543484446	2.543481324	2.544533193
86.1	0.379002521	271.083	2.628994067	2.629818984	2.629807053	2.629869791	264.9415	2.544175227	2.543181118	2.543178205	2.544206789
86.3	0.380921813	271.0648	2.628765044	2.629590364	2.629573976	2.62963515	264.9218	2.543872648	2.54287923	2.542877889	2.543880013
86.5	0.382874728	271.0458	2.628533571	2.629363595	2.629348035	2.629396295	264.9041	2.543567372	2.542578156	2.542576359	2.543564392
86.7	0.384852296	271.0304	2.628300326	2.629141202	2.629121017	2.629163926	264.8696	2.543267739	2.542279921	2.542275954	2.543249609
86.9	0.386803874	271.0128	2.628066549	2.628913537	2.628889167	2.628936704	264.8554	2.542969252	2.541978067	2.541974239	2.542936033
87.1	0.38879824	271.001	2.627833722	2.628700186	2.628657551	2.628707599	264.8348	2.542680048	2.541682101	2.541676817	2.542623791
87.3	0.390784159	270.9842	2.627602986	2.628477012	2.628427155	2.628479531	264.8184	2.542373291	2.54138247	2.541374925	2.542305611
87.5	0.392718572	270.9649	2.627370596	2.628249158	2.628194026	2.628251481	264.8014	2.542082324	2.541091583	2.541078543	2.542010132
87.7	0.394706983	270.9475	2.627133749	2.628014229	2.627960786	2.628017584	264.7708	2.541781175	2.54079773	2.540784678	2.541715209
87.9	0.396636087	270.9357	2.626905525	2.627779564	2.627724487	2.627786743	264.7517	2.541488349	2.54051048	2.540493042	2.54142093
88.1	0.398541486	270.9187	2.626683357	2.627554011	2.627483782	2.627559601	264.7345	2.541189211	2.540213936	2.540195576	2.541129072
88.3	0.400509804	270.899	2.62645856	2.627337001	2.627249506	2.627332097	264.7169	2.540891759	2.539918639	2.539895826	2.540839891
88.5	0.40247496	270.8811	2.626230847	2.627114196	2.627017691	2.627103202	264.6851	2.540590277	2.539619314	2.53959663	2.54055266
88.7	0.404454938	270.8705	2.62600585	2.626893093	2.626786438	2.626866429	264.6651	2.540295014	2.539321843	2.539298149	2.540253197
88.9	0.406388477	270.8481	2.625767461	2.62665108	2.626551239	2.626627374	264.6483	2.539996011	2.539017873	2.53900011	2.53995384
89.1	0.408343657	270.833	2.625523889	2.626410006	2.626315062	2.626391924	264.6315	2.539693712	2.538724775	2.538704618	2.539657266
89.3	0.41028212	270.8134	2.625280633	2.626170811	2.626076622	2.626157387	264.6145	2.539388094	2.538425536	2.538404536	2.539362934
89.5	0.412212636	270.7957	2.625036681	2.625927738	2.625838661	2.625922461	264.5806	2.539093543	2.538141679	2.538109387	2.539071868
89.7	0.414215768	270.7773	2.624786347	2.625681295	2.625598741	2.625690062	264.5634	2.538793279	2.537852601	2.537811528	2.538792615
89.9	0.416209894	270.7649	2.624544208	2.625440867	2.625360487	2.625453313	264.5462	2.538500657	2.537565569	2.537516716	2.538503826
90.1	0.418178743	270.7462	2.624301526	2.625195703	2.625122112	2.625218687	264.5295	2.538201224	2.537274958	2.537221241	2.538215622
90.3	0.420146082	270.7302	2.624066377	2.624961676	2.624890922	2.62498989	264.4962	2.53790201	2.536983762	2.536929156	2.537928727
90.5	0.422116992	270.714	2.623830571	2.624728352	2.624660137	2.624757699	264.4792	2.537598783	2.536696294	2.536635796	2.537643187
90.7	0.424128373	270.6952	2.623599238	2.624495667	2.624426084	2.62452251	264.4625	2.537299927	2.536402815	2.536344427	2.537360726
90.9	0.426097768	270.6784	2.623371269	2.62427318	2.624192161	2.624285362	264.4454	2.536996579	2.536107455	2.536056025	2.537057197
91.1	0.428032348	270.6636	2.623152034	2.624045793	2.623962794	2.624050221	264.4316	2.536700055	2.535813789	2.535770614	2.53675496
91.3	0.4300146	270.6459	2.622921335	2.623813328	2.623731056	2.623813465	264.3945	2.536397234	2.535519053	2.535485469	2.536453442
91.5	0.432022481	270.6297	2.622690883	2.623586405	2.623493459	2.623578128	264.3774	2.536095887	2.535228992	2.53520192	2.536153984
91.7	0.434039644	270.6109	2.62246401	2.623363616	2.623259426	2.623342903	264.361	2.535797169	2.534931941	2.534910374	2.535855431
91.9	0.436012454	270.5966	2.622230969	2.62313449	2.623029888	2.623107878	264.3473	2.5355052	2.534639684	2.534624075	2.535550438
92.1	0.437955982	270.5782	2.622005958	2.62290641	2.622803467	2.622875354	264.3116	2.535206586	2.534345013	2.534331621	2.535251736
92.3	0.439948825	270.5613	2.621787304	2.62267968	2.62257346	2.622644333	264.2951	2.534902928	2.534054343	2.534047522	2.534958376
92.5	0.441956599	270.5434	2.621555763	2.62244472	2.622342304	2.622414968	264.2777	2.53461261	2.533763626	2.53376255	2.534663418
92.7	0.443978043	270.5303	2.621327199	2.622220337	2.62211105	2.622189111	264.264	2.534336539	2.533481358	2.533480862	2.534366956
92.9	0.445977639	270.5121	2.621097691	2.621996619	2.621877451	2.621957553	264.2446	2.534058046	2.533190689	2.533198607	2.534061947
93.1	0.447940913	270.4944	2.620870033	2.621781851	2.62164516	2.621726471	264.2118	2.533784637	2.532903833	2.532920531	2.533755267
93.3	0.449919463	270.4779	2.620639979	2.621554829	2.621415902	2.621492106	264.1955	2.533508363	2.532613627	2.532643417	2.533447019
93.5	0.451855463	270.4586	2.620410084	2.621324094	2.621183539	2.621258178	264.1813	2.533239886	2.532331817	2.532364655	2.533145201
93.7	0.453887841	270.4454	2.620173795	2.62109229	2.620957017	2.621024141	264.1623	2.532968243	2.53204193	2.532083949	2.532844074
93.9	0.455886515	270.4278	2.619947115	2.620866596	2.620733626	2.620792026	264.1293	2.532690566	2.531753356	2.531807244	2.532544196
94.1	0.45787678	270.4116	2.619723931	2.620638856	2.620505565	2.620556112	264.1127	2.532417953	2.531465977	2.531525424	2.532248011
94.3	0.459920557	270.3992	2.61948132	2.620395499	2.620270895	2.620320624	264.0964	2.532145583	2.53118155	2.53124905	2.531956048
94.5	0.461932611	270.3788	2.619240082	2.620158782	2.620040021	2.620087059	264.0797	2.531868152	2.530897585	2.530964126	2.53166822
94.7	0.463928307	270.3634	2.619012784	2.619930463	2.619811848	2.619856766	264.0639	2.531595653	2.5306121	2.530680961	2.531402474
94.9	0.465894729	270.3446	2.618785529	2.619685998	2.619584669	2.619626898	264.0303	2.531319804	2.530324869	2.530398575	2.531138413
95.1	0.46788769	270.3281	2.61855212	2.619445134	2.619354038	2.619395143	264.0164	2.531045759	2.530044624	2.530117488	2.530875351
95.3	0.469923697	270.3161	2.618315069	2.619203222	2.619119337	2.619159944	263.9977	2.530767202	2.529762545	2.529833999	2.530612438
95.5	0.471945293	270.3012	2.618081632	2.618964685	2.61888719	2.61891916	263.9815	2.530492735	2.529480286	2.529551975	2.530333568
95.7	0.473979281	270.2824	2.617851462	2.618739734	2.61865627	2.6186801	263.9491	2.530212181	2.529204392	2.529266464	2.530066733
95.9	0.475972495	270.2687	2.617619007	2.618510362	2.618427356	2.618446485	263.9354	2.529938864	2.528923765	2.528985035	2.529797717
96.1	0.47797491	270.2505	2.61738989	2.618276001	2.618194538	2.618213566	263.9162	2.529671047	2.528634713	2.528711027	2.529526342
96.3	0.479973334	270.2332	2.617158313	2.618044938	2.617960497	2.617980488	263.9005	2.529392996	2.528353429	2.528428236	2.529255711
96.5	0.482007564	270.2141	2.616933004	2.61781911	2.617726469	2.617745442	263.884	2.529117344	2.528072438	2.528149934	2.528987141
96.7	0.484030832	270.199	2.616694773	2.617584562	2.617495198	2.617508834	263.8534	2.528845196	2.52779462	2.527869918	2.528716234
96.9	0.486042941	270.185	2.61646097	2.61735746	2.617264934	2.617275903	263.8344	2.528565023	2.527518446	2.527587674	2.528446098
97.1	0.488072205	270.1677	2.616232962	2.617126889	2.61703258	2.617046317	263.8184	2.528289744	2.527248031	2.5273099	2.528175663
97.3	0.490124919	270.1503	2.615996769	2.616896319	2.616794578	2.616815628	263.8023	2.528014609	2.526975867	2.527031977	2.527906757
97.5	0.492177746	270.1268	2.615764321	2.616662796	2.616560493	2.616576641	263.7731	2.527744598	2.526707163	2.526757337	2.527641116
97.7	0.49423667	270.1105	2.615529968	2.616429927	2.616328682	2.616338904	263.7544	2.527463669	2.52643264	2.526479062	2.527353907
97.9	0.496272327	270.0988	2.615302034	2.616204213	2.616095599	2.61610765	263.7382	2.527189643	2.526158375	2.52620229	2.527064373
98.1	0.498321423	270.0803	2.615081255	2.615981429	2.615862368	2.61588108	263.722	2.526911754	2.525879084	2.52592332	2.5267728
98.3	0.500374872	270.0629	2.614851251	2.615752708	2.615625362	2.615650016	263.7057	2.526632134	2.52560823	2.525643446	2.526478584
98.5	0.50243266	270.0497	2.614615376	2.615517387	2.615388603	2.61541436	263.6732	2.526355094	2.525334185	2.525365991	2.526181991
98.7	0.504500031	270.0299	2.614380545	2.615279346	2.61515821	2.61517869	263.657	2.526070549	2.52506276	2.525088744	2.525885112
98.9	0.506499326	270.0089	2.614155667	2.615046402	2.614926196	2.614943258	263.64	2.525791087	2.524788918	2.524810351	2.525588135
99.1	0.508482544	269.9912	2.613924131	2.614807896	2.614692396	2.614709015	263.6243	2.52551265	2.524517138	2.524529129	2.525299666
99.3	0.510515307	269.9817	2.613688116	2.61456455	2.614455211	2.614473522	263.5923	2.525234492	2.52424271	2.524250036	2.525011069
99.5	0.512556739	269.961	2.613455683	2.614314393	2.614218108	2.614239016	263.5759	2.52495577	2.523974065	2.523973305	2.524723616
99.7	0.51465033	269.9456	2.61322582	2.61406737	2.613986172	2.614004741	263.5598	2.524675656	2.52369648	2.523693524	2.524437088
99.9	0.516720139	269.928	2.612996505	2.613818356	2.613757327	2.613769455	263.5428	2.524398699	2.523418816	2.523413972	2.524142669
100.1	0.518764314	269.9162	2.612780208	2.613589635	2.613528802	2.613532724	263.5295	2.524113636	2.523138311	2.523133669	2.523848129
100.3	0.52081759	269.8963	2.612564063	2.613369488	2.61329691	2.613295084	263.4951	2.523832752	2.522860146	2.522853325	2.523562408
100.5	0.522826101	269.8778	2.612343528	2.613142362	2.613068622	2.61306017	263.4789	2.523550457	2.522582036	2.522578663	2.523276529
100.7	0.524825488	269.8582	2.612108544	2.612894446	2.612833537	2.612826814	263.4633	2.523272289	2.522305309	2.522306563	2.522991232
100.9	0.526816762	269.8493	2.611873345	2.612651143	2.612595763	2.612593017	263.4497	2.52299244	2.522026263	2.522030806	2.522706626
101.1	0.528861259	269.8286	2.611639351	2.612413952	2.61236036	2.612362242	263.4154	2.522715617	2.521748985	2.521757241	2.522424303
101.3	0.530913967	269.8087	2.611411771	2.612183949	2.612126404	2.61213133	263.3998	2.522437406	2.52147449	2.521481203	2.522142654
101.5	0.532933674	269.793	2.611184793	2.611952708	2.611892072	2.611901627	263.3835	2.522165405	2.52119853	2.52120903	2.521869319
101.7	0.534982633	269.7821	2.610962233	2.61172783	2.611658886	2.611669844	263.3708	2.521894028	2.520919045	2.520936671	2.521596469
101.9	0.537016517	269.7631	2.610736322	2.611498646	2.611423628	2.611444086	263.3518	2.521626653	2.520647827	2.520670157	2.521323817
102.1	0.539064134	269.7468	2.61051719	2.611285531	2.611191327	2.611216077	263.3197	2.521357119	2.520374253	2.520401137	2.521051336
102.3	0.541111589	269.7286	2.610299215	2.611067607	2.610958243	2.610984057	263.3046	2.521093988	2.520104324	2.520139301	2.520773184
102.5	0.543167795	269.7093	2.610085545	2.61085831	2.610728065	2.610753155	263.2908	2.520843182	2.519831456	2.519872136	2.520489725
102.7	0.545217562	269.6992	2.609863743	2.610647662	2.610498359	2.610523287	263.2721	2.520583143	2.519554458	2.519599248	2.520213103
102.9	0.547277229	269.6788	2.609626665	2.610413436	2.610265961	2.610291856	263.256	2.52030832	2.519277167	2.519327905	2.519940217
103.1	0.549365146	269.6628	2.609392053	2.61018482	2.610032626	2.610060679	263.2244	2.52004571	2.519011493	2.519059775	2.519669478
103.3	0.551454282	269.6505	2.609165984	2.609966324	2.609799094	2.609828508	263.209	2.519780513	2.518742894	2.518787224	2.519400528
103.5	0.553514555	269.632	2.608944043	2.609747664	2.609567195	2.609599834	263.1927	2.519513278	2.518478956	2.51851977	2.519135445
103.7	0.555537689	269.6155	2.608716949	2.609515299	2.609333856	2.609368928	263.1769	2.519247921	2.518210571	2.518244521	2.518867971
103.9	0.557565812	269.5984	2.608486526	2.609266135	2.609098521	2.60913386	263.1444	2.518982184	2.517944034	2.51797514	2.518606439
104.1	0.559612506	269.5783	2.60825616	2.609028104	2.608858572	2.608900937	263.128	2.518719897	2.517674784	2.517702326	2.518352092
104.3	0.561673717	269.5674	2.608034884	2.608800809	2.608621911	2.608668523	263.1123	2.518456442	2.517404356	2.517435949	2.518098903
104.5	0.563723043	269.5494	2.607808175	2.608571668	2.608389244	2.608438643	263.0962	2.518192121	2.517137991	2.517160436	2.517847835
104.7	0.565749662	269.5304	2.607574747	2.608340685	2.60815718	2.608208671	263.0648	2.51793484	2.516866238	2.516894135	2.517599751
104.9	0.567787124	269.5136	2.607340413	2.608102983	2.60792	2.607976455	263.0519	2.517666957	2.516604811	2.516624679	2.517333719
105.1	0.5698439	269.4934	2.607108289	2.607872128	2.607682443	2.607745272	263.0334	2.517406094	2.516346683	2.516355809	2.517068418
105.3	0.571923235	269.4755	2.606872654	2.607637929	2.60744284	2.60751146	263.0181	2.51714157	2.51607826	2.516086627	2.516812809
105.5	0.573986125	269.4663	2.606640437	2.607398202	2.607202662	2.607280095	263.0021	2.516879421	2.515818084	2.515819578	2.516558722
105.7	0.576040389	269.4472	2.606415722	2.607160699	2.606967277	2.607046429	262.9733	2.516607967	2.515554133	2.515548882	2.516305222
105.9	0.578099628	269.4274	2.606187495	2.606929502	2.606736737	2.606816364	262.9552	2.516350536	2.515289399	2.515286424	2.516038512
106.1	0.58017941	269.4164	2.605953893	2.606685618	2.606502537	2.606587321	262.9395	2.516085329	2.515016986	2.515017781	2.515771052
106.3	0.582221426	269.3982	2.60571205	2.606429887	2.606266295	2.606361536	262.9236	2.515812403	2.514758035	2.514748101	2.515505091
106.5	0.584292039	269.3812	2.60546645	2.606160907	2.606030634	2.60613392	262.9078	2.515552346	2.514489574	2.514479021	2.515246207
106.7	0.586390496	269.3638	2.605230672	2.60590723	2.605794075	2.605901652	262.8755	2.515287185	2.514227571	2.514208678	2.514985942
106.9	0.588494937	269.3473	2.605001304	2.605671005	2.605559779	2.605669654	262.8599	2.515019717	2.513963828	2.513939011	2.514717746
107.1	0.590570242	269.3325	2.604780162	2.605450055	2.605329773	2.605437501	262.8447	2.514752729	2.513699662	2.513670687	2.51444796
107.3	0.592652916	269.3154	2.604548309	2.605218813	2.605099971	2.605204491	262.8287	2.514478142	2.513432775	2.513399062	2.514176332
107.5	0.594730965	269.2969	2.604311064	2.604984298	2.604866039	2.604974335	262.7978	2.514208501	2.513169769	2.513128804	2.513904062
107.7	0.596813613	269.2804	2.604071568	2.604746568	2.604630294	2.604750217	262.7823	2.51393673	2.512903331	2.512857685	2.513637472
107.9	0.59890055	269.2614	2.603827456	2.604521366	2.604392718	2.60452045	262.7664	2.513672411	2.512640512	2.512586531	2.513372565
108.1	0.60100956	269.2448	2.603576169	2.604278878	2.604155842	2.604285127	262.7508	2.513402121	2.512376048	2.512311081	2.513104875
108.3	0.603125637	269.2308	2.603331702	2.604039348	2.603919607	2.6040455	262.7347	2.51313396	2.512114951	2.512039998	2.512838495
108.5	0.605210218	269.214	2.603094219	2.603816528	2.603685179	2.603810791	262.7039	2.51286549	2.511847521	2.511767848	2.512572866
108.7	0.607320743	269.1955	2.602857108	2.603585028	2.603448975	2.603579659	262.6887	2.51259344	2.511579643	2.511494783	2.512308389
108.9	0.609434504	269.179	2.6026154	2.603344013	2.603213666	2.603344581	262.6726	2.512327211	2.511310879	2.511220966	2.512045062
109.1	0.611538327	269.1614	2.602367848	2.603080046	2.60297799	2.603112638	262.657	2.512050467	2.511043629	2.510948275	2.511793125
109.3	0.613599731	269.1474	2.602119594	2.602831391	2.602743793	2.602880812	262.6252	2.511776514	2.510779324	2.510675046	2.51153271
109.5	0.615665618	269.1306	2.601882875	2.602618578	2.602513954	2.602648873	262.6094	2.511502155	2.510514879	2.510403127	2.511271643
109.7	0.617739015	269.1121	2.60166267	2.602408522	2.602286874	2.602417196	262.5941	2.511233757	2.51024838	2.510134292	2.511011269
109.9	0.619850035	269.0951	2.60143373	2.602177995	2.602055995	2.60218554	262.5808	2.51096633	2.509984331	2.509867744	2.510761802
110.1	0.621954181	269.0816	2.601198617	2.601937063	2.601821771	2.601955548	262.5625	2.510694546	2.509716126	2.509598489	2.510516002
110.3	0.624024925	269.0645	2.600955587	2.601680406	2.601588852	2.601722168	262.531	2.51043075	2.509454727	2.509336223	2.510268706
110.5	0.626107317	269.0477	2.600704813	2.601427184	2.601351414	2.601489268	262.515	2.510161617	2.509191678	2.509074159	2.510009318
110.7	0.628209635	269.0315	2.600466099	2.601185796	2.601112034	2.601256069	262.5022	2.509896205	2.508927684	2.508808436	2.509747452
110.9	0.630314185	269.0153	2.60022324	2.60093042	2.600879291	2.601025562	262.4832	2.509626105	2.508659098	2.508538787	2.509483009
111.1	0.632397287	268.9943	2.599983642	2.600680723	2.600650393	2.600793437	262.4517	2.509361003	2.508394625	2.508275347	2.509216903
111.3	0.634509415	268.9805	2.599741311	2.600436451	2.600421491	2.600559471	262.4367	2.5090928	2.508130046	2.508006327	2.508950169
111.5	0.63657868	268.9657	2.59950974	2.600206403	2.600189742	2.600325205	262.4235	2.508826964	2.50786293	2.507740556	2.508683407
111.7	0.638659482	268.95	2.599273462	2.599966141	2.599956941	2.600089765	262.4052	2.508557977	2.507598222	2.507468935	2.508407353
111.9	0.640762586	268.9307	2.599031473	2.599710859	2.599726168	2.599856654	262.3892	2.508290831	2.507338798	2.507200989	2.508127379
112.1	0.642890047	268.9147	2.598788682	2.599459076	2.599497535	2.599626572	262.3582	2.508022796	2.507079006	2.506928644	2.507846265
112.3	0.644985436	268.8971	2.598551449	2.599223784	2.599268703	2.59939309	262.3455	2.507750491	2.506817029	2.506651682	2.507570624
112.5	0.647086701	268.8837	2.598308599	2.598987942	2.5990357	2.59915542	262.3271	2.507481273	2.506559136	2.506378274	2.507295001
112.7	0.649180309	268.8643	2.598074839	2.598758455	2.598802481	2.598921003	262.3122	2.507211561	2.506302116	2.506108173	2.507019737
112.9	0.651286811	268.849	2.597849753	2.598539989	2.598571495	2.598686478	262.2812	2.506944141	2.506050166	2.505845156	2.506738274
113.1	0.653416092	268.8302	2.597604928	2.598302408	2.598340166	2.59845463	262.2661	2.506686202	2.505800413	2.505580934	2.506454691
113.3	0.655595279	268.8103	2.597354534	2.598056245	2.59810456	2.598220751	262.251	2.506421019	2.505543114	2.505314026	2.506170699
113.5	0.657700501	268.8008	2.597123763	2.597845585	2.597869067	2.597989779	262.2352	2.506158091	2.505286342	2.50505099	2.505887831
113.7	0.659799054	268.782	2.596874891	2.597614603	2.597628202	2.597758469	262.22	2.505898308	2.505021776	2.504783967	2.505607808
113.9	0.661895306	268.763	2.596630402	2.597379491	2.597389586	2.597531806	262.1924	2.505629504	2.504764306	2.504527738	2.505328228
114.1	0.664020007	268.7459	2.596400172	2.597156982	2.597156411	2.597300912	262.174	2.505368934	2.504506254	2.50426417	2.505046913
114.3	0.666111444	268.7333	2.596167108	2.596928723	2.596919702	2.597068685	262.1591	2.505108633	2.504248053	2.503999388	2.504762091
114.5	0.668248831	268.7143	2.595931366	2.59669623	2.596684188	2.596838696	262.1433	2.504842858	2.503992725	2.503732775	2.504479518
114.7	0.670387106	268.6975	2.595692381	2.596459407	2.596443756	2.596608581	262.1143	2.504582799	2.503729241	2.503475056	2.504214164
114.9	0.672508827	268.6804	2.595450461	2.596221101	2.596206389	2.596375376	262.0959	2.504313053	2.503472476	2.50321494	2.503949359
115.1	0.67463369	268.6676	2.59521549	2.595987871	2.595970154	2.596138582	262.0802	2.50405591	2.503207266	2.502957039	2.503685538
115.3	0.676758455	268.6483	2.594974694	2.595736231	2.59573272	2.595902661	262.0652	2.503793685	2.502937629	2.502693599	2.503421995
115.5	0.67890502	268.63	2.59472959	2.595486458	2.59549423	2.595667413	262.0494	2.503532002	2.502675338	2.502433473	2.503149207
115.7	0.681007073	268.6107	2.594488258	2.595247228	2.595259565	2.595433354	262.0185	2.503268832	2.502399339	2.502168037	2.502874779
115.9	0.683145052	268.5987	2.594249394	2.595013118	2.595025222	2.595199811	262.0037	2.50301068	2.502129156	2.501906189	2.502607905
116.1	0.685278438	268.5869	2.594001959	2.594769928	2.594790465	2.59496622	261.9878	2.502746329	2.501854211	2.50164413	2.502340491
116.3	0.687378632	268.5683	2.593752912	2.59452288	2.594555938	2.594730932	261.9719	2.502481592	2.501590434	2.50138564	2.50207288
116.5	0.689526592	268.5478	2.593506967	2.594280962	2.594321424	2.594497693	261.9585	2.502220516	2.501319932	2.501125269	2.501805732
116.7	0.691661094	268.532	2.593263617	2.594039989	2.594084631	2.594261604	261.9258	2.501954479	2.501053493	2.500869078	2.50153701
116.9	0.693785892	268.5141	2.593025875	2.593797516	2.593852061	2.594027047	261.9101	2.501694623	2.500782562	2.500609495	2.50127294
117.1	0.695892479	268.4969	2.592781931	2.593562006	2.593619871	2.593795911	261.894	2.501436543	2.500514963	2.500350943	2.5010085
117.3	0.698000285	268.4838	2.592535619	2.593333646	2.593386153	2.593561282	261.8783	2.50118032	2.5002477	2.500090491	2.500743203
117.5	0.700061731	268.4648	2.592304106	2.593117031	2.593153901	2.5933237	261.8478	2.500928095	2.499981332	2.499835256	2.500479225
117.7	0.70215457	268.4457	2.592075377	2.592901064	2.592923465	2.593091258	261.8318	2.500668858	2.499711098	2.499574725	2.500216696
117.9	0.704266655	268.4296	2.59185101	2.592682218	2.592695324	2.592858591	261.8163	2.50041073	2.499446355	2.499314883	2.499948589
118.1	0.70637503	268.416	2.591627566	2.592462206	2.59246832	2.592627875	261.8011	2.500148973	2.499177849	2.499052888	2.499677489
118.3	0.708480232	268.3999	2.591412068	2.592249878	2.592242539	2.592396632	261.7856	2.499888255	2.498909288	2.498793924	2.499408168
118.5	0.710608518	268.3793	2.59118571	2.592030405	2.592015128	2.59216158	261.7547	2.499625755	2.498636233	2.498531579	2.499138073
118.7	0.712725846	268.3632	2.590962949	2.591808816	2.591788976	2.591923056	261.7393	2.499361379	2.498365122	2.498272513	2.498869142
118.9	0.714880292	268.3447	2.590735192	2.591580676	2.591558799	2.591687665	261.7263	2.499093887	2.498093252	2.498011282	2.498602564
119.1	0.716997179	268.3332	2.590497544	2.591333172	2.591324319	2.591454279	261.7086	2.49883048	2.497822904	2.49775089	2.498348865
119.3	0.719085096	268.3147	2.590255866	2.591092524	2.591088485	2.591219039	261.6773	2.498569724	2.497547329	2.497487467	2.498086231
119.5	0.721160036	268.2983	2.590021912	2.590856829	2.59085689	2.590986713	261.6618	2.498305101	2.49726716	2.497230882	2.497825435
119.7	0.723267958	268.278	2.589788663	2.590623577	2.590631413	2.590756533	261.6494	2.498047583	2.49699612	2.496970895	2.497566035
119.9	0.72538767	268.2657	2.589558005	2.590400167	2.590401836	2.590529221	261.6315	2.49778887	2.496727154	2.496708142	2.497307669
120.1	0.727539555	268.2469	2.589339135	2.590185942	2.590168011	2.590302621	261.6167	2.497524409	2.496457346	2.496444537	2.497037742
120.3	0.729681047	268.2308	2.589115764	2.58997289	2.589934077	2.590069968	261.5856	2.497264719	2.496194247	2.496185028	2.496767394
120.5	0.731860491	268.2123	2.588889227	2.589763327	2.589701261	2.58983506	261.5722	2.497001117	2.495927511	2.495920905	2.496495888
120.7	0.734007202	268.1974	2.588659574	2.589542847	2.589467716	2.589598886	261.5544	2.496740691	2.495660808	2.4956506	2.496222686
120.9	0.736165149	268.1812	2.588424748	2.589306814	2.589233517	2.589361453	261.5386	2.496475445	2.495391387	2.495385143	2.495948371
121.1	0.738340831	268.1625	2.588195629	2.589077154	2.589002582	2.589131056	261.5073	2.496217496	2.49513029	2.495123976	2.495673269
121.3	0.740522593	268.1437	2.587968124	2.588840036	2.588773031	2.588900389	261.4946	2.495954225	2.494867331	2.49485569	2.495409124
121.5	0.742657443	268.1349	2.587737354	2.588600912	2.58854151	2.588670971	261.4761	2.495694198	2.494603966	2.494593346	2.495142322
121.7	0.744785282	268.1164	2.587505955	2.588364401	2.588313179	2.588441053	261.4607	2.495431673	2.49434334	2.494329108	2.494872258
121.9	0.74694811	268.0955	2.587275518	2.588125458	2.588080951	2.588214566	261.4298	2.4951697	2.494080998	2.494066439	2.494600684
122.1	0.74908532	268.0794	2.587053771	2.587895857	2.587848482	2.587982034	261.4143	2.494906192	2.49381693	2.493796962	2.494330066
122.3	0.751251104	268.0671	2.586820637	2.5876624	2.587617248	2.58774865	261.3995	2.494644161	2.493549654	2.493535391	2.494058811
122.5	0.753433449	268.0486	2.586596379	2.587438173	2.587388141	2.587512561	261.3838	2.494380379	2.493281859	2.49327522	2.493782754
122.7	0.755581321	268.0309	2.586363492	2.587195355	2.587154567	2.587280135	261.3688	2.494120785	2.493013573	2.493015239	2.493506266
122.9	0.757724437	268.0132	2.586112548	2.58694257	2.586914869	2.587048185	261.3396	2.49385775	2.492743914	2.4927457	2.493229324
123.1	0.759892444	267.9948	2.585868716	2.586707857	2.586678122	2.586816232	261.3217	2.49359783	2.492479483	2.492482244	2.492953581
123.3	0.762030059	267.9811	2.585629227	2.586462025	2.586446644	2.586585772	261.3061	2.49333353	2.492210569	2.492218117	2.492679442
123.5	0.764165045	267.9658	2.585407984	2.586230433	2.58621932	2.586356175	261.2903	2.493068865	2.491947691	2.491953938	2.492407044
123.7	0.766321168	267.9473	2.585189466	2.586013666	2.585990005	2.586128245	261.2624	2.492798593	2.49167883	2.491689963	2.492145174
123.9	0.768473622	267.9283	2.584962701	2.585783422	2.585756691	2.585898135	261.2444	2.492528755	2.491420568	2.491431372	2.491883274
124.1	0.770633579	267.9162	2.584730569	2.585551062	2.585523516	2.585666212	261.2293	2.492267129	2.491156314	2.491164896	2.49162451
124.3	0.772794749	267.8986	2.584502611	2.585332475	2.585292415	2.585435299	261.2142	2.49200173	2.490887311	2.490902244	2.491368925
124.5	0.774920475	267.8795	2.584273212	2.585113515	2.585059292	2.585202273	261.1988	2.491736795	2.490614483	2.490643221	2.491116289
124.7	0.777049926	267.8619	2.584035876	2.584875767	2.584826351	2.584969381	261.1685	2.491472875	2.490353336	2.490379047	2.49086738
124.9	0.779233303	267.8501	2.583795116	2.584630225	2.584592033	2.584738485	261.153	2.491208761	2.490100606	2.49011906	2.490609239
125.1	0.781377047	267.8324	2.583568732	2.584391678	2.584359993	2.584506162	261.1381	2.490952779	2.489844529	2.48986148	2.490350697
125.3	0.783505992	267.8139	2.583346745	2.584157815	2.584129241	2.584269956	261.1224	2.490690956	2.489585997	2.489604576	2.490092114
125.5	0.785692671	267.8	2.583118674	2.583917378	2.583900377	2.584033133	261.0909	2.490430916	2.489334541	2.489350231	2.489833538
125.7	0.787859256	267.7836	2.582885157	2.583681828	2.583668799	2.583798838	261.0754	2.490169659	2.489084101	2.489093188	2.48957601
125.9	0.790025966	267.7646	2.58266205	2.583455618	2.583436909	2.583566507	261.0592	2.489905498	2.488839981	2.488839627	2.489320352
126.1	0.792197639	267.7472	2.582434419	2.583223903	2.583200124	2.583335125	261.0446	2.489645811	2.488591959	2.488589301	2.489070618
126.3	0.7943966	267.7287	2.582208113	2.58299491	2.582966582	2.583103662	261.0316	2.489388987	2.488349119	2.488336458	2.488819243
126.5	0.796562968	267.7118	2.581971982	2.582761065	2.582735706	2.582871575	260.9984	2.489133428	2.48810319	2.488079704	2.488567066
126.7	0.798748613	267.7	2.581737475	2.582526328	2.582506395	2.582638801	260.9828	2.488878257	2.487858845	2.487825019	2.488315073
126.9	0.800934873	267.6813	2.581514905	2.582300768	2.582274535	2.582405844	260.9667	2.488625617	2.487613432	2.487573225	2.488057118
127.1	0.803094867	267.6649	2.581292202	2.582073704	2.582040745	2.58217077	260.9517	2.488365691	2.487371886	2.487318807	2.487796843
127.3	0.805246047	267.6518	2.581076728	2.581847716	2.581807782	2.581934211	260.9357	2.488104441	2.487126046	2.487062419	2.487534146
127.5	0.807375538	267.6322	2.580863169	2.581629493	2.581579488	2.581701648	260.9048	2.487845538	2.486875559	2.486808042	2.487269861
127.7	0.809568504	267.6167	2.580642739	2.581418	2.581350405	2.581470937	260.8893	2.487582153	2.486623545	2.486548241	2.487005172
127.9	0.811747431	267.5982	2.580426896	2.581206087	2.581118223	2.581237015	260.8763	2.487325358	2.486370912	2.48628619	2.48674033
128.1	0.813967986	267.5816	2.58019922	2.580982355	2.580883375	2.581004402	260.8584	2.487068046	2.486114009	2.48602778	2.486475847
128.3	0.816173932	267.5645	2.579957651	2.580745156	2.580647267	2.580776069	260.828	2.486809438	2.485852932	2.485769839	2.486211586
128.5	0.818325514	267.5468	2.579713125	2.580507412	2.580413838	2.580549335	260.813	2.48654749	2.485586618	2.485510103	2.485957927
128.7	0.820472009	267.5286	2.579464067	2.580271827	2.580179556	2.580323656	260.8001	2.48628433	2.485322291	2.485252246	2.485705095
128.9	0.822616115	267.5125	2.579228265	2.58004885	2.579951658	2.580094676	260.7817	2.486024988	2.4850537	2.484991469	2.485452644
129.1	0.824770212	267.501	2.579004226	2.579832672	2.579723137	2.579867031	260.7658	2.485763947	2.484786461	2.484730996	2.485201611
129.3	0.826869468	267.4807	2.578772335	2.579604512	2.579492068	2.579636954	260.7352	2.48550436	2.484518487	2.484468873	2.484940314
129.5	0.829036103	267.468	2.578546664	2.579381776	2.579259719	2.579404403	260.7227	2.485250065	2.484254265	2.484209902	2.484678815
129.7	0.831197795	267.4482	2.578331239	2.579166564	2.579031464	2.579172841	260.7045	2.484994695	2.48399565	2.483948021	2.484424717
129.9	0.833373702	267.4313	2.57811183	2.57894183	2.578804588	2.578940865	260.6899	2.484733542	2.483732445	2.483686151	2.48417201
130.1	0.835565006	267.4118	2.577885922	2.578709878	2.578576755	2.578703984	260.6592	2.484475207	2.483468242	2.483425078	2.483920813
130.3	0.837705088	267.4008	2.577665366	2.578475194	2.578346988	2.578469861	260.6459	2.484225511	2.483204859	2.48316203	2.483671504
130.5	0.839849071	267.3837	2.577441925	2.578239731	2.578114665	2.578240635	260.6284	2.483970039	2.482937399	2.482898315	2.483415721
130.7	0.842033595	267.3662	2.577201987	2.577986516	2.57787769	2.578009289	260.6123	2.483717253	2.482670954	2.482631504	2.483160141
130.9	0.844209766	267.348	2.576967646	2.577738758	2.577641091	2.577778895	260.5972	2.483462453	2.482402734	2.482374605	2.482912446
131.1	0.846398048	267.3309	2.576738324	2.577503788	2.577408104	2.577546271	260.5696	2.483207891	2.482138507	2.482113255	2.482664293
131.3	0.848579046	267.3164	2.576502403	2.577262733	2.577174395	2.577314076	260.5512	2.482944224	2.481867311	2.481846772	2.482414461
131.5	0.850804568	267.2998	2.576270593	2.577018471	2.576938729	2.577083185	260.5361	2.482683951	2.481600998	2.481586643	2.48215167
131.7	0.853002863	267.2829	2.576042771	2.576777696	2.576705828	2.576850579	260.5205	2.482420195	2.481333745	2.481319824	2.481886263
131.9	0.8552246	267.2644	2.575819376	2.57655007	2.576472372	2.576618581	260.489	2.482154791	2.481060892	2.481050107	2.481619216
132.1	0.85743851	267.2451	2.575594107	2.576338188	2.576241078	2.576387051	260.4731	2.481885346	2.480792794	2.480778986	2.481356483
132.3	0.859670032	267.2355	2.575359431	2.57611	2.576010396	2.576153308	260.4577	2.481619108	2.480522671	2.480513229	2.481091413
132.5	0.861889695	267.216	2.575119587	2.575877435	2.575777125	2.575919409	260.442	2.481353773	2.480253123	2.480237286	2.480825496
132.7	0.864112176	267.201	2.574890793	2.575652556	2.575541977	2.575686303	260.4269	2.481094629	2.479986725	2.479969775	2.480558055
132.9	0.866311652	267.1844	2.574666998	2.575423766	2.575308281	2.575455455	260.3958	2.480830933	2.479717907	2.479699578	2.48029022
133.1	0.868537546	267.1675	2.574457466	2.57520497	2.57508038	2.575229055	260.3801	2.480564523	2.479448957	2.479434472	2.480033414
133.3	0.870774304	267.1493	2.574230019	2.57497148	2.574853673	2.574999093	260.3646	2.480299614	2.479180251	2.479165483	2.479775057
133.5	0.872994174	267.1278	2.574003018	2.574734605	2.574627658	2.574771361	260.3486	2.480040612	2.478914224	2.478898378	2.479516648
133.7	0.875215783	267.1184	2.57377857	2.57450666	2.574401575	2.574541976	260.3173	2.479778979	2.478648528	2.478629091	2.479258505
133.9	0.877432591	267.1005	2.573538175	2.574270377	2.574176823	2.574312207	260.3022	2.479518612	2.478392284	2.478361996	2.478990682
134.1	0.879643887	267.0826	2.573290607	2.574022613	2.57394625	2.574079051	260.2867	2.479255833	2.478132794	2.4780924	2.478721417
134.3	0.881804742	267.0659	2.573056294	2.573793085	2.573714671	2.573842019	260.2719	2.478992322	2.477876905	2.477826253	2.478453966
134.5	0.883988013	267.0552	2.572828255	2.573571189	2.573480667	2.573606415	260.2588	2.478722915	2.477627768	2.477557514	2.47818585
134.7	0.886186739	267.0343	2.572605876	2.573363988	2.573250479	2.573370756	260.2252	2.478458689	2.477387166	2.477291328	2.47791837
134.9	0.888424744	267.0177	2.572383733	2.573151112	2.57302458	2.57313607	260.2101	2.478197866	2.477136927	2.477033859	2.477651665
135.1	0.890665025	266.9976	2.572152488	2.572926591	2.572796911	2.572902201	260.1947	2.477937709	2.47688263	2.476772038	2.477380666
135.3	0.89291941	266.9824	2.571906898	2.572680206	2.572563363	2.572665421	260.1823	2.477671951	2.476629827	2.476505512	2.477110469
135.5	0.895195115	266.9663	2.571655533	2.572428708	2.572328254	2.572425526	260.1485	2.477412577	2.476382342	2.476243175	2.476853739
135.7	0.897427939	266.951	2.57141506	2.572187885	2.572099205	2.572191337	260.1331	2.477151097	2.476129904	2.475983175	2.47659673
135.9	0.899681097	266.9326	2.571171873	2.571935157	2.571874362	2.571957597	260.1173	2.476885244	2.475876884	2.475722029	2.476340132
136.1	0.901908006	266.9141	2.570942631	2.57168478	2.57165311	2.571721786	260.1013	2.476627097	2.475619337	2.475462159	2.476083816
136.3	0.904099433	266.9023	2.57073244	2.571456873	2.571432049	2.571491483	260.0854	2.476362412	2.475361682	2.475202229	2.475813832
136.5	0.906318512	266.8838	2.570520098	2.571243826	2.571206976	2.571264282	260.0548	2.476094843	2.475101871	2.474942245	2.475542824
136.7	0.908536205	266.8664	2.570303575	2.571008266	2.570982895	2.571035451	260.0394	2.475831019	2.474838015	2.474685036	2.475274611
136.9	0.910747925	266.8487	2.570087647	2.570781328	2.570760183	2.570802133	260.0233	2.475573217	2.474571904	2.474423749	2.475006659
137.1	0.912965826	266.8297	2.569873436	2.570565956	2.570535264	2.570570439	260.0079	2.475314289	2.474303271	2.474158439	2.474740027
137.3	0.915177687	266.819	2.569646856	2.570354033	2.570305041	2.570334653	259.9764	2.475056061	2.474031085	2.473892812	2.474470879
137.5	0.917433325	266.8005	2.569415419	2.570124563	2.570076792	2.570100697	259.9613	2.474800307	2.47376078	2.473629849	2.474202429
137.7	0.919689803	266.7839	2.569177248	2.569854655	2.56984494	2.569869983	259.9489	2.474543326	2.473492018	2.473369867	2.473934781
137.9	0.921932222	266.7643	2.568930737	2.569583216	2.569608323	2.569643328	259.9307	2.474286526	2.473224267	2.473112219	2.473678207
138.1	0.924133311	266.7512	2.568693745	2.569331103	2.569375962	2.569413762	259.9157	2.474029689	2.472952561	2.472858986	2.473421768
138.3	0.92634599	266.7338	2.568445085	2.569075662	2.569147679	2.569179591	259.8841	2.473773689	2.472682708	2.472600132	2.473165411
138.5	0.92854247	266.7148	2.5681912	2.568822847	2.568917781	2.568948655	259.8708	2.473517587	2.472409284	2.472338821	2.472910667
138.7	0.930705247	266.6976	2.567957518	2.568581932	2.568696975	2.568719656	259.8531	2.47326166	2.472140474	2.472079422	2.472647
138.9	0.932867601	266.6813	2.567718214	2.568331448	2.568474028	2.56848835	259.8372	2.473006351	2.471871655	2.471819505	2.472383904
139.1	0.935071659	266.6671	2.567480275	2.568102509	2.568244071	2.56825342	259.8069	2.472747891	2.471606203	2.471562018	2.472128467
139.3	0.937198811	266.6481	2.567233908	2.567862176	2.568009525	2.568022589	259.7941	2.472494881	2.471339933	2.471303935	2.471873397
139.5	0.939408149	266.6299	2.566986141	2.567616745	2.567771297	2.567795781	259.7755	2.472240136	2.471074359	2.471045931	2.471619469
139.7	0.941584118	266.6181	2.56673605	2.567372366	2.56753631	2.567564465	259.76	2.47198377	2.470811748	2.470788219	2.471367718
139.9	0.943763434	266.6006	2.566490957	2.567132577	2.567306415	2.567332921	259.7442	2.471730921	2.470548826	2.470529074	2.471108313
140.1	0.945975577	266.5825	2.56626115	2.566909591	2.567078195	2.567102399	259.7166	2.471474159	2.470289563	2.470269227	2.470847752
140.3	0.948193297	266.5558	2.566038087	2.566688175	2.566846954	2.566866577	259.6982	2.47121889	2.470029366	2.470011384	2.470597194
140.5	0.95046653	266.5443	2.565808116	2.566458775	2.566615617	2.566631156	259.6828	2.470957039	2.469770365	2.46975384	2.470344363
140.7	0.952749338	266.5261	2.565575326	2.566230112	2.566386432	2.566399525	259.6674	2.47069458	2.469514643	2.46949512	2.470092161
140.9	0.955040858	266.5095	2.565335173	2.565991075	2.566151832	2.566169057	259.6365	2.470431994	2.469256803	2.469235514	2.469840012
141.1	0.957280363	266.498	2.565093715	2.565758887	2.565916623	2.565940138	259.6215	2.470167741	2.468998722	2.468975655	2.469580091
141.3	0.959521158	266.4798	2.564861994	2.565527558	2.56568376	2.565707625	259.6057	2.4699042	2.468740972	2.468714633	2.469319065
141.5	0.961752025	266.4618	2.564619047	2.565284856	2.565446265	2.565471355	259.5903	2.469642029	2.468485071	2.468454316	2.469064591
141.7	0.963985877	266.4511	2.564375697	2.565040256	2.565209676	2.565234571	259.5741	2.469379617	2.468222877	2.468191172	2.468808317
141.9	0.966212151	266.4319	2.564151325	2.564814595	2.564978772	2.564998855	259.5424	2.469117749	2.467958977	2.467926386	2.468551079
142.1	0.968408284	266.4136	2.563923887	2.564591448	2.564747683	2.564763487	259.5269	2.468856677	2.467698031	2.467659238	2.468293832
142.3	0.970614902	266.3965	2.563683326	2.56436188	2.5645135	2.564531449	259.5113	2.468598561	2.467433807	2.467398266	2.468031782
142.5	0.97283623	266.3794	2.563441465	2.56412899	2.564281869	2.564298267	259.4962	2.46834136	2.467170109	2.467134475	2.467770266
142.7	0.97502193	266.3662	2.563194587	2.563895334	2.564049483	2.564067254	259.4657	2.468086289	2.466907714	2.466877949	2.467521289
142.9	0.977220368	266.3502	2.562953751	2.563663826	2.563819683	2.563839877	259.4494	2.467827191	2.466644576	2.466615131	2.467271077
143.1	0.979462234	266.3322	2.56271288	2.563425098	2.563584329	2.563610349	259.4341	2.467566852	2.466386344	2.466354185	2.467021296
143.3	0.98171956	266.3135	2.562475456	2.563194465	2.563347074	2.563378554	259.4188	2.467309204	2.466132492	2.466094687	2.466759565
143.5	0.983971089	266.303	2.562239645	2.562971576	2.563112884	2.563146059	259.4062	2.467048019	2.465880054	2.465835041	2.466499539
143.7	0.986195242	266.2864	2.56200405	2.562751885	2.562880524	2.562912727	259.3721	2.466781024	2.46563028	2.465571254	2.466242581
143.9	0.98843545	266.2695	2.561772168	2.56253381	2.562648241	2.562680035	259.3565	2.46651586	2.465382197	2.465310508	2.46598667
144.1	0.990667535	266.2481	2.561553737	2.562323514	2.562417208	2.562451654	259.3412	2.466254079	2.465130387	2.465048282	2.465729466
144.3	0.992932361	266.2294	2.561326508	2.56211429	2.562187397	2.562221348	259.3285	2.465993757	2.464882043	2.464788107	2.465471045
144.5	0.995160318	266.2195	2.561098986	2.561904459	2.561956072	2.561991356	259.2949	2.465730301	2.464630101	2.464526331	2.465209481
144.7	0.997381382	266.2037	2.560868813	2.561669566	2.561725095	2.561758088	259.2791	2.46547515	2.464377157	2.464260595	2.464947384
144.9	0.999654799	266.1836	2.560639116	2.561435811	2.561494507	2.561523175	259.2638	2.465210887	2.464120224	2.464000993	2.464690187
145.1	1.001925698	266.1635	2.560402609	2.561211171	2.561260614	2.561289732	259.2505	2.464951553	2.463863199	2.463741519	2.464432691
145.3	1.00420066	266.1528	2.560182857	2.561001393	2.561028872	2.561057878	259.2327	2.464689931	2.463604287	2.463482417	2.464176411
145.5	1.006548502	266.1351	2.559969165	2.560785236	2.560798223	2.560829407	259.2014	2.464427711	2.463346046	2.463223799	2.463921999
145.7	1.008785217	266.1169	2.559740356	2.560542761	2.560565548	2.560601551	259.1857	2.464161709	2.463082746	2.462963889	2.463654402
145.9	1.011068475	266.0987	2.559502107	2.560300885	2.560332759	2.560372409	259.1712	2.463898212	2.462821346	2.462703574	2.463386552
146.1	1.013392879	266.0781	2.559266224	2.560067653	2.560096702	2.560136506	259.1553	2.463637739	2.46255717	2.462444046	2.463117214
146.3	1.015666133	266.0674	2.559025291	2.559830914	2.559857514	2.559899118	259.1396	2.463372532	2.462292473	2.462183232	2.462854782
146.5	1.017937814	266.0481	2.558786732	2.559600813	2.559616419	2.55966774	259.1086	2.463113144	2.462032205	2.461922482	2.462592023
146.7	1.020216304	266.0283	2.558551176	2.559373517	2.559377535	2.559433559	259.0955	2.462855183	2.461771919	2.461664127	2.462329352
146.9	1.022512186	266.0106	2.558303923	2.55914055	2.559141192	2.559202241	259.0777	2.462592853	2.461511765	2.461403433	2.46206341
147.1	1.024778603	265.9934	2.55805909	2.558912724	2.558909291	2.558967536	259.0623	2.462334396	2.461253848	2.461146817	2.461797107
147.3	1.027015658	265.9795	2.55782578	2.558699375	2.558681583	2.558735118	259.0309	2.462074198	2.460994928	2.460886713	2.461531064
147.5	1.029290221	265.961	2.557601021	2.558485043	2.55844924	2.558503452	259.0179	2.461816034	2.460738118	2.460631677	2.461271161
147.7	1.031533457	265.9449	2.557367527	2.558264129	2.558217523	2.558271098	258.9993	2.461555362	2.460474283	2.460373083	2.461011331
147.9	1.033790238	265.9238	2.55713932	2.55804222	2.557981949	2.55803877	258.9835	2.461296705	2.46021153	2.460112928	2.460752944
148.1	1.036064724	265.9142	2.556906535	2.557810964	2.557748093	2.557802844	258.9683	2.461043088	2.459945098	2.459848693	2.460484277
148.3	1.038382306	265.8906	2.556669969	2.557578361	2.557516052	2.557566585	258.9394	2.460785043	2.459682847	2.459590278	2.460215436
148.5	1.040696153	265.874	2.556442151	2.557345374	2.557279976	2.557337197	258.9207	2.460525703	2.459413537	2.459329604	2.459958075
148.7	1.042942549	265.8638	2.556204801	2.557100051	2.557044424	2.557107777	258.9054	2.460267418	2.459152484	2.45907346	2.45969943
148.9	1.045226481	265.8461	2.555965234	2.556858339	2.556809193	2.556874802	258.8898	2.460011882	2.458887638	2.458815805	2.45943927
149.1	1.047509791	265.8263	2.555724771	2.556617914	2.556574043	2.556643212	258.8618	2.459757786	2.458627163	2.458559377	2.459179104
149.3	1.049781591	265.8068	2.555481348	2.556377053	2.556338796	2.556408518	258.8438	2.459502882	2.458365733	2.458295342	2.458910905
149.5	1.05204183	265.7939	2.555225795	2.556131586	2.556103617	2.556175807	258.8279	2.459248034	2.458104396	2.458037536	2.45864158
149.7	1.054310236	265.7744	2.55497755	2.555897893	2.555866036	2.555942276	258.8125	2.458987494	2.45784394	2.457779543	2.458378252
149.9	1.056591587	265.7567	2.554733915	2.555663352	2.555627509	2.555711524	258.7962	2.458728047	2.457582885	2.457519516	2.458114278
150.1	1.058863081	265.7449	2.554494963	2.555426724	2.555391914	2.555477195	258.7646	2.458465985	2.457327336	2.457256113	2.457853817
150.3	1.061135071	265.7273	2.554239775	2.555174201	2.555153533	2.555245153	258.7492	2.458208007	2.457067346	2.45699766	2.457595616
150.5	1.06336896	265.7101	2.553985092	2.55492118	2.554913731	2.555014738	258.7335	2.457946338	2.456807396	2.456735656	2.457327071
150.7	1.065649547	265.6914	2.553726756	2.554663422	2.554673486	2.554785819	258.7181	2.45768794	2.456546142	2.456472833	2.457059619
150.9	1.067922877	265.6732	2.553479183	2.554415276	2.554435923	2.554551657	258.702	2.457431781	2.45628054	2.456206427	2.456796705
151.1	1.070174488	265.6608	2.55324975	2.554187293	2.554205698	2.554317606	258.6708	2.457173251	2.456015421	2.455945008	2.45653219
151.3	1.072456716	265.6464	2.553014774	2.553950841	2.553972619	2.554081885	258.6562	2.456914542	2.455743771	2.455681409	2.456266841
151.5	1.074709678	265.6252	2.552782502	2.553726708	2.553734877	2.553845036	258.6403	2.456652681	2.455474308	2.455413606	2.456002311
151.7	1.076943148	265.6089	2.552539615	2.553497758	2.553494678	2.553608338	258.6268	2.456393768	2.455204452	2.455147948	2.455731857
151.9	1.079184021	265.596	2.5522946	2.553259303	2.553255133	2.55337105	258.5937	2.456130472	2.454934056	2.454884514	2.455470086
152.1	1.081469669	265.5786	2.55205076	2.553018125	2.553018773	2.553134482	258.578	2.455867129	2.454665497	2.454622618	2.455208383
152.3	1.083760835	265.5669	2.551811849	2.552779979	2.552785975	2.552898819	258.5621	2.455604565	2.454397925	2.454364861	2.454948695
152.5	1.086047872	265.5509	2.551567869	2.552537297	2.552550555	2.552662525	258.5491	2.455343557	2.454131025	2.454100655	2.45468951
152.7	1.088354423	265.5324	2.551329413	2.552298485	2.552317111	2.552429076	258.5302	2.455082254	2.453866321	2.453838587	2.454431078
152.9	1.09063426	265.5182	2.551100246	2.552075858	2.55208309	2.552197141	258.4992	2.454815922	2.45360315	2.453573756	2.454160633
153.1	1.092882778	265.4968	2.550875549	2.55185495	2.551849146	2.551966333	258.4839	2.45455052	2.45334392	2.453312592	2.453891211
153.3	1.095157335	265.4775	2.550634397	2.551619724	2.55161136	2.551733947	258.4707	2.454284827	2.453083046	2.453049153	2.453625545
153.5	1.09749198	265.4647	2.550395887	2.551389022	2.551373734	2.551505193	258.4529	2.454019656	2.452823088	2.452785688	2.453360535
153.7	1.09983268	265.4496	2.550165267	2.551167319	2.551140318	2.551275152	258.4221	2.453753525	2.45255627	2.452519499	2.453093826
153.9	1.102180616	265.4309	2.549935227	2.550941132	2.550904564	2.551046189	258.4065	2.453490816	2.452297516	2.452257143	2.452822661
154.1	1.104511447	265.4103	2.54969899	2.550704605	2.550669577	2.550815493	258.3938	2.453224178	2.452033462	2.4519926	2.452548942
154.3	1.106828229	265.3999	2.549464464	2.550468778	2.550435773	2.55058239	258.375	2.452960257	2.451771883	2.451727949	2.452275809
154.5	1.109123234	265.3806	2.549216971	2.550230086	2.550199555	2.550346271	258.3599	2.45269444	2.451505844	2.451461186	2.452012746
154.7	1.111387126	265.3632	2.548985216	2.549994075	2.549965676	2.550109344	258.3293	2.452433052	2.451242367	2.451195316	2.451748621
154.9	1.113674039	265.3447	2.548759531	2.549764991	2.549729722	2.549874032	258.3135	2.45216583	2.450978126	2.450935808	2.451485996
155.1	1.115987971	265.3286	2.548535048	2.549537266	2.549494698	2.549639361	258.2981	2.45190373	2.450720232	2.45066933	2.451218416
155.3	1.118288733	265.3126	2.548299232	2.549300413	2.549263277	2.549406764	258.2823	2.451635267	2.450460114	2.450401423	2.450953442
155.5	1.120577999	265.2954	2.548050746	2.549057746	2.549025758	2.54917309	258.2507	2.451365912	2.450203641	2.450135897	2.450698233
155.7	1.122900345	265.2778	2.547804088	2.54881468	2.548789137	2.548939452	258.235	2.451098811	2.449942108	2.449870707	2.450441074
155.9	1.125207951	265.2596	2.54756595	2.548568348	2.54855816	2.548706776	258.2198	2.450831223	2.449687108	2.449605248	2.450182668
156.1	1.127507978	265.2491	2.547318503	2.548314524	2.548328071	2.548478135	258.204	2.450557525	2.449422477	2.449338101	2.449921887
156.3	1.129806175	265.2285	2.547086789	2.548082906	2.548095918	2.548247738	258.1886	2.450288048	2.449164797	2.449071246	2.449662335
156.5	1.132083221	265.2114	2.546860847	2.547859581	2.54786468	2.548017404	258.1612	2.450020043	2.448909395	2.44880482	2.449394785
156.7	1.134380388	265.1931	2.54663447	2.54762997	2.547633227	2.547786989	258.1426	2.449753814	2.448651201	2.448537989	2.44912528
156.9	1.136673493	265.1816	2.546413237	2.547397281	2.547399439	2.54755333	258.1271	2.449492233	2.448386692	2.448268916	2.448855079
157.1	1.138972134	265.1634	2.546189014	2.547158978	2.547165242	2.547319592	258.1113	2.44923211	2.448125799	2.448003247	2.448585261
157.3	1.141249017	265.1452	2.54595559	2.546916396	2.54693407	2.547085482	258.0823	2.448968604	2.447861145	2.44773588	2.448316286
157.5	1.143534684	265.1286	2.545728825	2.546683048	2.546703383	2.546852989	258.0645	2.448706061	2.447599441	2.447468748	2.44804695
157.7	1.145864915	265.1126	2.545503973	2.54644436	2.546472035	2.54662119	258.0482	2.44844493	2.447334657	2.447200367	2.447778158
157.9	1.148163505	265.0962	2.545270725	2.546205476	2.546235681	2.546386405	258.0333	2.448181635	2.447074074	2.446938435	2.447508419
158.1	1.150523916	265.0821	2.545031112	2.545967046	2.545997815	2.546153626	258.0045	2.447920787	2.446814302	2.446674466	2.447239425
158.3	1.152854878	265.0644	2.544792415	2.545726474	2.545762237	2.545921871	257.986	2.44766501	2.446553637	2.446415651	2.446971586
158.5	1.155159768	265.047	2.544552935	2.545492075	2.5455253	2.545689729	257.9706	2.447405473	2.446296503	2.446149564	2.446705411
158.7	1.157444935	265.0274	2.544311744	2.545261353	2.545295145	2.545455988	257.9547	2.447152524	2.446046269	2.445886341	2.446431894
158.9	1.159755597	265.0081	2.544081716	2.545037179	2.54506656	2.54522517	257.9389	2.44689963	2.445792934	2.44562038	2.446158304
159.1	1.162071365	265.0023	2.543861235	2.544817259	2.544835095	2.544994131	257.9074	2.446641118	2.44554447	2.445355522	2.445884984
159.3	1.16440332	264.9822	2.54364595	2.544594273	2.544601724	2.544760877	257.892	2.446384901	2.445290446	2.445091184	2.445611751
159.5	1.166778564	264.9621	2.543436	2.544372415	2.544369686	2.544527258	257.8766	2.446131397	2.445036592	2.44483308	2.44533869
159.7	1.169122151	264.9439	2.543214301	2.544146971	2.544138626	2.544294677	257.8614	2.445875355	2.444776589	2.444570288	2.44506704
159.9	1.171431805	264.9332	2.542988745	2.543915237	2.543908151	2.544062949	257.8456	2.445624314	2.444518929	2.444306809	2.44479375
160.1	1.173766913	264.9147	2.542757174	2.543677167	2.543676479	2.543830677	257.8138	2.445368834	2.444256084	2.444043664	2.444520313
160.3	1.17609524	264.8973	2.5425266	2.54343993	2.543443423	2.543597528	257.7982	2.445115047	2.443996721	2.443784534	2.444243703
160.5	1.178442928	264.8802	2.542294635	2.543201709	2.543211998	2.543365233	257.7821	2.444860434	2.44373372	2.443520114	2.443966289
160.7	1.180786194	264.8622	2.542073728	2.542971984	2.542981676	2.543135416	257.7691	2.444603606	2.443469326	2.443255178	2.443689688
160.9	1.183138271	264.8491	2.541851724	2.542739734	2.542751558	2.542902276	257.7351	2.444340923	2.443202934	2.442985438	2.443413794
161.1	1.1854756	264.8307	2.541633297	2.542514763	2.542524109	2.542668916	257.7189	2.444079945	2.442937772	2.442724212	2.443140869
161.3	1.18778741	264.8148	2.541399842	2.542279936	2.542293438	2.542431904	257.7032	2.443816977	2.442667344	2.442456939	2.442869449
161.5	1.190138369	264.7964	2.541172841	2.542046182	2.542061436	2.542199022	257.69	2.443553062	2.442407864	2.442195578	2.442599794
161.7	1.19246433	264.7776	2.540941835	2.541812275	2.541832454	2.541966691	257.6718	2.443290556	2.442144357	2.441936731	2.442330336
161.9	1.194792362	264.7667	2.540700138	2.541574422	2.541601853	2.541730109	257.6402	2.443021968	2.441880076	2.44167979	2.442064197
162.1	1.197124654	264.7479	2.540457085	2.541333484	2.541365191	2.541491764	257.6245	2.442760812	2.441618763	2.44142097	2.441791898
162.3	1.199434282	264.7303	2.540236211	2.541105704	2.541128503	2.541256285	257.612	2.442499004	2.441354222	2.44116083	2.441528585
162.5	1.201708152	264.7107	2.540023087	2.540880089	2.540890929	2.541020933	257.5937	2.442236378	2.441092782	2.440897982	2.441264025
162.7	1.204062081	264.6944	2.53980578	2.540648855	2.54065656	2.54078437	257.5623	2.441978348	2.440831062	2.44063993	2.441000105
162.9	1.206400643	264.6821	2.539579479	2.540416196	2.540425566	2.54055033	257.5468	2.441718495	2.440569477	2.440380993	2.440736705
163.1	1.208716088	264.6647	2.539347845	2.540183218	2.540194124	2.540317229	257.5341	2.441459455	2.440307818	2.440123231	2.440474537
163.3	1.211053628	264.6489	2.539111915	2.539944272	2.539959843	2.540081792	257.5153	2.441197423	2.44003907	2.439861526	2.440214154
163.5	1.213406009	264.6288	2.538880375	2.539708455	2.539727337	2.539851515	257.4999	2.440931252	2.439774919	2.439600357	2.43995669
163.7	1.215762336	264.6143	2.538656431	2.539473838	2.539495284	2.539625301	257.469	2.440668656	2.43950248	2.439335742	2.439698943
163.9	1.218102832	264.5977	2.538424961	2.539227327	2.539259335	2.539392381	257.4556	2.440401579	2.439243246	2.439073714	2.439443118
164.1	1.220464886	264.5806	2.538197521	2.538983875	2.539028083	2.539155165	257.4374	2.440137708	2.438978916	2.438811039	2.439187957
164.3	1.222823459	264.5616	2.537967287	2.538745316	2.538795318	2.538923301	257.421	2.439875556	2.438714092	2.438548377	2.438934042
164.5	1.225170455	264.5455	2.537734185	2.538511263	2.53856466	2.538691172	257.3894	2.439604606	2.438447177	2.438283917	2.438680589
164.7	1.227504508	264.5273	2.537486293	2.538256768	2.538336307	2.538457033	257.3743	2.4393381	2.438179504	2.438018759	2.438420568
164.9	1.229889243	264.5132	2.537234293	2.538002514	2.538106174	2.538222937	257.3586	2.439069323	2.437911366	2.437751156	2.438171087
165.1	1.232259798	264.5003	2.536987897	2.537749217	2.537873226	2.537987952	257.3432	2.438802249	2.437642635	2.4374836	2.437921096
165.3	1.234638587	264.4816	2.536747934	2.537498365	2.537639454	2.537756908	257.327	2.438531821	2.437372853	2.437214401	2.437673621
165.5	1.237024634	264.4639	2.536511213	2.537253342	2.537405852	2.537527837	257.2976	2.438264371	2.437103773	2.436948637	2.437426628
165.7	1.239367839	264.4446	2.536272974	2.537011088	2.537168824	2.537297765	257.2794	2.437996025	2.436833361	2.436679213	2.437169828
165.9	1.241707227	264.4326	2.536035175	2.536779637	2.53693138	2.537067508	257.2636	2.437728815	2.436561452	2.436413931	2.436912059
166.1	1.244033098	264.4144	2.53579576	2.536547091	2.536701394	2.536832382	257.2475	2.437462111	2.436287083	2.436144808	2.436664296
166.3	1.246378972	264.3975	2.535557119	2.536311987	2.536465917	2.536599783	257.2193	2.437197412	2.436018638	2.435874467	2.436414586
166.5	1.248718468	264.3844	2.535334383	2.536092527	2.536231705	2.536368815	257.201	2.436930618	2.435743088	2.435603424	2.436161777
166.7	1.251051131	264.3665	2.535122749	2.535884071	2.536001359	2.536138568	257.1855	2.436662324	2.435466546	2.435339213	2.43590719
166.9	1.253387915	264.3488	2.534899183	2.535667464	2.53576503	2.535904803	257.1694	2.436394256	2.435186598	2.435069349	2.435651169
167.1	1.255701825	264.3319	2.534665956	2.535440919	2.535529439	2.53567162	257.1535	2.436120117	2.434906921	2.434803754	2.435400462
167.3	1.258073793	264.3102	2.534432052	2.535204993	2.535296792	2.535439663	257.1229	2.435849623	2.434630102	2.434533972	2.435146343
167.5	1.260437018	264.2979	2.534202254	2.534975969	2.535066164	2.535205203	257.1081	2.435582648	2.434357278	2.434262372	2.434889479
167.7	1.262813356	264.2794	2.53396899	2.534744175	2.534833705	2.534967019	257.0919	2.435312193	2.434085451	2.433994804	2.43463182
167.9	1.265212165	264.2655	2.533739058	2.534516806	2.534598867	2.534732585	257.0756	2.435047659	2.43381543	2.433725043	2.434365182
168.1	1.267601031	264.2431	2.533510869	2.534292624	2.534365102	2.53449852	257.0439	2.43478924	2.433546841	2.433454169	2.434096642
168.3	1.269989655	264.2332	2.533272195	2.534065503	2.534128352	2.534261937	257.0278	2.43452874	2.433275476	2.433184289	2.433829989
168.5	1.272373932	264.2126	2.533028574	2.533840657	2.533893437	2.534026562	257.0125	2.43426524	2.433010106	2.43291325	2.433561585
168.7	1.274784293	264.1975	2.532777802	2.533605806	2.533658845	2.53379261	256.9968	2.43400801	2.43274224	2.432643315	2.433291332
168.9	1.27714729	264.1801	2.532533232	2.533368612	2.53342504	2.533561438	256.981	2.433746853	2.432472556	2.432370359	2.433014709
169.1	1.279520146	264.167	2.532290715	2.533128294	2.53319363	2.533328413	256.9492	2.433486622	2.432203482	2.432102998	2.432735695
169.3	1.281867454	264.1494	2.532054165	2.532893204	2.532961569	2.533094378	256.9335	2.433233845	2.431930724	2.431833536	2.432455926
169.5	1.284226892	264.1309	2.531822995	2.532667094	2.532726982	2.532858958	256.9173	2.432978935	2.431658628	2.43156258	2.432179316
169.7	1.286585609	264.1127	2.531598017	2.532451852	2.532498256	2.532627066	256.9019	2.432719892	2.431391392	2.431295421	2.431902845
169.9	1.288959773	264.1012	2.531374801	2.532231884	2.532266926	2.532394772	256.8859	2.432461411	2.431130898	2.431024809	2.431626641
170.1	1.291350653	264.0819	2.531146924	2.532002966	2.532031937	2.532161274	256.8534	2.432200443	2.430870164	2.430753991	2.43134681
170.3	1.293730561	264.0645	2.530919336	2.531771125	2.531793906	2.531930014	256.8377	2.431941577	2.430611074	2.430483295	2.431067058
170.5	1.296101849	264.0464	2.530691522	2.531536382	2.531557902	2.531695063	256.8244	2.43167575	2.430353903	2.43021571	2.430788961
170.7	1.298430048	264.0289	2.530469068	2.531308151	2.531326449	2.531464745	256.8062	2.431412538	2.430092967	2.429948708	2.430513597
170.9	1.300798856	264.0156	2.530247799	2.531084761	2.531091544	2.531232861	256.7751	2.431155263	2.429836308	2.429682385	2.43024766
171.1	1.303156799	264.0011	2.530020255	2.530859448	2.530856376	2.530997612	256.7592	2.430899676	2.42957879	2.429421629	2.42998328
171.3	1.305508483	263.981	2.529791474	2.530639219	2.530625604	2.530760549	256.7463	2.430638506	2.429320606	2.429156102	2.429714137
171.5	1.307852991	263.9607	2.529556484	2.530412754	2.530395899	2.530526351	256.7275	2.430380603	2.429065675	2.428895924	2.429445102
171.7	1.310206365	263.9443	2.529324952	2.530183557	2.530161932	2.530295765	256.7125	2.430115958	2.428810378	2.428633092	2.429177023
171.9	1.312527914	263.9326	2.529098611	2.529958091	2.529930676	2.530064708	256.6808	2.429856224	2.428555626	2.428368676	2.428910774
172.1	1.314902545	263.9141	2.528873653	2.529729139	2.529699887	2.529829829	256.6677	2.42960329	2.428301735	2.428104772	2.428655735
172.3	1.317288452	263.897	2.528631202	2.529487048	2.529462597	2.529593665	256.649	2.429343217	2.428046746	2.427839846	2.428399894
172.5	1.31968776	263.8799	2.52839495	2.529250152	2.529222375	2.52935897	256.6334	2.429085816	2.427794206	2.427576185	2.428134528
172.7	1.322074933	263.8692	2.528162525	2.529015379	2.528986645	2.529124296	256.6023	2.428830059	2.427542943	2.427316096	2.427868381
172.9	1.324486371	263.8526	2.527933788	2.528792287	2.528749688	2.528888772	256.5889	2.428567168	2.42729042	2.427051538	2.427617835
173.1	1.326920449	263.8304	2.527695176	2.528560744	2.528513884	2.528658141	256.571	2.4283035	2.427037469	2.426787455	2.427363642
173.3	1.329368768	263.8145	2.527453745	2.528326371	2.528281775	2.528428708	256.5548	2.428037428	2.426780849	2.42652123	2.427107638
173.5	1.331806424	263.8028	2.527206387	2.528080643	2.528051086	2.528194171	256.5396	2.427771698	2.426526132	2.426256391	2.426849347
173.7	1.334282919	263.7822	2.526969495	2.5278518	2.527819146	2.527959727	256.5079	2.427507347	2.426261004	2.425989121	2.426582596
173.9	1.336697029	263.7637	2.526732551	2.527634159	2.527585849	2.527721258	256.4912	2.427239095	2.426004445	2.425719661	2.426314594
174.1	1.339129067	263.7511	2.526496943	2.527415642	2.527351125	2.52747935	256.4749	2.426973887	2.42574349	2.425453725	2.426043569
174.3	1.341562612	263.7337	2.526265088	2.527191025	2.527121419	2.52724307	256.4586	2.426700914	2.425477956	2.425182364	2.425771632
174.5	1.343973584	263.715	2.526039892	2.526969104	2.526893582	2.527011255	256.4278	2.426433694	2.425217046	2.424914891	2.425499728
174.7	1.346413023	263.6995	2.525806095	2.526739455	2.526664749	2.526776718	256.4123	2.426169516	2.424956589	2.424644013	2.425230794
174.9	1.348867246	263.6797	2.525576361	2.526510518	2.52643409	2.526545926	256.3965	2.425902279	2.424699165	2.424376385	2.424962903
175.1	1.351303185	263.6692	2.525358262	2.526294116	2.526204191	2.526313644	256.3811	2.425630714	2.424439441	2.424107271	2.424693352
175.3	1.353728282	263.6513	2.525142288	2.526069438	2.525973022	2.526081932	256.3646	2.425362082	2.424177904	2.423840943	2.424424671
175.5	1.356221403	263.6323	2.524916161	2.525838457	2.525737097	2.525850422	256.3326	2.425089277	2.423909983	2.423572454	2.424155842
175.7	1.358702814	263.6138	2.524679756	2.525606208	2.525501729	2.525618455	256.3164	2.424816381	2.423638727	2.423305564	2.423886479
175.9	1.361192589	263.6007	2.524451269	2.525379321	2.525263214	2.525385728	256.3002	2.42454219	2.423372717	2.423040558	2.423617523
176.1	1.363634316	263.5839	2.52421463	2.525145723	2.525025131	2.525154384	256.2847	2.424270318	2.423108641	2.42277643	2.423350621
176.3	1.366075972	263.5651	2.523980237	2.524910909	2.524788334	2.524921388	256.253	2.423994859	2.422837576	2.422513134	2.423076309
176.5	1.36848271	263.552	2.523741873	2.524672035	2.524553166	2.524691817	256.2374	2.423722375	2.422569409	2.422253087	2.422801236
176.7	1.370847938	263.5312	2.523501541	2.524434034	2.524321294	2.524460343	256.221	2.423445836	2.422301283	2.421990044	2.422525062
176.9	1.373255298	263.5119	2.523262502	2.524202845	2.524087979	2.524229803	256.2053	2.423171339	2.422034102	2.421727195	2.42224848
177.1	1.375671401	263.5025	2.523026093	2.523972614	2.523854854	2.524001288	256.1924	2.422899396	2.421766543	2.421466009	2.421972447
177.3	1.378048104	263.4838	2.522795273	2.523750499	2.523620986	2.523773217	256.1573	2.42263749	2.421504372	2.42120182	2.421691047
177.5	1.380412047	263.4654	2.522560012	2.523518985	2.523387925	2.52354311	256.1416	2.422374617	2.421237538	2.420937183	2.421417941
177.7	1.382810057	263.448	2.522326512	2.523283325	2.523153051	2.523312174	256.1256	2.422109803	2.420965889	2.420672244	2.421143226
177.9	1.385184593	263.4319	2.522092886	2.523046599	2.522921635	2.523079375	256.1127	2.421851516	2.420693753	2.420406696	2.4208662
178.1	1.387587617	263.4182	2.521855635	2.522808591	2.5226882	2.522837994	256.0791	2.421589988	2.420421649	2.420143404	2.420589443
178.3	1.38995604	263.3982	2.521611505	2.522570881	2.522453171	2.522598507	256.0632	2.4213254	2.420151467	2.419878666	2.420313193
178.5	1.392352751	263.3829	2.521374522	2.522341209	2.522222296	2.522362491	256.0478	2.421066222	2.41988181	2.419614437	2.420033215
178.7	1.394711555	263.3636	2.521142435	2.522117311	2.521991316	2.522127474	256.0315	2.420810115	2.419618733	2.419350505	2.419753652
178.9	1.397086026	263.3521	2.520904116	2.52188903	2.521756277	2.521895781	256.0156	2.420554723	2.419352318	2.419087075	2.419479811
179.1	1.399475067	263.3355	2.520678626	2.521668957	2.521526813	2.521664656	255.9827	2.420299544	2.419087082	2.418827539	2.419207139
179.3	1.401844385	263.3171	2.520450362	2.521440455	2.52129497	2.521433547	255.9665	2.420041531	2.418827521	2.418566328	2.418937488
179.5	1.404225063	263.3002	2.520207242	2.521201727	2.521061344	2.521197993	255.9536	2.419780756	2.418570847	2.418307767	2.41866963
179.7	1.406615207	263.2809	2.519965777	2.520966774	2.520825878	2.520964596	255.9345	2.419518665	2.418312687	2.418050488	2.418400574
179.9	1.408957227	263.2671	2.519726519	2.520737888	2.520592139	2.520731019	255.9031	2.4192557	2.418055465	2.41778792	2.418146506
180.1	1.411345662	263.2499	2.519498104	2.52051723	2.520361187	2.520501125	255.8875	2.418993107	2.417795633	2.417527213	2.417891825
180.3	1.413744839	263.2315	2.519275821	2.520299091	2.520132567	2.520273725	255.8737	2.41872875	2.417533702	2.417266707	2.417636923
180.5	1.416184963	263.2138	2.519049966	2.520072418	2.519901708	2.52004614	255.8579	2.418467333	2.417272326	2.417004167	2.417383961
180.7	1.418651084	263.2028	2.518825159	2.519845785	2.51967	2.519812792	255.8415	2.418210931	2.417003521	2.416737132	2.417132812
180.9	1.421074349	263.1854	2.518599277	2.519612495	2.519438158	2.51957892	255.8069	2.417954329	2.41673878	2.41647137	2.416884269
181.1	1.423507398	263.167	2.518367653	2.519376199	2.519208534	2.519345589	255.7941	2.417691675	2.416467096	2.416202093	2.416637718
181.3	1.426012328	263.1485	2.518132109	2.519142221	2.518980534	2.51910901	255.7777	2.41742911	2.41620176	2.415935552	2.416392647
181.5	1.428508688	263.1317	2.517899347	2.518911768	2.518751392	2.518870574	255.7623	2.417164686	2.415939681	2.415669793	2.416147914
181.7	1.430973099	263.1215	2.517666081	2.518676079	2.518520946	2.518630847	255.73	2.416899693	2.415680176	2.415403763	2.415904418
181.9	1.433455528	263.103	2.51742868	2.518431504	2.518288165	2.518395904	255.7137	2.416638045	2.415416866	2.415134266	2.41566106
182.1	1.43596605	263.084	2.51719949	2.518195902	2.518060955	2.518160071	255.698	2.416373802	2.415153289	2.414868648	2.415420435
182.3	1.438487365	263.0669	2.516975049	2.517971314	2.517833687	2.517925013	255.6819	2.416105685	2.414890199	2.414596112	2.415176541
182.5	1.440937711	263.05	2.516745697	2.517744649	2.517607512	2.517693477	255.6501	2.415838586	2.414626432	2.41432751	2.414930989
182.7	1.4434196	263.0327	2.516524475	2.517516151	2.517383267	2.517462849	255.6347	2.415570813	2.414354865	2.414057832	2.414685099
182.9	1.445898904	263.0155	2.516290073	2.517280682	2.517154247	2.517233109	255.6188	2.415294857	2.414086757	2.41378699	2.41443913
183.1	1.448386821	263.0024	2.516056167	2.517041886	2.51692554	2.517001895	255.6034	2.415027183	2.413819106	2.413515607	2.414173486
183.3	1.450825172	262.9842	2.515815875	2.516798643	2.51669599	2.51676942	255.587	2.414758719	2.41354868	2.413237344	2.413905505
183.5	1.453285005	262.9684	2.515589144	2.516567372	2.516468586	2.516537719	255.5548	2.414489693	2.413278175	2.412962803	2.413635222
183.7	1.455735497	262.9484	2.5153765	2.516350622	2.516243931	2.516310778	255.5389	2.414214059	2.413010441	2.412689447	2.413367712
183.9	1.458181075	262.9296	2.51514833	2.516118029	2.51601619	2.51608171	255.5226	2.413945197	2.412746153	2.412414535	2.413097875
184.1	1.46064102	262.9187	2.514912787	2.515891696	2.515785794	2.515850531	255.5069	2.413674888	2.412482419	2.412147845	2.412826161
184.3	1.463096026	262.8997	2.514681555	2.515673484	2.515553114	2.515619504	255.4907	2.413400907	2.412212262	2.411876683	2.412553577
184.5	1.465528839	262.882	2.514446698	2.515441391	2.515321051	2.515384993	255.4588	2.413134578	2.411949238	2.411610318	2.412279568
184.7	1.467940167	262.8654	2.514213836	2.515204984	2.515088912	2.515150226	255.4431	2.41286048	2.411683481	2.411338634	2.412020363
184.9	1.470364116	262.8547	2.5139855	2.514968342	2.514857195	2.514916041	255.4273	2.412588973	2.411413351	2.411071851	2.411759585
185.1	1.472806566	262.836	2.513752411	2.514728726	2.514624981	2.514681576	255.4113	2.412315262	2.411144905	2.410803688	2.41149775
185.3	1.475202079	262.8146	2.513521583	2.514498167	2.514390887	2.514448136	255.3792	2.41204505	2.410876597	2.410538137	2.411229585
185.5	1.477604739	262.7975	2.513293807	2.514273043	2.514156228	2.514213621	255.3633	2.411769945	2.410607657	2.410269828	2.410958953
185.7	1.47997033	262.7803	2.51305643	2.514040573	2.513920848	2.513978825	255.3468	2.411500299	2.410346033	2.410008537	2.41068645
185.9	1.482358098	262.7637	2.512815766	2.513805336	2.51368841	2.513744782	255.3305	2.411227776	2.410087148	2.409746098	2.410413864
186.1	1.484782439	262.7496	2.512581537	2.513568153	2.513457357	2.513514682	255.3143	2.410959589	2.409820739	2.409484651	2.41014021
186.3	1.487227486	262.7314	2.512353272	2.513337383	2.513226509	2.513283668	255.2829	2.410690295	2.409548915	2.409220919	2.409865498
186.5	1.489663068	262.7183	2.51212089	2.513107109	2.512995985	2.513055529	255.2673	2.410422517	2.409288191	2.408955897	2.409587074
186.7	1.492078953	262.7017	2.511890492	2.512875185	2.512769309	2.512825911	255.2513	2.410149353	2.409020045	2.408692805	2.40930817
186.9	1.494497949	262.6821	2.511667609	2.512646291	2.51253728	2.512597791	255.2358	2.409884267	2.408754255	2.408433355	2.409040391
187.1	1.496989933	262.6642	2.511441603	2.51241779	2.512302264	2.512366985	255.2038	2.409623229	2.408484205	2.408168708	2.408772661
187.3	1.499476751	262.6541	2.511213215	2.512183831	2.512069416	2.512135874	255.1873	2.409357892	2.408212752	2.407904632	2.408504051
187.5	1.501955524	262.634	2.5109806	2.511952444	2.511836718	2.511906564	255.1713	2.409091108	2.407934365	2.407640169	2.408232315
187.7	1.504471326	262.6174	2.510737943	2.51171671	2.511606942	2.511676543	255.1547	2.408821415	2.407657929	2.407379176	2.407950534
187.9	1.507002451	262.5984	2.510491393	2.511473968	2.511372812	2.511442902	255.1393	2.408553179	2.407381069	2.40711959	2.407666878
188.1	1.509506163	262.5831	2.510254177	2.511246083	2.511137342	2.511206659	255.1069	2.408285175	2.407109432	2.406857999	2.407383353
188.3	1.511976154	262.5679	2.510029583	2.511030268	2.510904082	2.510971801	255.0903	2.408018551	2.406838398	2.406598028	2.407098404
188.5	1.514452925	262.5511	2.509806098	2.510808577	2.510674423	2.510737674	255.0742	2.407755038	2.406573592	2.40633636	2.406813493
188.7	1.516964511	262.5272	2.509584572	2.510583042	2.510443681	2.510507485	255.0579	2.407490253	2.406306823	2.40607304	2.40652904
188.9	1.519469537	262.5152	2.509356381	2.510348778	2.510213488	2.51027656	255.025	2.407224028	2.40604258	2.405808826	2.406246764
189.1	1.521997994	262.498	2.509119602	2.510115104	2.50998033	2.510046009	255.009	2.40695684	2.405780522	2.405545195	2.405961719
189.3	1.524517818	262.4799	2.508878989	2.509880406	2.509743244	2.509815592	254.9927	2.406688503	2.405522615	2.405275471	2.4056886
189.5	1.527059124	262.4622	2.508641939	2.509647145	2.509508109	2.509584703	254.9764	2.40641725	2.405256237	2.405009495	2.405416806
189.7	1.529606604	262.444	2.508409454	2.509420325	2.509273973	2.509353633	254.9598	2.406149326	2.404993283	2.404743015	2.405148342
189.9	1.532176329	262.4341	2.508174744	2.509187808	2.509039028	2.509119062	254.9276	2.405880412	2.404733105	2.404473574	2.404881463
190.1	1.534738651	262.4141	2.507940521	2.508946103	2.508801828	2.508885222	254.9118	2.405611687	2.404465912	2.404203695	2.404600853
190.3	1.537253404	262.4039	2.507711545	2.508716655	2.508569274	2.508652256	254.8958	2.405342883	2.404199221	2.403931052	2.404321833
190.5	1.539741723	262.3852	2.507473768	2.508481071	2.50834137	2.508422203	254.8796	2.405070467	2.40393128	2.403660455	2.404049468
190.7	1.542259119	262.3686	2.507235247	2.50824319	2.508113571	2.508195655	254.8474	2.404797063	2.403661557	2.403387062	2.403776721
190.9	1.544795606	262.3509	2.506998584	2.508006523	2.507885184	2.507966519	254.8315	2.404525588	2.403393911	2.403117539	2.403506055
191.1	1.547322485	262.3338	2.50676696	2.507769764	2.507653914	2.507736298	254.8151	2.404251177	2.40312382	2.402844853	2.403237782
191.3	1.54984783	262.3215	2.506530881	2.507524448	2.507421318	2.507503787	254.7991	2.403975521	2.402857226	2.40257535	2.402981162
191.5	1.55238617	262.303	2.50630164	2.507289051	2.507190878	2.507273583	254.7828	2.4036951	2.402585049	2.402298106	2.402720079
191.7	1.554904727	262.2862	2.506078085	2.507058463	2.506962772	2.507042046	254.7501	2.403421201	2.402308121	2.402020972	2.402456428
191.9	1.557426053	262.2682	2.505853903	2.506833896	2.506736393	2.506808985	254.7341	2.403145658	2.402031154	2.401748104	2.402189755
192.1	1.559931611	262.2546	2.505631537	2.5066123	2.506510543	2.506578399	254.7173	2.402876239	2.40175548	2.401476924	2.401923065
192.3	1.562437487	262.2377	2.505404367	2.506390131	2.506278113	2.506352206	254.7013	2.402601109	2.401482374	2.401200488	2.40165646
192.5	1.564923984	262.2212	2.505172977	2.506158836	2.506047943	2.506120695	254.6689	2.402333855	2.401208251	2.400933861	2.401382133
192.7	1.567411556	262.2038	2.504928555	2.505909128	2.505817754	2.505885368	254.6529	2.402066099	2.400935919	2.400658206	2.40110844
192.9	1.569912204	262.1832	2.504688048	2.50566724	2.50558405	2.505650425	254.6369	2.401797997	2.400671425	2.400388396	2.400835213
193.1	1.57239182	262.1743	2.504452583	2.505434621	2.505350078	2.505417306	254.6202	2.401536827	2.400401282	2.400114963	2.400562535
193.3	1.574819587	262.1546	2.504219568	2.505207205	2.505116656	2.505189961	254.6042	2.401270186	2.400126064	2.399837276	2.400291467
193.5	1.577263028	262.1364	2.503984697	2.504976557	2.504883864	2.504960422	254.5718	2.400996149	2.399857397	2.399566633	2.400022784
193.7	1.579677646	262.119	2.503748213	2.504744902	2.504651578	2.504728893	254.5554	2.400729994	2.399591017	2.399298738	2.399765159
193.9	1.582094096	262.1008	2.503517212	2.504518579	2.50442248	2.504501661	254.5391	2.400467287	2.399324016	2.399025698	2.399501416
194.1	1.584521952	262.0882	2.503282152	2.504295573	2.504195248	2.504271585	254.5227	2.400201949	2.399058112	2.398758386	2.399238213
194.3	1.586957347	262.0692	2.503046026	2.504068115	2.503962541	2.504039445	254.4904	2.399932443	2.398790931	2.398488157	2.398976134
194.5	1.589420388	262.0505	2.502808107	2.503836179	2.503733206	2.503806993	254.474	2.399672495	2.398521996	2.398218665	2.398715739
194.7	1.591878728	262.0337	2.502563594	2.503596622	2.503503794	2.503575437	254.4578	2.399408985	2.398253775	2.397944793	2.398458478
194.9	1.594320412	262.0229	2.502317321	2.503355684	2.503273766	2.503341738	254.4417	2.399147617	2.397982556	2.397676408	2.398186257
195.1	1.596737862	262.0037	2.502084781	2.503123376	2.503044141	2.503106631	254.426	2.398879142	2.397714975	2.397406477	2.397913119
195.3	1.599203955	261.9852	2.501863508	2.502899366	2.502815591	2.502877853	254.3938	2.39861327	2.397443197	2.397137197	2.397639378
195.5	1.601684879	261.9732	2.501647827	2.50268494	2.502588163	2.502648374	254.3769	2.398349014	2.397172571	2.396863052	2.397364286
195.7	1.604180151	261.955	2.501422248	2.502460394	2.502361387	2.502417861	254.3613	2.398084769	2.396900861	2.396597389	2.397090283
195.9	1.606691481	261.9317	2.501201397	2.502237857	2.502138259	2.502188823	254.3449	2.397818839	2.39662887	2.396331791	2.396823082
196.1	1.609217776	261.9162	2.500968768	2.502003044	2.5019087	2.501956892	254.3131	2.397554669	2.396357678	2.396066006	2.3965611
196.3	1.611699827	261.9039	2.500727664	2.501758311	2.501677719	2.50172399	254.2972	2.39728811	2.396086366	2.39579628	2.396296431
196.5	1.61423361	261.8868	2.500497555	2.50151869	2.501449549	2.501491529	254.2803	2.397021823	2.395822195	2.39553001	2.396030761
196.7	1.616770638	261.8689	2.500261951	2.50126933	2.501218568	2.501258777	254.2635	2.39675748	2.395549618	2.395262944	2.395764183
196.9	1.619333228	261.8472	2.500037237	2.501033358	2.500985497	2.501026295	254.2464	2.39649654	2.395278636	2.39499702	2.395499584
197.1	1.621888111	261.8317	2.499800142	2.500793662	2.500750085	2.500792226	254.2142	2.396233276	2.395003193	2.394730515	2.395223162
197.3	1.624452539	261.8124	2.499574347	2.500566067	2.500516609	2.500558513	254.198	2.395970005	2.394731851	2.394467756	2.394946009
197.5	1.626979174	261.8009	2.499348331	2.500334557	2.500282775	2.500325447	254.1814	2.395702238	2.394458019	2.39420473	2.394668083
197.7	1.629527195	261.7846	2.499112548	2.500101588	2.500052341	2.500095141	254.1651	2.395440821	2.394189308	2.393940963	2.394389531
197.9	1.632063357	261.7659	2.49887212	2.499857996	2.499818569	2.499865158	254.1325	2.395181001	2.393918049	2.393671884	2.394110377
198.1	1.634628863	261.7525	2.49863534	2.499618295	2.499586705	2.499634925	254.1163	2.39492069	2.39365597	2.393400603	2.393831868
198.3	1.637177471	261.7341	2.498399362	2.499383147	2.499353148	2.499406139	254.1031	2.394651391	2.393393116	2.393132218	2.393564032
198.5	1.639701597	261.7156	2.498168228	2.499148525	2.499121713	2.499172704	254.0867	2.3943862	2.393130575	2.392861901	2.393294826
198.7	1.642235193	261.7044	2.49793934	2.498913117	2.498892971	2.498943616	254.0699	2.394120986	2.392865852	2.392593605	2.393024984
198.9	1.644758963	261.6867	2.497708233	2.498680233	2.498662565	2.498709974	254.037	2.393853033	2.392607394	2.392325561	2.39275598
199.1	1.647274075	261.6677	2.497472617	2.498442348	2.498433718	2.498476834	254.0204	2.393583551	2.392341141	2.392056978	2.392487204
199.3	1.649807309	261.6495	2.497242097	2.498206167	2.498199739	2.498246589	254.0042	2.393312649	2.392075361	2.391779391	2.39222148
199.5	1.652302989	261.6324	2.497014938	2.497973689	2.497964147	2.498019542	253.9878	2.39303957	2.391801771	2.391516367	2.391951168
199.7	1.65481306	261.6226	2.496780343	2.497740073	2.497731548	2.497794399	253.9551	2.392770343	2.391536497	2.391243466	2.391681066
199.9	1.657331342	261.6046	2.496541448	2.497498551	2.497502315	2.497566117	253.9395	2.39249133	2.391264447	2.390972694	2.391410649
200.1	1.659854316	261.5856	2.496295308	2.497253212	2.497267843	2.497335905	253.923	2.392221106	2.39099183	2.390703909	2.391141784
200.3	1.662386727	261.5656	2.496047804	2.497012768	2.497029541	2.497106587	253.9066	2.391945572	2.390717561	2.390433136	2.390875914
200.5	1.664911266	261.553	2.495811134	2.4967732	2.496792287	2.496877605	253.874	2.391673608	2.390447463	2.390160903	2.390611072
200.7	1.667410931	261.5429	2.495581178	2.496537071	2.496558781	2.496646437	253.8579	2.391398337	2.390171068	2.389882568	2.390352508
200.9	1.669914644	261.5247	2.495346477	2.49629302	2.49632596	2.496415435	253.842	2.391128887	2.3899006	2.389612792	2.39009504
201.1	1.67246092	261.5063	2.495111546	2.496058219	2.496095907	2.496185464	253.8253	2.39085318	2.389626847	2.389334352	2.38983798
201.3	1.675036898	261.4945	2.494890113	2.49584529	2.495868417	2.495952872	253.8089	2.390579416	2.389353102	2.389063305	2.389582356
201.5	1.677603656	261.4742	2.494670587	2.495630368	2.495638374	2.495720467	253.7753	2.390304831	2.389079084	2.388786819	2.389305623
201.7	1.680170003	261.4541	2.494451547	2.495417374	2.495402878	2.495487839	253.7585	2.390034908	2.388805662	2.388519579	2.389029058
201.9	1.682747811	261.4373	2.494223308	2.49519207	2.495164831	2.495253537	253.7421	2.389763924	2.38853287	2.388253062	2.388754926
202.1	1.685306999	261.4231	2.493985969	2.494947592	2.494934528	2.495027982	253.7258	2.389490428	2.3882647	2.387982153	2.388480662
202.3	1.687851115	261.4052	2.493757309	2.494710941	2.494703374	2.494805031	253.7093	2.389215243	2.387995655	2.38770573	2.388207169
202.5	1.690414005	261.3883	2.493529142	2.494479303	2.49446778	2.49457851	253.6758	2.388946721	2.387719524	2.387438159	2.387930925
202.7	1.692961085	261.3685	2.493290032	2.494243958	2.494227113	2.494348448	253.6598	2.38867345	2.387448809	2.387165772	2.387654643
202.9	1.695510412	261.3557	2.493050683	2.494007233	2.493988405	2.494114879	253.6435	2.388402685	2.387175561	2.386898671	2.387376881
203.1	1.698104189	261.337	2.492823095	2.49377786	2.493761284	2.493880719	253.6275	2.388129238	2.386901583	2.386622874	2.387107485
203.3	1.70070344	261.3174	2.492595371	2.493547993	2.493528626	2.493647857	253.595	2.387855939	2.386627799	2.386351903	2.386836453
203.5	1.703282715	261.299	2.492367073	2.493326331	2.493292736	2.493417206	253.5781	2.387579578	2.386356426	2.386083613	2.386565293
203.7	1.705866691	261.2809	2.492140409	2.493103034	2.493060462	2.493184354	253.5619	2.387311464	2.386081042	2.385811572	2.38629449
203.9	1.708447667	261.2691	2.491905341	2.492871042	2.492827081	2.492951256	253.5446	2.387033434	2.385799056	2.385540884	2.38601383
204.1	1.711006166	261.2487	2.491671641	2.492641476	2.49259455	2.492721355	253.5282	2.386758962	2.385522149	2.38527402	2.385735875
204.3	1.71357784	261.2332	2.491440937	2.492411986	2.49236331	2.492490112	253.4954	2.386479957	2.385237093	2.385003195	2.385459057
204.5	1.716143197	261.2126	2.491203797	2.49217966	2.492129534	2.492262724	253.4787	2.386204995	2.384961348	2.38473002	2.385191208
204.7	1.718695543	261.2011	2.490971316	2.491951713	2.491894876	2.492033462	253.4626	2.385924725	2.384690726	2.384455292	2.384923179
204.9	1.721215251	261.1803	2.490725298	2.491717115	2.491657379	2.491797192	253.4461	2.385642719	2.38441471	2.384184392	2.38465598
205.1	1.723811132	261.1626	2.490490903	2.491485064	2.491423747	2.491560248	253.4297	2.385355931	2.384141536	2.38390666	2.384390391
205.3	1.726341711	261.1508	2.4902685	2.491258923	2.49119532	2.491326573	253.3966	2.385080256	2.383868804	2.383632465	2.384125488
205.5	1.728869371	261.134	2.490033727	2.491023353	2.490968344	2.491090892	253.3797	2.384802251	2.383598835	2.38335751	2.38386217
205.7	1.731434853	261.1158	2.489800616	2.490789361	2.490737938	2.49085985	253.3631	2.384525005	2.383323677	2.383087339	2.383614948
205.9	1.734008092	261.0981	2.489570894	2.490561777	2.490505729	2.490628115	253.3463	2.38424859	2.383057279	2.382811797	2.383367408
206.1	1.736589666	261.0851	2.48933765	2.490330306	2.490272528	2.490393587	253.3136	2.383979672	2.382791199	2.382535657	2.383112319
206.3	1.739147944	261.068	2.489105213	2.490096713	2.490043196	2.490164553	253.2973	2.383709579	2.382523886	2.382256412	2.382847826
206.5	1.741698312	261.0508	2.48887315	2.489862001	2.48981139	2.489937308	253.2811	2.383440295	2.382257724	2.381981483	2.382583402
206.7	1.74428418	261.0308	2.488639056	2.489627078	2.48957505	2.489704505	253.2645	2.383169131	2.381988201	2.381704596	2.382319869
206.9	1.746898912	261.0174	2.488411707	2.48939505	2.489338554	2.48947124	253.2311	2.382894527	2.381719421	2.381432411	2.38206629
207.1	1.749483406	261	2.488194853	2.4891677	2.489108259	2.489235907	253.2147	2.382619302	2.38144965	2.381156938	2.381808695
207.3	1.752052275	260.9834	2.487966347	2.488936713	2.488876242	2.489004549	253.198	2.382343501	2.381178864	2.380882276	2.381550012
207.5	1.754635734	260.966	2.487736414	2.488705833	2.488642313	2.488771836	253.1815	2.382064534	2.380902773	2.380603756	2.381288346
207.7	1.757228869	260.9554	2.48752059	2.488487493	2.488410284	2.488541294	253.1642	2.381793798	2.380627361	2.380326089	2.38102439
207.9	1.759801741	260.9345	2.487301475	2.488261695	2.488179764	2.488307596	253.131	2.381510362	2.380352355	2.380047079	2.380766177
208.1	1.762350945	260.92	2.487079003	2.488031995	2.487949661	2.488074898	253.1147	2.381231532	2.380080801	2.379769068	2.380506946
208.3	1.764955129	260.9013	2.486853976	2.487798461	2.487720457	2.487841374	253.0983	2.380949856	2.37980508	2.379494786	2.380246545
208.5	1.767509895	260.8901	2.48662803	2.487566926	2.487490597	2.487609568	253.0823	2.380674901	2.37952782	2.379218838	2.379973182
208.7	1.770107655	260.8711	2.48640287	2.487344008	2.487259633	2.487373659	253.05	2.380396981	2.379255041	2.378944925	2.379697076
208.9	1.772710843	260.8559	2.486181758	2.487121526	2.487032001	2.487142373	253.0337	2.380119361	2.378981619	2.37866738	2.379420249
209.1	1.775327716	260.8366	2.485955276	2.486895621	2.486804301	2.486909366	253.0175	2.379842469	2.378701935	2.378392618	2.379147355
209.3	1.777909544	260.8195	2.48572077	2.486657708	2.486576066	2.48667458	253.001	2.379565846	2.378431775	2.378116809	2.378873215
209.5	1.780490875	260.8	2.485496925	2.486423366	2.486345522	2.486442146	252.985	2.379289475	2.378160307	2.377848821	2.378597733
209.7	1.783085757	260.7901	2.485275266	2.486190539	2.486114812	2.486212081	252.9515	2.379015454	2.37789901	2.377572319	2.378317525
209.9	1.785671669	260.7706	2.485044887	2.485957445	2.485882154	2.485982328	252.9351	2.378739763	2.377632706	2.377298297	2.378035744
210.1	1.788269337	260.7537	2.484809372	2.485724676	2.485645831	2.485748625	252.9183	2.378473267	2.377366866	2.377023024	2.377753874
210.3	1.790869686	260.7323	2.484573585	2.485495594	2.485411331	2.48551695	252.9018	2.378199386	2.377101637	2.37674558	2.377476168
210.5	1.79344178	260.7232	2.484347197	2.485269411	2.485181744	2.485284793	252.8855	2.377931485	2.376838506	2.376467529	2.377197221
210.7	1.796000117	260.7064	2.484122548	2.485046502	2.484950012	2.485053322	252.8524	2.377659477	2.376573031	2.376189167	2.3769187
210.9	1.798608645	260.6863	2.483896645	2.484817383	2.484716408	2.484820128	252.836	2.37739767	2.376308042	2.375921811	2.37662905
211.1	1.80122081	260.6684	2.483677725	2.484595413	2.484483609	2.484586993	252.8191	2.377125668	2.376041734	2.375649707	2.376337611
211.3	1.803724214	260.6591	2.483452173	2.484374818	2.484249856	2.484354935	252.8024	2.376859251	2.375774307	2.37538512	2.37604555
211.5	1.806319651	260.6382	2.483227942	2.484152929	2.4840188	2.484128579	252.7691	2.376589283	2.375500758	2.375111538	2.375754986
211.7	1.808919306	260.6192	2.482988599	2.483921054	2.48378203	2.483900512	252.752	2.376321486	2.375227715	2.374845857	2.375469455
211.9	1.811518525	260.6011	2.482737361	2.483669666	2.483541936	2.483668385	252.7359	2.376054247	2.374954387	2.37457554	2.375182482
212.1	1.814117023	260.5866	2.482492278	2.483431837	2.483304291	2.483438198	252.7192	2.375788013	2.37468232	2.374303811	2.374891301
212.3	1.816735806	260.5738	2.482257457	2.483198769	2.483070486	2.483206125	252.703	2.375518534	2.374403311	2.374032217	2.374600015
212.5	1.819357502	260.5532	2.482023558	2.482961898	2.482838179	2.482971963	252.6697	2.375249096	2.37412335	2.373763848	2.374305425
212.7	1.821988587	260.5414	2.481785577	2.482726307	2.482603018	2.482742417	252.6526	2.374979484	2.373846506	2.373492673	2.374017609
212.9	1.824612231	260.5196	2.481542865	2.482492746	2.482365092	2.4825136	252.6354	2.374710595	2.373562958	2.373219173	2.373732683
213.1	1.827211599	260.5012	2.481305907	2.482265589	2.482131506	2.482283846	252.6183	2.374437656	2.373278347	2.372943717	2.373448809
213.3	1.829809564	260.4862	2.481078206	2.482044771	2.481902445	2.48205298	252.5851	2.374169335	2.372989505	2.372671296	2.373156064
213.5	1.832438018	260.4672	2.480851129	2.481821812	2.481674445	2.481822357	252.5685	2.373899345	2.372704612	2.372394163	2.372865081
213.7	1.835063758	260.4552	2.480618108	2.481585053	2.481443634	2.481591172	252.5524	2.373631867	2.372423339	2.372120304	2.372575644
213.9	1.837657535	260.4356	2.480389806	2.481350827	2.481213112	2.481358586	252.5361	2.373362722	2.372145015	2.371849026	2.372295119
214.1	1.840261681	260.4167	2.480168243	2.481130113	2.480982417	2.48113028	252.5201	2.373096219	2.371873204	2.371573761	2.37201471
214.3	1.842887197	260.4078	2.479940897	2.480912328	2.480750867	2.480901352	252.4869	2.372825258	2.371596521	2.371293467	2.371735087
214.5	1.845512602	260.3875	2.479710216	2.48068622	2.480518766	2.480666933	252.4694	2.372556648	2.37132991	2.371016025	2.37145776
214.7	1.848171395	260.3669	2.479481307	2.48045679	2.480285849	2.480430212	252.453	2.372288169	2.371055327	2.370739056	2.371173675
214.9	1.850770818	260.3544	2.479251506	2.480220194	2.480053141	2.480197737	252.4362	2.372017834	2.370778384	2.370457334	2.370891521
215.1	1.85338861	260.3354	2.479012075	2.479982867	2.479820535	2.47996482	252.4027	2.371746615	2.37050266	2.370178969	2.370617944
215.3	1.856013072	260.3194	2.47877521	2.479741822	2.479589773	2.479734896	252.3868	2.371479115	2.370225722	2.369903058	2.370344525
215.5	1.858639108	260.3022	2.478533178	2.479504454	2.479358955	2.479504155	252.37	2.371209558	2.369948519	2.369625784	2.37007342
215.7	1.861264063	260.2899	2.478289024	2.479264801	2.479125043	2.479272371	252.3539	2.370940381	2.369669566	2.369346671	2.369805166
215.9	1.863871097	260.272	2.478070587	2.479044255	2.478894711	2.479038821	252.337	2.370671279	2.369395694	2.369070082	2.369523225
216.1	1.866499562	260.2538	2.477861804	2.478836954	2.478667151	2.478808456	252.3032	2.370398173	2.369118664	2.368793188	2.369241158
216.3	1.869116352	260.2365	2.477631124	2.478609655	2.478437273	2.478582637	252.2868	2.370123895	2.368839253	2.368515096	2.368963834
216.5	1.871724322	260.221	2.477390236	2.478369724	2.478207638	2.478357507	252.27	2.36985094	2.368561679	2.368242219	2.368686859
216.7	1.874341627	260.2068	2.477160244	2.478147807	2.47797595	2.478131979	252.2532	2.369576077	2.368282363	2.367968586	2.368411578
216.9	1.876994219	260.1881	2.47693927	2.477929261	2.477746017	2.477902745	252.2192	2.369299027	2.368005045	2.367693054	2.368136639
217.1	1.879599555	260.172	2.476718303	2.477712696	2.47751359	2.477672276	252.2025	2.369020999	2.367727455	2.367414273	2.367852437
217.3	1.882208132	260.1547	2.476495982	2.477488891	2.477282613	2.477444024	252.1856	2.368745436	2.3674512	2.367139334	2.367569724
217.5	1.884881642	260.141	2.476276761	2.477272379	2.477054472	2.477215088	252.1691	2.368462234	2.367170581	2.366862494	2.367292329
217.7	1.887520363	260.1242	2.476050694	2.477055676	2.476823241	2.476987639	252.1518	2.368182151	2.366895856	2.366586959	2.367020422
217.9	1.890145338	260.1057	2.475815854	2.476820484	2.476593929	2.476760681	252.1186	2.36789829	2.366619487	2.366309846	2.36675041
218.1	1.892787187	260.0865	2.475578655	2.476581119	2.47636244	2.476533149	252.102	2.367618967	2.366346309	2.366032898	2.366473589
218.3	1.895448745	260.0686	2.475346052	2.476352946	2.476131821	2.476305201	252.085	2.367333723	2.366072648	2.365757431	2.366196106
218.5	1.898069768	260.059	2.475132357	2.476134708	2.475902015	2.476078925	252.0687	2.367053211	2.3658001	2.365478161	2.365918642
218.7	1.900704295	260.0376	2.474910442	2.475910717	2.475668682	2.475848757	252.0356	2.366773229	2.365529081	2.365200228	2.36565501
218.9	1.903343249	260.0229	2.474676242	2.475675642	2.475438291	2.47561843	252.0186	2.366493431	2.365257077	2.36492323	2.365389744
219.1	1.906041003	260.0023	2.474435026	2.475433199	2.475211763	2.475389547	252.0022	2.36620856	2.364981733	2.364648065	2.365121912
219.3	1.908692026	259.9932	2.474191066	2.475192011	2.474985311	2.475158149	251.9852	2.365931944	2.364719043	2.36436696	2.364846866
219.5	1.911338436	259.9734	2.473952426	2.474957807	2.474760021	2.474926369	251.9687	2.365653838	2.36445167	2.364087725	2.364571118
219.7	1.913972774	259.9547	2.473717985	2.474724182	2.474533019	2.474693989	251.9353	2.365379503	2.364185789	2.363808805	2.364301256
219.9	1.91661858	259.9368	2.473481364	2.474489023	2.474300267	2.474464041	251.9185	2.365101814	2.363916914	2.363531693	2.364029536
220.1	1.919277396	259.9191	2.473245903	2.47425202	2.474071224	2.47423344	251.9015	2.364827361	2.363645734	2.363251792	2.363757157
220.3	1.921953514	259.9058	2.473003203	2.474012309	2.473847048	2.474000471	251.8848	2.364545609	2.363374576	2.362976709	2.363484396
220.5	1.924653724	259.8882	2.472765616	2.473775085	2.473622907	2.473768362	251.8514	2.364273721	2.363100853	2.362699343	2.363205213
220.7	1.927304418	259.8708	2.472524284	2.47353731	2.47339394	2.473540445	251.8346	2.364001131	2.362828094	2.362422538	2.362924601
220.9	1.929986168	259.8515	2.47229928	2.473314216	2.473163407	2.473315659	251.8181	2.363729294	2.362551938	2.3621473	2.362643601
221.1	1.932666542	259.8413	2.472074762	2.473091916	2.472931172	2.473089734	251.8006	2.363456866	2.362278477	2.36187065	2.362362173
221.3	1.935296288	259.8232	2.47184447	2.47285923	2.472701323	2.472863419	251.7836	2.363181413	2.362000237	2.361589266	2.36208114
221.5	1.93794763	259.8042	2.471607703	2.472620451	2.472471063	2.472633392	251.7502	2.362906494	2.36172051	2.361307	2.361802304
221.7	1.940588237	259.7865	2.47136515	2.472377855	2.472242362	2.472400901	251.7335	2.362635997	2.361441655	2.361032287	2.361521987
221.9	1.943227956	259.7708	2.471128507	2.472139751	2.472017911	2.472170929	251.7171	2.362365413	2.361162725	2.360754173	2.361236416
222.1	1.945882013	259.7553	2.470893468	2.471901069	2.4717916	2.471933932	251.6998	2.362093478	2.360876732	2.3604742	2.360955609
222.3	1.948538764	259.7392	2.470657441	2.471657115	2.471559271	2.47169562	251.6663	2.361819206	2.360597233	2.360191123	2.360673947
222.5	1.951184504	259.7189	2.470427444	2.471420702	2.471332145	2.471462736	251.65	2.36155176	2.360319456	2.359912775	2.360392608
222.7	1.95383377	259.7034	2.470201284	2.471187044	2.471104071	2.471229235	251.6329	2.361284363	2.360041489	2.3596335	2.360114824
222.9	1.956481828	259.6908	2.469981177	2.470956691	2.470875035	2.470996491	251.616	2.361016256	2.359764715	2.359354213	2.359832877
223.1	1.959093682	259.6711	2.469758659	2.470729413	2.470648797	2.470765059	251.5994	2.360743779	2.359488164	2.359075605	2.359548038
223.3	1.961703232	259.6531	2.469521779	2.47049095	2.470423417	2.47053865	251.566	2.360476343	2.359209991	2.358797989	2.359272131
223.5	1.964315437	259.6409	2.46927943	2.470245706	2.47019733	2.470306513	251.5491	2.36020365	2.358936949	2.358516503	2.358995595
223.7	1.966896327	259.6235	2.469026176	2.469990941	2.469968269	2.470075379	251.532	2.359932295	2.358661487	2.35823878	2.358719311
223.9	1.969512857	259.6042	2.468787203	2.469748599	2.469739645	2.469844663	251.5152	2.359654531	2.358384499	2.357958798	2.358442979
224.1	1.972132677	259.5903	2.468544863	2.469509788	2.469506645	2.469611485	251.4817	2.359377215	2.358105155	2.357681522	2.358159166
224.3	1.97474325	259.5727	2.468306225	2.469273329	2.46927957	2.469380563	251.4647	2.359099213	2.357820393	2.357403007	2.357876747
224.5	1.977330218	259.5545	2.46808033	2.469044513	2.46904766	2.469150649	251.4503	2.358820497	2.357538554	2.357131456	2.357600795
224.7	1.979944911	259.5356	2.467851222	2.468811956	2.468817026	2.468920226	251.4307	2.35854505	2.357255172	2.356854155	2.357324818
224.9	1.982586065	259.5212	2.467622003	2.468584465	2.468593178	2.468688971	251.4134	2.358269912	2.356968023	2.356579678	2.357048944
225.1	1.985261567	259.5024	2.467385839	2.468352752	2.468369784	2.468459145	251.3805	2.357993628	2.356686805	2.35631072	2.356771867
225.3	1.987850157	259.4848	2.467162941	2.468123844	2.468145176	2.468229662	251.3666	2.357717901	2.35640353	2.356037434	2.356487623
225.5	1.990483838	259.4683	2.466935231	2.46789252	2.467919705	2.468000326	251.346	2.357441375	2.35612001	2.355766585	2.356202226
225.7	1.993164476	259.4549	2.466708506	2.467664088	2.467692082	2.467772537	251.3298	2.35716154	2.355836047	2.355495116	2.355923528
225.9	1.995840317	259.4367	2.466480023	2.467425247	2.467462002	2.467540956	251.296	2.356883199	2.355553904	2.355224554	2.355644583
226.1	1.998522298	259.4201	2.466248773	2.467188424	2.467230932	2.467307424	251.2815	2.356604344	2.355274175	2.354948477	2.355367306
226.3	2.001208663	259.402	2.466010681	2.466950007	2.466996831	2.467077198	251.262	2.356328312	2.354995793	2.35467145	2.355090839
226.5	2.00389823	259.391	2.465779832	2.466722123	2.466764223	2.466850058	251.2446	2.356048873	2.354719757	2.35440128	2.354811118
226.7	2.006618118	259.3718	2.465542036	2.466489734	2.466532605	2.466622132	251.228	2.355767001	2.354440511	2.354127102	2.354533535
226.9	2.00934144	259.3555	2.465303267	2.46625752	2.466298739	2.466392556	251.1969	2.35548444	2.35416311	2.353853635	2.354264098
227.1	2.012030797	259.337	2.465066785	2.466024733	2.466063272	2.46616685	251.1795	2.355202311	2.353882007	2.353576722	2.353996062
227.3	2.014739158	259.3186	2.464833371	2.465788338	2.465831588	2.46593979	251.1628	2.354921789	2.353600421	2.353305093	2.353728572
227.5	2.017424162	259.3063	2.464597562	2.465554013	2.465602415	2.465709082	251.146	2.354634512	2.353316315	2.353027002	2.353463356
227.7	2.020121212	259.2905	2.464364373	2.465325139	2.465373241	2.465480204	251.1132	2.354355308	2.353039738	2.35275033	2.353195272
227.9	2.022840019	259.2721	2.464144749	2.465104342	2.465145041	2.465248502	251.0932	2.354071703	2.352754863	2.35247252	2.352922367
228.1	2.025563755	259.2517	2.463926866	2.464888237	2.464914463	2.465016102	251.0766	2.353791121	2.352477711	2.352193185	2.352656283
228.3	2.028261928	259.2419	2.463704139	2.464668489	2.464682591	2.464783139	251.0594	2.353509561	2.35219946	2.351913208	2.352390132
228.5	2.030948876	259.2234	2.463477996	2.464444586	2.464457431	2.464551877	251.0423	2.353231754	2.351926272	2.351633153	2.352124317
228.7	2.033632385	259.2076	2.463250162	2.464224241	2.464234353	2.464321118	251.0114	2.352951602	2.351649422	2.351353249	2.351859069
228.9	2.036339831	259.1884	2.463019271	2.464000039	2.464012228	2.46409187	250.9914	2.352674219	2.351372576	2.351076871	2.351578299
229.1	2.03905463	259.175	2.462781739	2.463775805	2.463787082	2.46385865	250.9752	2.352393411	2.351095183	2.350796138	2.351296573
229.3	2.041749278	259.1598	2.46254367	2.463543196	2.463560797	2.463624904	250.958	2.352120051	2.350818799	2.350516461	2.351023068
229.5	2.044451427	259.14	2.462305652	2.463305248	2.463327264	2.463389779	250.925	2.351839681	2.350538331	2.350238556	2.350749976
229.7	2.047130535	259.121	2.462079382	2.46307665	2.463092355	2.463153605	250.9087	2.351557922	2.350254717	2.349958287	2.350477547
229.9	2.049838061	259.1096	2.461859264	2.46285184	2.462864441	2.462921897	250.8916	2.351271669	2.34997274	2.349676815	2.350197784
230.1	2.052522011	259.0916	2.461632531	2.462616846	2.462637903	2.462692123	250.8752	2.350990117	2.349690673	2.34938851	2.349917297
230.3	2.055193858	259.0767	2.461415908	2.46239721	2.462407442	2.462456368	250.8615	2.350702352	2.349405237	2.349109443	2.349636168
230.5	2.057881394	259.0572	2.461201275	2.462178596	2.462181515	2.462221326	250.8252	2.35042774	2.349130295	2.348825422	2.349360487
230.7	2.060583477	259.0374	2.460980927	2.461961296	2.461954535	2.461987265	250.8085	2.350147435	2.348856968	2.348542103	2.349082278
230.9	2.063272502	259.0256	2.460755164	2.461738335	2.46172585	2.461755889	250.7918	2.349864197	2.348582464	2.348259795	2.348802119
231.1	2.065977353	259.0043	2.460540649	2.461526613	2.461501774	2.461525729	250.7774	2.349579062	2.348308871	2.347977885	2.348520178
231.3	2.068662229	258.9866	2.46030551	2.461297718	2.461268092	2.461295716	250.7399	2.349292415	2.348031114	2.347691891	2.348238065
231.5	2.071384412	258.9738	2.460069248	2.461064796	2.461035136	2.461067489	250.7229	2.349010821	2.347757604	2.347406156	2.34795606
231.7	2.074108168	258.958	2.459832756	2.460826597	2.460807485	2.460835437	250.7057	2.348730846	2.347485489	2.347126031	2.34768219
231.9	2.076826675	258.9393	2.459600116	2.460589673	2.460577488	2.460604587	250.692	2.34845032	2.347218025	2.346845352	2.34740661
232.1	2.07953805	258.9198	2.459372879	2.460358462	2.460347802	2.46037585	250.6715	2.348165912	2.346947725	2.346560764	2.347131732
232.3	2.082265537	258.9027	2.459145263	2.460127092	2.460119749	2.460143324	250.6374	2.347886202	2.346683869	2.34628078	2.34685131
232.5	2.085035653	258.8901	2.458923996	2.45990379	2.459889991	2.459911436	250.6206	2.347608446	2.346413061	2.346004349	2.346572143
232.7	2.087794167	258.8725	2.458702173	2.459679809	2.459661252	2.459681615	250.6036	2.347323752	2.346141282	2.345720205	2.346293102
232.9	2.090543348	258.8557	2.458474878	2.45945691	2.459435713	2.459448729	250.5869	2.347048694	2.345866331	2.345437751	2.346023989
233.1	2.093278149	258.8362	2.458249945	2.459232999	2.459211785	2.459217462	250.5699	2.346773859	2.345590529	2.345155077	2.345753213
233.3	2.095975735	258.8172	2.458024633	2.459006545	2.45898194	2.458987239	250.5361	2.34650126	2.345314116	2.344868089	2.345482538
233.5	2.098662378	258.8033	2.457791659	2.458774122	2.458747207	2.458754991	250.522	2.346225324	2.345035806	2.344581605	2.34520257
233.7	2.101368143	258.7875	2.4575612	2.458542033	2.458516756	2.458523189	250.5018	2.345948866	2.344748038	2.344302735	2.34492164
233.9	2.104071594	258.7677	2.457331491	2.458311716	2.458290715	2.458290318	250.4845	2.345666362	2.344452619	2.344022992	2.344650332
234.1	2.106732019	258.757	2.457098645	2.458080719	2.458067142	2.458053371	250.4499	2.345387186	2.344172839	2.343744696	2.344377065
234.3	2.109367805	258.7402	2.456859686	2.457847947	2.457841673	2.45782165	250.4359	2.345110776	2.34388878	2.343463219	2.344101924
234.5	2.112041224	258.7196	2.456626278	2.457615422	2.457609807	2.457588195	250.4157	2.344832829	2.343608449	2.343184048	2.343824925
234.7	2.114734733	258.7044	2.456408571	2.457389841	2.457379378	2.457353886	250.3994	2.344557522	2.343324555	2.342903307	2.343538777
234.9	2.117396677	258.6918	2.45618065	2.457158163	2.457149581	2.457124378	250.3661	2.344270751	2.343036128	2.342626989	2.343249143
235.1	2.120043228	258.6729	2.455946743	2.456928483	2.456923677	2.456894493	250.352	2.343988509	2.342753107	2.342348673	2.342959091
235.3	2.12267325	258.6566	2.455718483	2.456704592	2.456697826	2.456661261	250.3325	2.343703694	2.342466572	2.342068842	2.342668556
235.5	2.125370036	258.6387	2.455488406	2.45648385	2.456469168	2.45642608	250.3154	2.343422235	2.342181396	2.341790412	2.342376775
235.7	2.128039201	258.6253	2.455258812	2.456258732	2.456240453	2.456190398	250.2986	2.343145141	2.341897639	2.341508084	2.342086175
235.9	2.130695201	258.6071	2.455022002	2.456020864	2.456011692	2.455958834	250.2675	2.342864532	2.341616687	2.341230802	2.341789656
236.1	2.133371656	258.5901	2.454791298	2.455788864	2.45578034	2.45572947	250.2475	2.342587751	2.341340445	2.340953311	2.341494004
236.3	2.136115292	258.5708	2.454561564	2.455559462	2.455549406	2.455498086	250.2308	2.342306469	2.341060198	2.340676925	2.341203464
236.5	2.138844968	258.5532	2.454323291	2.455325395	2.455315347	2.45526639	250.2135	2.342025506	2.340776806	2.340403269	2.34091169
236.7	2.141595789	258.5417	2.454081569	2.45508264	2.455082174	2.45502995	250.1818	2.341747943	2.340494412	2.340119297	2.340619136
236.9	2.144337004	258.5299	2.453854367	2.454851308	2.454851529	2.454796237	250.1619	2.341467535	2.340217604	2.339836902	2.340327017
237.1	2.147085956	258.504	2.453618188	2.454615355	2.45461958	2.454561039	250.1449	2.341188773	2.339939756	2.339555122	2.340027598
237.3	2.149837208	258.4901	2.453395002	2.454390534	2.454391067	2.454325955	250.1278	2.340908454	2.339662539	2.339276781	2.339728484
237.5	2.152581346	258.4746	2.453188303	2.454177902	2.454163273	2.454092552	250.1107	2.340628753	2.339385655	2.338991402	2.339437662
237.7	2.155320247	258.4583	2.452968984	2.453958529	2.453934755	2.453860545	250.0768	2.340356624	2.339108744	2.338712897	2.339145429
237.9	2.158071138	258.4374	2.452746702	2.453737635	2.45370643	2.453629477	250.0596	2.340073794	2.338827285	2.33843218	2.338853628
238.1	2.160831083	258.4257	2.452514579	2.453512405	2.453475919	2.453395464	250.0432	2.339800155	2.338550466	2.338152951	2.338563921
238.3	2.163615352	258.4078	2.452292708	2.453297935	2.453250265	2.453163133	250.0257	2.339527416	2.338266564	2.337869262	2.338267559
238.5	2.166408456	258.3867	2.452069357	2.453077989	2.453017861	2.452934195	249.991	2.339254578	2.337986227	2.337591305	2.33798303
238.7	2.16915379	258.3723	2.451832432	2.452841545	2.45277789	2.452706067	249.9743	2.338976767	2.337697937	2.337306345	2.337698531
238.9	2.17193406	258.3592	2.451590856	2.452598919	2.452541803	2.452474287	249.9568	2.338694178	2.33741236	2.337031112	2.337414717
239.1	2.174714557	258.3394	2.451354211	2.452367263	2.452309848	2.452246709	249.9402	2.338410889	2.337122217	2.336746294	2.337132941
239.3	2.177514417	258.3239	2.451125904	2.452141227	2.452079166	2.452020565	249.926	2.338129484	2.336835413	2.336464802	2.336854014
239.5	2.18032352	258.3121	2.45090097	2.451920688	2.451851752	2.4517908	249.8894	2.337849894	2.336552028	2.336183322	2.336574068
239.7	2.183078966	258.2929	2.450664361	2.451688347	2.451617572	2.451554649	249.8721	2.337565719	2.336268009	2.335898943	2.336295268
239.9	2.185829435	258.2742	2.450430155	2.451450146	2.451382942	2.45132172	249.8547	2.337288186	2.335987151	2.33561585	2.336014942
240.1	2.188571601	258.2539	2.450191782	2.451213924	2.451152994	2.451092426	249.8406	2.337013141	2.335704583	2.335331689	2.335733807
240.3	2.191328075	258.2384	2.449956468	2.450978352	2.450922487	2.450862571	249.8036	2.336734877	2.335423571	2.335051106	2.335452545
240.5	2.19409026	258.2258	2.449725964	2.450744459	2.450690019	2.450634503	249.7867	2.336460199	2.335150394	2.334768819	2.335170609
240.7	2.196865568	258.2079	2.449499761	2.45051521	2.450455453	2.450406116	249.7691	2.336181819	2.334868366	2.334484494	2.334880669
240.9	2.199597943	258.1917	2.44927352	2.45028359	2.450224153	2.450176738	249.7548	2.335900702	2.334587803	2.334203496	2.334591497
241.1	2.202387458	258.1724	2.449035907	2.450039821	2.449992915	2.449946292	249.7344	2.335621404	2.334304304	2.33392136	2.334305289
241.3	2.205166332	258.1604	2.44880205	2.449796604	2.449759285	2.449716541	249.7003	2.335340689	2.334023015	2.333644803	2.334021099
241.5	2.207962823	258.1433	2.448555519	2.44955182	2.449524122	2.449486971	249.6834	2.335059057	2.333745579	2.333364091	2.333739047
241.7	2.210723621	258.1241	2.448313649	2.44931412	2.449289682	2.449257424	249.6688	2.334780733	2.333466422	2.333094138	2.333460218
241.9	2.213491833	258.1061	2.44808368	2.449089324	2.449062883	2.449026738	249.649	2.3345003	2.333183643	2.3328204	2.333184566
242.1	2.216327671	258.0896	2.44786017	2.448872679	2.448834236	2.448798964	249.6319	2.334220102	2.332900484	2.332541356	2.332910119
242.3	2.219147851	258.0749	2.447632331	2.448644693	2.448603769	2.448567841	249.5982	2.333942467	2.332618007	2.332266329	2.332637103
242.5	2.221933074	258.058	2.447414672	2.448420387	2.448375293	2.448333927	249.5815	2.333663358	2.332335273	2.331988502	2.332366933
242.7	2.224701512	258.0375	2.447195228	2.448198262	2.448147033	2.448107566	249.5642	2.333380182	2.332053086	2.331708083	2.33209934
242.9	2.227421905	258.0262	2.446963097	2.447969643	2.44791547	2.447882069	249.5469	2.333108541	2.331769801	2.331430765	2.331841131
243.1	2.230146555	258.0081	2.446727912	2.447741975	2.447679514	2.447654509	249.5128	2.33282722	2.331487156	2.331149966	2.331568615
243.3	2.23287825	257.9904	2.446505421	2.447522702	2.447444502	2.447428356	249.4983	2.332543961	2.331200956	2.330869772	2.331293899
243.5	2.235595032	257.9731	2.446285908	2.447309952	2.447213102	2.447202274	249.4788	2.332257062	2.330908882	2.330591358	2.331018127
243.7	2.238341976	257.9533	2.446064782	2.447091482	2.446980129	2.446972964	249.4624	2.331972485	2.330617271	2.330314325	2.330741213
243.9	2.241107621	257.9415	2.445856395	2.446879999	2.446751917	2.446745876	249.429	2.331686221	2.33033071	2.330032963	2.33046601
244.1	2.243860378	257.9253	2.445622283	2.446647767	2.446515198	2.446521886	249.4146	2.331402525	2.330055427	2.329746579	2.330178083
244.3	2.246588998	257.9073	2.445389008	2.446415935	2.446282503	2.446300781	249.3945	2.331117838	2.329769209	2.329461822	2.32988662
244.5	2.249368519	257.8873	2.445162119	2.446188252	2.446050522	2.446074888	249.3769	2.330832472	2.329485877	2.329183169	2.329592275
244.7	2.252127587	257.8777	2.444950691	2.445973239	2.445823142	2.445846382	249.3598	2.330545031	2.329203284	2.328903111	2.329295285
244.9	2.254906149	257.8582	2.444727133	2.445748077	2.445592668	2.44561761	249.3275	2.330259211	2.328917452	2.328620165	2.328996776
245.1	2.257685401	257.8392	2.444501603	2.445523364	2.445362703	2.445392229	249.3074	2.329978054	2.328638147	2.328338996	2.328701704
245.3	2.260474388	257.8211	2.444269541	2.445289137	2.445137695	2.445165918	249.2907	2.329690397	2.328360156	2.328057663	2.328403605
245.5	2.263232469	257.8107	2.444042434	2.445059268	2.444915103	2.444939743	249.2734	2.329407039	2.328081709	2.327777277	2.328105713
245.7	2.265960176	257.7901	2.44380488	2.444817065	2.444685776	2.444712616	249.2565	2.329119514	2.327807724	2.327492201	2.327810065
245.9	2.268712732	257.7751	2.443568578	2.444569576	2.444454728	2.444482053	249.2227	2.328828811	2.327531149	2.32721184	2.32751596
246.1	2.271489725	257.7575	2.443334054	2.444326951	2.444218454	2.444246839	249.2055	2.328542179	2.327261042	2.3269248	2.32722269
246.3	2.274236171	257.7396	2.443103233	2.444098363	2.44398606	2.444015978	249.1883	2.328249547	2.326985228	2.326638909	2.326933571
246.5	2.277016627	257.7236	2.44286917	2.443866701	2.443756304	2.443788719	249.1708	2.327961904	2.326710766	2.326356081	2.326639348
246.7	2.279809537	257.7075	2.442627422	2.443625847	2.443527013	2.443561941	249.1364	2.32767267	2.326442404	2.326067569	2.326345898
246.9	2.282554251	257.6899	2.442408237	2.443400404	2.443304379	2.443332085	249.1192	2.327385129	2.326172775	2.325785314	2.326053269
247.1	2.285332185	257.6765	2.442186671	2.443174127	2.443079496	2.443100443	249.1024	2.32709946	2.325897362	2.325503968	2.325761636
247.3	2.288075624	257.6587	2.441961015	2.442948054	2.442847259	2.442867247	249.0852	2.326814269	2.325618558	2.325219593	2.325471758
247.5	2.290843261	257.641	2.441733516	2.442724291	2.442612517	2.442636524	249.0679	2.326528666	2.325337003	2.324930384	2.325189085
247.7	2.293627714	257.6229	2.441517375	2.442507517	2.442383437	2.442411368	249.0337	2.326247194	2.325053782	2.324649583	2.324899458
247.9	2.29643303	257.6044	2.441293329	2.442288476	2.442153902	2.442183336	249.0164	2.325958636	2.324768606	2.324360272	2.324610397
248.1	2.299229963	257.5935	2.441060387	2.44205527	2.441925585	2.441954192	248.9998	2.325678646	2.324484837	2.324073573	2.324322588
248.3	2.302027342	257.5745	2.440804533	2.441798943	2.441691056	2.441724298	248.9849	2.325397224	2.324203269	2.323781729	2.324036135
248.5	2.304812183	257.5582	2.440558656	2.441546427	2.441455671	2.441496182	248.9483	2.32511425	2.323923791	2.323493555	2.323752013
248.7	2.307585738	257.5376	2.440319249	2.441306181	2.441219338	2.441266652	248.9312	2.32483068	2.323637755	2.323199872	2.323461836
248.9	2.310377379	257.5267	2.440080936	2.441063974	2.440986402	2.441033875	248.9137	2.324548938	2.323350167	2.322912914	2.323172263
249.1	2.313176454	257.5032	2.439830054	2.440816731	2.44075375	2.440799485	248.9	2.324270695	2.323065701	2.322620924	2.322883972
249.3	2.315962597	257.4839	2.439588469	2.440575587	2.440524608	2.440565179	248.8795	2.323993599	2.322785209	2.322333712	2.322597207
249.5	2.318777149	257.4741	2.439354085	2.440343128	2.440292707	2.44033115	248.8446	2.323712569	2.322503598	2.322042761	2.322310678
249.7	2.321597704	257.4564	2.439114262	2.440107144	2.440056276	2.44010064	248.8275	2.323432825	2.322223278	2.321751928	2.322019317
249.9	2.324409914	257.4386	2.438883794	2.439880054	2.439824141	2.439870054	248.8133	2.323153536	2.321942997	2.321461893	2.321737347
250.1	2.327209645	257.4212	2.438667317	2.439662769	2.439594954	2.439639381	248.7935	2.322870509	2.321662554	2.321167896	2.321455351
250.3	2.330007192	257.4038	2.438458638	2.439450939	2.439369476	2.439412382	248.759	2.322582076	2.321383679	2.320880372	2.321173278
250.5	2.332811665	257.3929	2.438249893	2.4392358	2.439144057	2.439187456	248.742	2.322286206	2.321099245	2.320596012	2.32089031
250.7	2.335596521	257.3745	2.438031756	2.439006223	2.438915038	2.438959076	248.7276	2.321997874	2.320809193	2.32031005	2.32060838
250.9	2.338411412	257.3557	2.437809994	2.438779793	2.438687719	2.438729462	248.7078	2.321709956	2.32051763	2.320026677	2.320330041
251.1	2.341222947	257.3378	2.437579744	2.438556001	2.438455464	2.438497026	248.6901	2.321426355	2.320227193	2.319737466	2.32005653
251.3	2.344026283	257.3215	2.437361196	2.438332441	2.438223262	2.438265948	248.6559	2.321144676	2.319942461	2.319452178	2.319783113
251.5	2.346828973	257.309	2.437140542	2.438107455	2.437993209	2.438033171	248.6389	2.320859467	2.3196521	2.319160889	2.319511371
251.7	2.349601223	257.2921	2.436915806	2.43788483	2.437763738	2.437801721	248.6208	2.320581839	2.319366279	2.318880008	2.31924184
251.9	2.352408312	257.2761	2.436687176	2.437654324	2.437530553	2.437569177	248.6038	2.320299967	2.319074884	2.318591196	2.318974935
252.1	2.355210753	257.2644	2.436456683	2.437421267	2.437292302	2.437339171	248.5692	2.320022872	2.318789658	2.318306995	2.318704908
252.3	2.357990875	257.2425	2.436227118	2.437189154	2.437062244	2.437112902	248.5513	2.319741562	2.318499014	2.318023106	2.318433078
252.5	2.360807681	257.2243	2.435998377	2.436956653	2.436829609	2.436884779	248.534	2.319459193	2.318208445	2.31773596	2.318159544
252.7	2.363578924	257.2083	2.435769196	2.436731437	2.436602322	2.436657199	248.5167	2.319178714	2.317919418	2.317446377	2.317885211
252.9	2.366327793	257.1952	2.435539073	2.436504485	2.436376227	2.436430624	248.4996	2.31889882	2.317629121	2.317162023	2.317608099
253.1	2.369114095	257.1765	2.435312125	2.436278428	2.436141013	2.436207288	248.4681	2.318611537	2.31733584	2.316873721	2.317320589
253.3	2.371897539	257.1616	2.435089037	2.436053231	2.435903685	2.435982467	248.4484	2.318331738	2.317042532	2.316588878	2.3170384
253.5	2.374712827	257.1519	2.434872757	2.435833844	2.435672333	2.43575717	248.4311	2.318051056	2.316747606	2.316301483	2.316754782
253.7	2.377501189	257.1326	2.434643106	2.435602476	2.435435038	2.435529594	248.4145	2.317770758	2.316454316	2.316016346	2.31646951
253.9	2.380295712	257.1125	2.43441021	2.435369359	2.435199595	2.435298194	248.3835	2.317488007	2.316161431	2.315730745	2.316182096
254.1	2.383093811	257.0959	2.434172127	2.435133026	2.434961066	2.435068207	248.3632	2.317204829	2.315870606	2.31544553	2.315890893
254.3	2.385885499	257.0755	2.433939378	2.434901289	2.434728521	2.43483818	248.346	2.31692053	2.315584236	2.315166562	2.315597364
254.5	2.388678705	257.0635	2.433723732	2.434686726	2.43450157	2.434607579	248.3283	2.316631283	2.31529574	2.31488001	2.315309041
254.7	2.391493766	257.0449	2.433502491	2.43446083	2.434277094	2.43437458	248.3116	2.316344926	2.315004989	2.314595775	2.315019459
254.9	2.394306538	257.0258	2.433275554	2.434235075	2.434052616	2.434144573	248.2772	2.316060413	2.314719851	2.314316591	2.314729743
255.1	2.397115773	257.0059	2.433048239	2.434013536	2.433824408	2.433914394	248.2595	2.315770597	2.314439375	2.314038875	2.314440061
255.3	2.399933809	256.9937	2.43281628	2.433783341	2.433594838	2.433681515	248.243	2.315481334	2.314159171	2.313750571	2.314147418
255.5	2.402745132	256.9744	2.43258744	2.433561089	2.433362758	2.433450476	248.2254	2.315196317	2.313873709	2.313472192	2.313855797
255.7	2.405565802	256.9572	2.432358518	2.433336266	2.433132734	2.433221329	248.211	2.314910837	2.313582447	2.313194107	2.313565864
255.9	2.408432014	256.9361	2.432129573	2.433102737	2.432904492	2.432988109	248.1731	2.314626654	2.313296142	2.312916151	2.313279853
256.1	2.411274294	256.9252	2.431889463	2.432855315	2.432671998	2.432753466	248.156	2.31433685	2.313016242	2.312641215	2.312992556
256.3	2.414127412	256.9063	2.431646526	2.432609011	2.43243968	2.432519663	248.1388	2.314049038	2.312730667	2.312366079	2.312705224
256.5	2.416977546	256.8893	2.431413021	2.43237388	2.432206865	2.432290383	248.121	2.313766008	2.312448277	2.312083493	2.312415984
256.7	2.419818367	256.8694	2.431187154	2.432142953	2.431970689	2.432061725	248.0863	2.313476475	2.31216632	2.311796639	2.312126135
256.9	2.422619859	256.8568	2.430966848	2.431918949	2.431737997	2.431832589	248.0693	2.313191123	2.311885719	2.311516563	2.311836603
257.1	2.425411151	256.8416	2.430749606	2.431696574	2.431504907	2.431602597	248.0526	2.312904836	2.311599227	2.311235018	2.311560547
257.3	2.428252386	256.8222	2.430547277	2.431485117	2.431276445	2.431375173	248.0381	2.312621664	2.311312753	2.310954906	2.311284725
257.5	2.431141651	256.8044	2.430335134	2.431270036	2.431043963	2.431146919	248.018	2.312337217	2.311024994	2.310671209	2.311008971
257.7	2.433966626	256.7911	2.43012179	2.431053463	2.43081469	2.43091964	247.9836	2.312058453	2.310742739	2.310393761	2.310726992
257.9	2.436819522	256.7748	2.42990131	2.430832987	2.430590855	2.430693065	247.9661	2.311773955	2.310457786	2.310109473	2.310444165
258.1	2.439643758	256.756	2.429658317	2.430595834	2.430361644	2.430461901	247.9518	2.311492724	2.310172796	2.309826875	2.310161398
258.3	2.442436158	256.7392	2.429422976	2.430366257	2.43013313	2.430230285	247.9342	2.311212338	2.309885529	2.30953847	2.309886461
258.5	2.445256587	256.7231	2.429192206	2.430143217	2.429903845	2.430000128	247.9001	2.310928087	2.309595209	2.30925159	2.309610554
258.7	2.448076918	256.7088	2.428954453	2.429910789	2.429672151	2.429766361	247.8806	2.31063818	2.309306123	2.308963539	2.30933482
258.9	2.450908173	256.6907	2.428715806	2.429673302	2.429438927	2.429536552	247.8659	2.310346269	2.309023466	2.308679467	2.309054667
259.1	2.453756196	256.6716	2.428490926	2.429449699	2.429214528	2.429303419	247.849	2.310059506	2.308740297	2.308395914	2.308775752
259.3	2.456596062	256.655	2.428269796	2.42922738	2.428990267	2.429073521	247.8312	2.309773338	2.308453517	2.308110189	2.308497452
259.5	2.459474545	256.6421	2.428057911	2.42901144	2.428764991	2.428845803	247.7939	2.309479724	2.308170072	2.307821927	2.308223865
259.7	2.46230453	256.6234	2.427837829	2.428789145	2.428536373	2.428613955	247.7797	2.309193714	2.307885753	2.307536836	2.307950991
259.9	2.465177324	256.6064	2.427609636	2.428561007	2.428300223	2.428383982	247.7616	2.308901529	2.30759693	2.307248161	2.307679039
260.1	2.468034208	256.5903	2.427384301	2.428335443	2.42807069	2.428155845	247.7444	2.308604638	2.30730693	2.306957455	2.307395479
260.3	2.470866689	256.5774	2.427159862	2.428115345	2.427844052	2.427922459	247.7099	2.308313208	2.307015776	2.306674663	2.307110816
260.5	2.473759184	256.5585	2.426929062	2.427894929	2.427615844	2.427690029	247.6923	2.308029683	2.306718005	2.306384436	2.306825038
260.7	2.476633795	256.5424	2.426690276	2.427667402	2.427387994	2.427455913	247.6724	2.307752035	2.306429431	2.306097808	2.306550759
260.9	2.479529176	256.5215	2.426459433	2.427439765	2.427161984	2.427218325	247.6556	2.307469691	2.306145023	2.305810957	2.306275904
261.1	2.482396756	256.506	2.426229545	2.427210757	2.42693329	2.426981246	247.6391	2.307193961	2.305861432	2.305522928	2.305999084
261.3	2.485283366	256.4948	2.426004746	2.426981791	2.426706815	2.426749473	247.6077	2.306910415	2.305575023	2.305241899	2.305717646
261.5	2.488143475	256.4777	2.425767604	2.426741557	2.426482259	2.426518109	247.5901	2.306627007	2.305288273	2.304957294	2.305434123
261.7	2.491062707	256.4581	2.425524582	2.426508544	2.426254286	2.426286164	247.5731	2.30634192	2.305000736	2.304674317	2.305158478
261.9	2.493975695	256.4459	2.425287059	2.426277178	2.426021001	2.426056149	247.556	2.306058461	2.304712038	2.304388065	2.304881541
262.1	2.496837757	256.4278	2.425047067	2.426037824	2.425783924	2.42582371	247.5215	2.305780546	2.304427746	2.304107578	2.304602388
262.3	2.499715124	256.4094	2.424819416	2.425809731	2.42554924	2.425594044	247.5036	2.305492665	2.304136083	2.30382241	2.304314778
262.5	2.502544072	256.3904	2.424615362	2.425596374	2.425318611	2.425364163	247.486	2.305211443	2.303854242	2.303537447	2.304027238
262.7	2.505360786	256.3755	2.424404876	2.425378493	2.425093472	2.425135694	247.4683	2.304934507	2.303568485	2.303255081	2.303749332
262.9	2.508178832	256.3611	2.424177059	2.425145769	2.424868248	2.424903003	247.4332	2.304648858	2.303286879	2.302976146	2.303467742
263.1	2.511034063	256.3435	2.423944626	2.424907384	2.424639786	2.424667456	247.4165	2.304370587	2.303001727	2.302692903	2.303183871
263.3	2.513920745	256.3246	2.423715929	2.424671547	2.424412634	2.424438655	247.3994	2.304094828	2.302724576	2.302410923	2.302898311
263.5	2.516747103	256.3127	2.423492993	2.424445711	2.424184708	2.424213163	247.3822	2.303814911	2.302445552	2.302128811	2.302605101
263.7	2.519530873	256.2948	2.423271898	2.424216472	2.423954882	2.423984031	247.3646	2.303535017	2.302169646	2.3018481	2.302310828
263.9	2.522355473	256.2752	2.423041906	2.423981766	2.423728815	2.423755125	247.3305	2.303254512	2.301893208	2.30155858	2.302014066
264.1	2.525185251	256.2586	2.422814981	2.423758498	2.423500239	2.4235264	247.3136	2.302977011	2.301620049	2.301278157	2.301716828
264.3	2.527998497	256.2466	2.422590355	2.423541454	2.423270467	2.423297057	247.2962	2.3026943	2.301349069	2.300995205	2.301419185
264.5	2.530872159	256.2288	2.422373358	2.423316293	2.42304158	2.423067687	247.2786	2.302414628	2.301072608	2.300710966	2.301122769
264.7	2.533730489	256.2095	2.422159178	2.423096327	2.422812167	2.42284005	247.2607	2.302141766	2.300795067	2.300435311	2.300820229
264.9	2.536581794	256.1914	2.421943707	2.422887109	2.422580199	2.422614042	247.2266	2.301859829	2.300519357	2.30015538	2.300525578
265.1	2.539457969	256.1733	2.421710612	2.422659747	2.422350191	2.422388755	247.2097	2.301576496	2.300234666	2.299868457	2.3002299
265.3	2.542343047	256.1616	2.42147977	2.422429278	2.422123537	2.422161341	247.1922	2.301300048	2.299951156	2.299586672	2.299934374
265.5	2.545222382	256.1443	2.421239213	2.42219394	2.421892647	2.421934098	247.1755	2.301020464	2.299661543	2.299311531	2.299638207
265.7	2.548097668	256.125	2.42099097	2.421952248	2.421658558	2.421704013	247.1407	2.30074089	2.299377274	2.299022386	2.299342903
265.9	2.55098833	256.1145	2.420753199	2.421722149	2.421425502	2.421473739	247.1232	2.300453873	2.299099338	2.298732027	2.299047965
266.1	2.553903331	256.0952	2.420514503	2.421491764	2.421193697	2.421244403	247.106	2.300168616	2.298818794	2.298443272	2.298749067
266.3	2.556846563	256.0794	2.420279667	2.421256273	2.420965334	2.421020191	247.0885	2.299887293	2.298533755	2.298154999	2.29845548
266.5	2.559790443	256.0582	2.420045408	2.421012553	2.420733082	2.420796117	247.0542	2.299604655	2.298247459	2.297866576	2.298163326
266.7	2.562695875	256.0463	2.419817224	2.420774128	2.42050092	2.420569176	247.037	2.299314912	2.29795863	2.297581673	2.297871582
266.9	2.565584367	256.0284	2.419600708	2.420551509	2.420274736	2.420341871	247.0199	2.299030535	2.297669634	2.297297877	2.297581156
267.1	2.568460997	256.0108	2.419377007	2.420329592	2.420047122	2.420114878	247.0021	2.298748392	2.297367346	2.297012968	2.297292739
267.3	2.571379832	255.9917	2.419147217	2.420102493	2.419818664	2.419885607	246.9854	2.298459772	2.297070511	2.296723229	2.297000825
267.5	2.574271935	255.9803	2.418905492	2.419862284	2.419589804	2.419655717	246.9508	2.298170798	2.296773291	2.296433344	2.296708958
267.7	2.57720651	255.9612	2.418664976	2.419619435	2.41935502	2.41943096	246.9333	2.297886595	2.296482037	2.296147153	2.296415313
267.9	2.580127734	255.9444	2.41842761	2.419380074	2.41912261	2.419207724	246.9167	2.297595403	2.296182639	2.295853994	2.296119831
268.1	2.583026426	255.925	2.41819219	2.419149974	2.418893501	2.418980214	246.8993	2.297303959	2.295887825	2.295563134	2.295823984
268.3	2.585972225	255.9056	2.417970294	2.418932263	2.418666973	2.41875367	246.8651	2.297013138	2.295591303	2.295268567	2.295529834
268.5	2.588852917	255.8952	2.417750703	2.418713125	2.418440294	2.418524872	246.8483	2.296725953	2.29529077	2.294974248	2.295228614
268.7	2.591726834	255.8753	2.41752018	2.418486823	2.418213059	2.418295237	246.8307	2.29643182	2.295001212	2.294686282	2.294932782
268.9	2.594578508	255.858	2.417290886	2.418260119	2.417988962	2.418064603	246.8136	2.296145434	2.294714931	2.294398754	2.294638542
269.1	2.597465639	255.8407	2.417063651	2.41803472	2.417762155	2.417834518	246.7959	2.295852518	2.294424815	2.294108756	2.294345705
269.3	2.600379294	255.8228	2.416851803	2.417822617	2.417541629	2.417606998	246.7615	2.295563316	2.294137403	2.293820164	2.29405374
269.5	2.603233218	255.8104	2.416628065	2.417601926	2.417319777	2.417378056	246.7445	2.295271372	2.293856478	2.293531502	2.293762859
269.7	2.606126232	255.7915	2.416412947	2.417382485	2.417095709	2.417146783	246.7266	2.294982662	2.29357395	2.293243846	2.293481347
269.9	2.609015106	255.7744	2.41619154	2.417156541	2.416869235	2.416916974	246.7091	2.29468902	2.29329371	2.292954039	2.293200065
270.1	2.61190915	255.7548	2.41596182	2.416926148	2.416638508	2.416690111	246.6738	2.294396296	2.293015006	2.292664375	2.292917846
270.3	2.614793685	255.7459	2.415740051	2.416701757	2.416410456	2.416462742	246.6567	2.29410864	2.292737576	2.292378591	2.292635733
270.5	2.617710968	255.7238	2.415517364	2.416482354	2.416184029	2.416236064	246.6393	2.293818738	2.292459545	2.292091204	2.29235437
270.7	2.620591126	255.7075	2.415276156	2.416251167	2.415954233	2.416008012	246.6218	2.29352215	2.292183635	2.291806273	2.292076097
270.9	2.623468706	255.6896	2.415029782	2.416011115	2.415719525	2.415780057	246.6044	2.293229659	2.2919035	2.291518851	2.291789147
271.1	2.626365887	255.6713	2.414802812	2.415782244	2.41548967	2.415552979	246.5698	2.292939605	2.291620532	2.29123266	2.291504662
271.3	2.629251198	255.656	2.414582893	2.415561562	2.415264827	2.415324986	246.5525	2.292644129	2.291337166	2.290944878	2.291220576
271.5	2.632164675	255.6453	2.414352078	2.415331597	2.41503812	2.415093422	246.5351	2.292353492	2.291055938	2.290651826	2.290938687
271.7	2.635088254	255.629	2.41411642	2.415097868	2.414809053	2.414861469	246.5181	2.29205843	2.290771455	2.290356794	2.290659843
271.9	2.637977771	255.6073	2.413879558	2.414860136	2.414579741	2.414633011	246.4836	2.291772544	2.290487893	2.290065965	2.29037477
272.1	2.640917083	255.5921	2.413630749	2.414613416	2.414349765	2.414404577	246.4658	2.291485892	2.290203431	2.289777857	2.290092467
272.3	2.643822062	255.5753	2.413393788	2.414376365	2.414121912	2.414177793	246.4488	2.291196167	2.289923111	2.28949052	2.289829298
272.5	2.646729913	255.5612	2.413156764	2.414141226	2.413889584	2.413947531	246.4315	2.290912342	2.289645752	2.289203333	2.289566363
272.7	2.649633886	255.5432	2.412923556	2.413909427	2.413659574	2.413721362	246.4143	2.290623344	2.289361974	2.288914688	2.28930233
272.9	2.652520222	255.5253	2.412685839	2.413670375	2.413429579	2.413497472	246.3798	2.29033085	2.289085731	2.288626634	2.289025641
273.1	2.655437056	255.5075	2.412448099	2.413432753	2.413202365	2.413271017	246.3625	2.290048077	2.288802091	2.28833537	2.288747704
273.3	2.658355963	255.4971	2.412208408	2.413200582	2.4129738	2.413039561	246.3462	2.28976243	2.28851511	2.288040892	2.288468492
273.5	2.661261539	255.478	2.411961273	2.412960129	2.412738894	2.412809393	246.3289	2.289478027	2.288230394	2.287751959	2.288193414
273.7	2.664220076	255.4591	2.41171344	2.412714135	2.412501872	2.412580697	246.2937	2.289190453	2.287946868	2.28746286	2.287915824
273.9	2.667147461	255.4418	2.411465848	2.412468399	2.412272006	2.412352108	246.2765	2.288902403	2.287662519	2.28717053	2.287635739
274.1	2.670059895	255.4232	2.411224501	2.412227562	2.412044722	2.412127	246.2592	2.288613594	2.287378053	2.286887328	2.287354007
274.3	2.672994907	255.4102	2.41098879	2.411995463	2.411822466	2.411904291	246.2421	2.288323704	2.287086051	2.286594837	2.287071417
274.5	2.675878809	255.3931	2.41075879	2.411763792	2.411599295	2.411675565	246.2272	2.288036028	2.28679141	2.286302034	2.286788167
274.7	2.678798517	255.3761	2.410536738	2.411533423	2.411374974	2.411444586	246.1891	2.287745954	2.286491348	2.286008399	2.286514322
274.9	2.681723619	255.3565	2.410299123	2.411293496	2.411144482	2.411213764	246.1719	2.287456075	2.286192901	2.285711457	2.28623921
275.1	2.684654371	255.343	2.410041486	2.411038447	2.410906856	2.410985339	246.155	2.287173302	2.285893858	2.285418486	2.28595278
275.3	2.687584556	255.3262	2.409791648	2.410794742	2.410672697	2.410758598	246.1408	2.286888688	2.285593368	2.285128393	2.285664138
275.5	2.690513431	255.3093	2.409551336	2.410562878	2.410445552	2.410533909	246.103	2.286596095	2.285289765	2.284833216	2.285373223
275.7	2.693440256	255.2923	2.409314304	2.410325902	2.410219284	2.410304725	246.0857	2.286311858	2.284989894	2.284537308	2.285081986
275.9	2.69636429	255.2755	2.409062777	2.410075433	2.409984309	2.410070469	246.0681	2.286022963	2.284686656	2.284248193	2.284798922
276.1	2.699284792	255.2612	2.408814221	2.409818874	2.409749712	2.409842012	246.0509	2.285736896	2.284384835	2.283955748	2.284513871
276.3	2.702201022	255.2447	2.408574453	2.409576984	2.409516775	2.409613481	246.0329	2.28545084	2.284081139	2.283667901	2.284227379
276.5	2.705112238	255.2248	2.408361456	2.409365184	2.409290615	2.40938504	245.9978	2.285164158	2.283779478	2.283375637	2.283935909
276.7	2.7080177	255.2065	2.408145092	2.409150664	2.409062528	2.409157029	245.9807	2.284879104	2.283480289	2.283086775	2.283643639
276.9	2.710916666	255.1945	2.407914256	2.408917503	2.408832136	2.408924974	245.9664	2.284594461	2.283180454	2.28279054	2.283357674
277.1	2.713808395	255.1739	2.407680599	2.408684757	2.408602873	2.408695186	245.9469	2.284312828	2.282884196	2.282501029	2.283069875
277.3	2.716692148	255.1586	2.407448335	2.408456357	2.408374236	2.408463845	245.913	2.284029384	2.282594192	2.282213545	2.282780753
277.5	2.719567182	255.1413	2.407215321	2.40821973	2.40814716	2.408236333	245.8952	2.283752162	2.282303568	2.281931356	2.282482069
277.7	2.722432757	255.1231	2.406978861	2.407980232	2.40792292	2.408010061	245.8806	2.283471559	2.282012865	2.281645816	2.282180526
277.9	2.725288133	255.1038	2.406762185	2.407760427	2.40770512	2.407781718	245.8626	2.283189901	2.281716839	2.281359296	2.281879413
		255.0839	2.406549147	2.407544239	2.407479517	2.407554213	245.8427	2.28290916	2.28142475	2.281075479	2.281580001
		255.0671	2.406323413	2.407318379	2.407247786	2.407326166	245.8085	2.282629254	2.281131983	2.280791941	2.2812873
		255.0564	2.40607667	2.407075832	2.407006657	2.407098074	245.7936	2.282347497	2.280842085	2.280515132	2.280995271
		255.0414	2.405834465	2.40683812	2.406766606	2.406869483	245.7764	2.282058334	2.280568453	2.280240661	2.28070323
		255.0205	2.405600042	2.406607716	2.40653365	2.40664407	245.7588	2.28177815	2.280291614	2.279962165	2.280405862
		255.0029	2.405361162	2.406373332	2.406302592	2.406418545	245.7244	2.281490681	2.28001188	2.279685125	2.280107883
		254.9912	2.405129344	2.406139535	2.406079216	2.406194082	245.7075	2.28120798	2.279732098	2.27940352	2.279815566
		254.9726	2.404881264	2.405895176	2.405848057	2.405968269	245.6901	2.280915575	2.279460031	2.27912214	2.279532989
		254.9548	2.404638868	2.405651926	2.405613719	2.405741851	245.6724	2.280628609	2.279182202	2.278839847	2.279249777
		254.9446	2.404401751	2.405418461	2.405382457	2.405513367	245.6377	2.280340701	2.278903341	2.278555424	2.278952491
		254.9268	2.404175684	2.405197083	2.405154902	2.4052857	245.6199	2.280053119	2.278622794	2.278269829	2.278653662
		254.909	2.403953431	2.404977434	2.40492972	2.405060397	245.6022	2.279767038	2.278338936	2.277989907	2.278355323
		254.8909	2.403733548	2.404759523	2.404699669	2.404832229	245.5855	2.279484736	2.278052991	2.277710407	2.278059298
		254.8817	2.403498968	2.404526861	2.404472052	2.404605898	245.5679	2.279199111	2.27776134	2.277427407	2.277771685
		254.8596	2.403259189	2.404283424	2.404239901	2.404377841	245.5337	2.278913444	2.277476762	2.277146366	2.277485028
		254.8417	2.40301565	2.404037424	2.404000281	2.404147005	245.5165	2.278623468	2.277185759	2.276862955	2.277199732
		254.8234	2.402777943	2.403795639	2.403766754	2.403916127	245.4987	2.278334185	2.276898345	2.27657845	2.276915144
		254.8132	2.402542515	2.403560468	2.403537524	2.403686174	245.4818	2.278050375	2.276609413	2.276293213	2.276633087
		254.7957	2.402304596	2.403327876	2.403303975	2.403453416	245.4466	2.277760956	2.276323373	2.276011416	2.276352967
		254.7793	2.40207335	2.403096918	2.403070701	2.403221211	245.4287	2.277477488	2.27602894	2.275728825	2.276089217
		254.7592	2.401837785	2.402864458	2.402838779	2.402991624	245.4114	2.277192877	2.275740312	2.275438791	2.275825842
		254.7465	2.401609008	2.402639209	2.402609229	2.402763071	245.3941	2.276903489	2.275445246	2.275153337	2.275562066
		254.7282	2.401384687	2.402417075	2.402378302	2.402537311	245.3771	2.276614952	2.275158996	2.274865347	2.275280016
		254.7124	2.401144019	2.402175455	2.402143908	2.402309078	245.3423	2.276327106	2.274874888	2.274576334	2.274995608
		254.6925	2.400904123	2.401938656	2.401907757	2.402085192	245.3244	2.276039484	2.274590199	2.274293669	2.274710328
		254.6744	2.400674911	2.401707099	2.401676662	2.401858657	245.3071	2.275752392	2.274299029	2.274006205	2.274429119
		254.662	2.400445424	2.40146954	2.401444743	2.40163102	245.29	2.275465993	2.274013242	2.273722368	2.274151625
		254.6454	2.400223622	2.401241233	2.401213536	2.401405016	245.2724	2.275177373	2.273733727	2.273442667	2.27387401
		254.6268	2.40000475	2.401016706	2.400985512	2.401178043	245.2375	2.274892143	2.273452438	2.273159163	2.273590133
		254.6143	2.399781279	2.400788262	2.400758256	2.400948532	245.2206	2.274604029	2.273170207	2.272874234	2.273305954
		254.5937	2.399544609	2.400559036	2.400527096	2.400719354	245.2032	2.274318885	2.272879957	2.272588351	2.273022325
		254.5767	2.399316307	2.40034551	2.400297842	2.400492422	245.186	2.274032313	2.272592546	2.272302582	2.27275035
		254.5583	2.399088315	2.400128214	2.400069632	2.400267098	245.1518	2.273743362	2.272304853	2.272015721	2.272475111
		254.5418	2.398860714	2.399906309	2.399843316	2.400040335	245.1342	2.273456438	2.272018368	2.271730477	2.27219827
		254.5222	2.398635148	2.399677837	2.39961702	2.399811268	245.1174	2.273166274	2.271736623	2.271444812	2.271910122
		254.5094	2.398402323	2.399440181	2.399386224	2.399577971	245.0999	2.272874527	2.271451727	2.27115839	2.271619081
		254.4906	2.398160672	2.399199816	2.399157196	2.399342117	245.083	2.272581518	2.271167055	2.270870406	2.271327687
		254.4733	2.397913366	2.398958924	2.398924758	2.399105323	245.0485	2.272291925	2.27088284	2.270581402	2.271048579
		254.4565	2.397673592	2.398720986	2.398697327	2.398871061	245.0306	2.272004125	2.270599853	2.270289048	2.270768681
		254.4438	2.397437228	2.398493083	2.398471302	2.398638525	245.0131	2.271714826	2.270313535	2.27000143	2.270487537
		254.4231	2.39719779	2.398257222	2.398244598	2.398403303	244.9953	2.271426285	2.270029818	2.269711314	2.270194447
		254.4068	2.396978283	2.398030588	2.398020132	2.398171633	244.9602	2.271139148	2.269750974	2.26942207	2.269898138
		254.3916	2.396757747	2.397805842	2.397797853	2.397942216	244.9429	2.270847719	2.269471667	2.269134023	2.269607707
		254.3722	2.396534321	2.397583864	2.397573742	2.397713353	244.926	2.27055844	2.269190917	2.268847631	2.269314794
		254.3597	2.396309798	2.397361047	2.397347438	2.397486095	244.9087	2.270269538	2.268907164	2.26855338	2.269019531
		254.3414	2.39609673	2.39714865	2.397127574	2.397257245	244.8913	2.269984312	2.268623952	2.268269321	2.268713528
		254.3236	2.395879165	2.396928319	2.39690399	2.397027937	244.8565	2.269697842	2.268340276	2.267982962	2.268405043
		254.3129	2.395640836	2.39668989	2.396676937	2.396795522	244.8389	2.269412238	2.26805156	2.267691912	2.268095342
		254.2915	2.395397095	2.396449213	2.396446421	2.39656139	244.8214	2.269124019	2.267766402	2.267400964	2.267786986
		254.2732	2.395157048	2.396207495	2.396218401	2.396331782	244.8036	2.268841049	2.267483424	2.267109753	2.267478121
		254.2533	2.394923272	2.395971146	2.395992744	2.396102114	244.7687	2.268551678	2.2671984	2.2668157	2.267168952
		254.2431	2.394699184	2.395746657	2.395761584	2.395869187	244.7516	2.268260848	2.266919207	2.266525272	2.266859898
		254.2263	2.394476751	2.395524947	2.395530982	2.395640451	244.7337	2.267974154	2.266637305	2.266231092	2.266546197
		254.2075	2.394251067	2.395297936	2.395302382	2.395410576	244.7169	2.267684812	2.26635961	2.265937057	2.266232918
		254.1876	2.394036257	2.395078422	2.395073359	2.39518182	244.6997	2.267395268	2.266074902	2.265640754	2.26592937
		254.1718	2.393817558	2.394851527	2.394843977	2.3949565	244.665	2.267103688	2.265783933	2.265349707	2.265627497
		254.1573	2.393593824	2.394620012	2.394610128	2.394729597	244.6476	2.266812657	2.265495674	2.265053556	2.26532903
		254.1395	2.393378135	2.394401478	2.394375934	2.394501108	244.6298	2.26652701	2.265204195	2.264764563	2.265029817
		254.124	2.393156956	2.394183196	2.394141917	2.394273531	244.6129	2.266244059	2.264909118	2.264470134	2.264722523
		254.1105	2.392934453	2.393959365	2.393912293	2.394045524	244.5783	2.265951664	2.264611626	2.26417707	2.2644297
		254.0896	2.392711403	2.393733014	2.393686	2.393819007	244.5616	2.26565447	2.26431328	2.263882391	2.264135209
		254.0723	2.392492317	2.393512115	2.393461452	2.393588554	244.5442	2.265363498	2.264004662	2.263583452	2.263839634
		254.0545	2.392271855	2.393290903	2.393234846	2.393358872	244.5264	2.26507298	2.263704145	2.263292423	2.263544447
		254.041	2.392035654	2.393054494	2.393004663	2.39313075	244.5086	2.264783892	2.263401445	2.262997462	2.263250536
		254.0232	2.391807612	2.392827487	2.392771595	2.392903737	244.4734	2.264492614	2.263103395	2.262709477	2.262950623
		254.0048	2.391586845	2.392609347	2.392539656	2.392681208	244.4565	2.264205789	2.262802968	2.262421624	2.262659103
		253.9934	2.391371244	2.392397706	2.392312012	2.39246084	244.4393	2.263915667	2.262506213	2.262133476	2.26236758
		253.9735	2.391153976	2.392179706	2.392081536	2.392233653	244.4223	2.263635108	2.262206028	2.261843249	2.262076296
		253.957	2.390911677	2.391941116	2.391849748	2.392002294	244.3876	2.263351057	2.261910218	2.261555114	2.261785362
		253.9407	2.390667615	2.391699598	2.391623136	2.391775327	244.3698	2.263065915	2.261607082	2.261262165	2.261496541
		253.9234	2.390439554	2.39147101	2.39139206	2.39154866	244.3529	2.262782522	2.261315038	2.260972209	2.261194739
		253.9086	2.39022238	2.391244367	2.391160525	2.391318969	244.3356	2.262498403	2.261020369	2.260691982	2.260896835
		253.8921	2.390009366	2.39101747	2.390932666	2.391088148	244.3182	2.262212222	2.260737806	2.260406669	2.260599818
		253.8745	2.389782556	2.390792829	2.390704358	2.390857097	244.2829	2.26192772	2.260443956	2.260121624	2.260304558
		253.858	2.389558869	2.390570595	2.390479062	2.390630569	244.2657	2.261639032	2.26014688	2.259837542	2.260011854
		253.8448	2.389345237	2.390351868	2.39025982	2.390403309	244.249	2.261351947	2.259854004	2.259550565	2.259722628
		253.828	2.389135597	2.390133358	2.390036064	2.390174152	244.2314	2.261069108	2.259562273	2.259266832	2.259432317
		253.8086	2.388919922	2.389914218	2.389807539	2.389946364	244.1965	2.260785573	2.259268198	2.258979771	2.259151581
		253.7908	2.388704117	2.38969288	2.389578505	2.389717796	244.1788	2.260504377	2.258980402	2.258687681	2.258869864
		253.7737	2.388483225	2.389472932	2.389349189	2.389490929	244.1614	2.260219099	2.25868607	2.258399973	2.258586494
		253.7592	2.38824285	2.389233383	2.389116237	2.389263726	244.144	2.259937253	2.258391168	2.258111363	2.258302606
		253.7409	2.38801469	2.388999717	2.388885947	2.389035739	244.1266	2.259646847	2.258100663	2.257821675	2.258018301
		253.7231	2.387792446	2.388772807	2.388656026	2.388806343	244.0916	2.259359358	2.257809433	2.257532943	2.257723811
		253.705	2.387566898	2.388548617	2.388430496	2.388580814	244.0736	2.259072618	2.257515882	2.25724467	2.257441793
		253.6872	2.387345316	2.388331091	2.388207257	2.388353978	244.0562	2.258786898	2.257224363	2.256954487	2.257160188
		253.6734	2.38711281	2.388103645	2.387979223	2.388124828	244.038	2.258506296	2.256934978	2.256668417	2.256878415
		253.6579	2.386895002	2.387882685	2.387750873	2.387897766	244.0035	2.258227551	2.25664304	2.256381902	2.25659802
		253.6398	2.386675772	2.387660726	2.387519918	2.38766909	243.9863	2.257941087	2.25635649	2.256093244	2.256319827
		253.6253	2.386455848	2.387441187	2.387289807	2.38743843	243.9685	2.257656479	2.256065648	2.255805401	2.256032844
		253.6086	2.386230767	2.387216597	2.387065788	2.38720705	243.9519	2.257371805	2.255783732	2.255520312	2.255758216
		253.5892	2.3860058	2.386986906	2.386840943	2.386975437	243.9341	2.257083379	2.255509437	2.255230477	2.25548152
		253.5709	2.385776015	2.386754361	2.386613274	2.386743892	243.8991	2.256799168	2.25523661	2.254941984	2.255203028
		253.5587	2.385541717	2.386520656	2.386382098	2.386514874	243.8816	2.256518454	2.25495964	2.254655288	2.254924236
		253.539	2.385304166	2.38627523	2.386148359	2.386289683	243.8642	2.256239147	2.254678791	2.254365734	2.254635002
		253.5222	2.385075619	2.386041295	2.385917321	2.386064484	243.8475	2.255961033	2.25440165	2.254076402	2.254350449
		253.5057	2.384847175	2.38580796	2.385686827	2.385837205	243.8128	2.25568179	2.254123611	2.253789976	2.254062811
		253.4864	2.384619356	2.3855753	2.385454631	2.385607081	243.7956	2.255398337	2.253846802	2.253501753	2.253772915
		253.4734	2.384376247	2.385332515	2.385220352	2.385376249	243.7779	2.255111434	2.253565241	2.253209747	2.253482462
		253.4574	2.38413658	2.385092622	2.384987824	2.385146592	243.7601	2.254822422	2.253287335	2.252919392	2.253192057
		253.4385	2.383909333	2.384864278	2.384758537	2.384917866	243.7424	2.25453725	2.253006521	2.252631901	2.252899511
		253.4199	2.383685781	2.384638119	2.384528823	2.384688113	243.7078	2.254243147	2.252719958	2.252337512	2.252607588
		253.4082	2.383455419	2.384404708	2.384293327	2.384458688	243.6908	2.253951147	2.252435922	2.252051479	2.252316593
		253.3891	2.383214995	2.384164121	2.384057162	2.384227839	243.6732	2.253663005	2.252146405	2.251764857	2.252025414
		253.3734	2.382975231	2.383923084	2.383823264	2.383997462	243.6564	2.253371116	2.25185454	2.251479104	2.251735734
		253.3538	2.382745265	2.383687214	2.383592734	2.383769876	243.6215	2.253079508	2.251559953	2.251188942	2.251448466
		253.3357	2.38251866	2.383454275	2.383364918	2.383541449	243.6041	2.252785684	2.251263659	2.250903224	2.251154094
		253.3235	2.382277447	2.383210665	2.383133028	2.383315707	243.5874	2.252495231	2.250969198	2.250609708	2.250870565
		253.3026	2.382027547	2.382957956	2.382901397	2.38308966	243.57	2.252199371	2.250674263	2.250316563	2.250586585
		253.2886	2.38177864	2.382699623	2.382672643	2.382865886	243.535	2.25190508	2.250381346	2.250021716	2.250300999
		253.2741	2.381540249	2.382451643	2.382445472	2.382640733	243.5179	2.251612489	2.250089856	2.249731484	2.250015505
		253.2573	2.381313581	2.382216075	2.382216493	2.382413328	243.5002	2.251320872	2.249798259	2.249439682	2.249716185
		253.2397	2.381086052	2.381985414	2.38198819	2.3821875	243.4829	2.251032327	2.249506227	2.24915407	2.24941647
		253.2216	2.380866057	2.381758673	2.381763384	2.381959788	243.4655	2.250746677	2.249220341	2.248878319	2.249127478
		253.2084	2.380641907	2.381528632	2.381538967	2.381731974	243.4304	2.250457869	2.248930001	2.248591663	2.248837542
		253.1906	2.380412446	2.381288618	2.381309983	2.38150037	243.4131	2.250162045	2.248641784	2.248312384	2.248545759
		253.1748	2.380171738	2.381043433	2.381079962	2.381271543	243.3959	2.249871734	2.248353741	2.248033133	2.248253427
		253.1545	2.3799388	2.380804924	2.380848477	2.381047056	243.3787	2.24957884	2.248064829	2.247752334	2.247952573
		253.1382	2.37970252	2.380564444	2.380619992	2.380823579	243.3614	2.249296179	2.247775783	2.247468789	2.247650825
		253.1265	2.379479204	2.380338826	2.380396651	2.380598454	243.327	2.249003445	2.247489229	2.247184778	2.247352999
		253.1072	2.379245102	2.380111741	2.380171192	2.380366474	243.3093	2.248712222	2.247196231	2.246895181	2.24705552
		253.0929	2.379007107	2.3798754	2.379940123	2.38013405	243.2918	2.24842346	2.246910631	2.246611149	2.246758007
		253.0731	2.37877252	2.379643284	2.37971032	2.379899782	243.2742	2.24812642	2.246623502	2.246322571	2.246461687
		253.0585	2.378542272	2.379414161	2.379479245	2.379667844	243.2391	2.247836831	2.24633416	2.246035374	2.246162743
		253.041	2.378300429	2.37917428	2.379247678	2.379437735	243.222	2.247553287	2.24604716	2.245747877	2.245865609
		253.022	2.378047697	2.378928867	2.379018414	2.379210114	243.204	2.247268389	2.245759928	2.245465865	2.245579619
		253.0057	2.377817235	2.378693437	2.378792646	2.378981856	243.1864	2.246985082	2.24546582	2.24518486	2.245294124
		252.9889	2.377583195	2.378454105	2.378564666	2.378751121	243.1686	2.246703101	2.245180353	2.244898513	2.245011674
		252.9734	2.377349454	2.378215769	2.378336676	2.378521662	243.134	2.24642218	2.244895278	2.244613229	2.244732009
		252.9527	2.377118229	2.377980021	2.378106356	2.378293838	243.1166	2.246140687	2.244608595	2.244325641	2.244442049
		252.9405	2.376889923	2.377753954	2.377877039	2.378065392	243.099	2.245856904	2.244311773	2.244041947	2.244153541
		252.924	2.376654913	2.377517509	2.377651246	2.37783739	243.0821	2.245569031	2.244025329	2.243755118	2.24388373
		252.9052	2.37642354	2.377288605	2.377424239	2.377608122	243.0479	2.245283074	2.243741804	2.243471409	2.243612463
		252.8868	2.376190547	2.377052027	2.377196608	2.377379029	243.0305	2.245000348	2.243458252	2.243189727	2.243342384
		252.8707	2.375953252	2.376805791	2.376968238	2.377147724	243.0132	2.244720591	2.243174525	2.242906426	2.243071526
		252.859	2.375708813	2.376558011	2.376739311	2.376916169	242.9963	2.244438876	2.242891976	2.242620452	2.242789517
		252.8403	2.375480588	2.376325366	2.376512772	2.376691585	242.9788	2.244154394	2.242609582	2.242338968	2.242521695
		252.8218	2.37526378	2.37610104	2.376285213	2.376464918	242.9432	2.24387057	2.242324065	2.24205138	2.242251707
		252.807	2.375051132	2.375876147	2.376057146	2.376237566	242.9257	2.243584799	2.242043512	2.24176604	2.241982585
		252.7846	2.37482766	2.375651843	2.375828369	2.376009023	242.9082	2.243302565	2.241757537	2.241480577	2.241714323
		252.7749	2.374593089	2.375422865	2.375593348	2.37577609	242.8914	2.243017074	2.241483754	2.241194371	2.241443474
		252.7554	2.37434837	2.375186124	2.375356391	2.375544268	242.8574	2.242735399	2.241205224	2.240906101	2.241158102
		252.7391	2.374108327	2.374951926	2.375125514	2.375314878	242.84	2.242454472	2.240922822	2.24062114	2.240870435
		252.7206	2.373870267	2.374714377	2.374897224	2.37508468	242.8229	2.242172616	2.240637695	2.240333974	2.240580882
		252.7104	2.373636957	2.374483414	2.374674193	2.374856004	242.8054	2.24188483	2.240347414	2.240046631	2.240290222
		252.6924	2.373396795	2.374253056	2.374450912	2.374625738	242.7881	2.241594933	2.240062445	2.239758978	2.239999049
		252.6705	2.37315509	2.374018941	2.37422138	2.374392656	242.7527	2.241307648	2.239777259	2.239467637	2.239700361
		252.6537	2.372917034	2.373781975	2.373991293	2.37416354	242.7349	2.241014749	2.239489659	2.239175072	2.239401123
		252.6379	2.372683926	2.373544811	2.373757402	2.373937345	242.7179	2.24072924	2.239195943	2.238878918	2.239102163
		252.6255	2.37245183	2.373313736	2.373529106	2.373709652	242.7006	2.24043892	2.238907416	2.238585664	2.238817727
		252.6085	2.372214657	2.373081384	2.373299107	2.373480575	242.6663	2.240151462	2.238620209	2.238297338	2.238530852
		252.588	2.371983366	2.372848991	2.373067402	2.373254865	242.6493	2.239858192	2.238331757	2.237996776	2.238242369
		252.57	2.371755699	2.372615872	2.372835863	2.373031275	242.6312	2.239572665	2.23804727	2.237712884	2.237950963
		252.5584	2.371511126	2.372372662	2.37260483	2.372801436	242.6132	2.239285066	2.237763945	2.237423679	2.237657149
		252.5408	2.371263659	2.37212672	2.372373571	2.372572814	242.5959	2.238995508	2.237477056	2.237127903	2.237374657
		252.5199	2.371035695	2.371891754	2.372141575	2.372345942	242.5611	2.238695905	2.237194582	2.23683629	2.237095936
		252.5073	2.370807668	2.371662447	2.371910989	2.372119716	242.5435	2.238405868	2.236909928	2.236543437	2.236814744
		252.4905	2.370591385	2.371448719	2.371684315	2.371893302	242.5263	2.238118134	2.236630573	2.236250378	2.236531966
		252.4723	2.370368973	2.371230054	2.371457281	2.371665126	242.5091	2.237828216	2.23635216	2.235960657	2.23623726
		252.4543	2.370141559	2.371003063	2.37122832	2.371432478	242.4742	2.237543221	2.236070509	2.235673137	2.235940958
		252.4384	2.369909136	2.370772455	2.370999737	2.371202292	242.4568	2.23725623	2.235790377	2.235382438	2.235647103
		252.4243	2.369674001	2.370539765	2.370776957	2.370974226	242.439	2.236963127	2.235504915	2.23509636	2.235352692
		252.4056	2.369442999	2.370306371	2.370556236	2.370748341	242.4214	2.236664935	2.235222729	2.234808023	2.235059621
		252.3893	2.36921949	2.370083439	2.370337638	2.370524683	242.4036	2.236376667	2.234938992	2.234517449	2.234767792
		252.3721	2.368990494	2.369854621	2.370113574	2.370296724	242.3686	2.23607686	2.234653851	2.23423547	2.234465996
		252.3599	2.368762838	2.369631501	2.36989154	2.37006771	242.3519	2.235781772	2.234370726	2.233950353	2.234164861
		252.34	2.368533168	2.369404766	2.369667636	2.369835569	242.3345	2.235491393	2.234086297	2.233667916	2.233864831
		252.3222	2.368292393	2.369166219	2.369437329	2.369603662	242.3176	2.235199498	2.233801032	2.233384171	2.233576378
		252.3032	2.368046508	2.368926035	2.369211552	2.3693748	242.2834	2.23490856	2.233512554	2.233097776	2.233288623
		252.2886	2.367806555	2.368693877	2.368988099	2.369144266	242.2661	2.234614423	2.233225412	2.232812828	2.233001846
		252.2719	2.367569999	2.368466465	2.36876011	2.368915347	242.2485	2.234315483	2.23293335	2.232522942	2.232711027
		252.2534	2.367335266	2.36824217	2.368532561	2.368687415	242.2305	2.234025817	2.232646833	2.232239735	2.232421042
		252.2361	2.36710392	2.368015384	2.368306037	2.368460922	242.2135	2.233735707	2.232359178	2.231956184	2.23213286
		252.2242	2.366874961	2.367787806	2.368080464	2.36823274	242.1786	2.23345294	2.232068097	2.231676655	2.231855743
		252.205	2.366646791	2.367562789	2.36785414	2.368003789	242.1613	2.23316871	2.231779982	2.231388039	2.231580037
		252.1872	2.3664158	2.367341404	2.367627101	2.367773693	242.144	2.232880889	2.231483924	2.231109509	2.23130599
		252.1748	2.366186687	2.367116823	2.367403177	2.367543884	242.1264	2.232585188	2.231190263	2.230824436	2.231024578
		252.1566	2.36595438	2.366891574	2.36718298	2.367315966	242.0922	2.232304093	2.23090982	2.230535727	2.230746005
		252.1386	2.365721688	2.366661231	2.366957968	2.367089089	242.0747	2.232018928	2.230620629	2.230248565	2.230467266
		252.1223	2.365499853	2.366433552	2.366735452	2.366863616	242.0572	2.231731883	2.230331254	2.229962281	2.230199824
		252.1035	2.365276111	2.366209639	2.366514257	2.366634878	242.0396	2.231448492	2.230044365	2.229676451	2.229932011
		252.0851	2.365048948	2.365973258	2.366288699	2.366406202	242.0224	2.231161246	2.229769818	2.229393465	2.229665332
		252.0758	2.364822524	2.365741086	2.366060181	2.366177569	241.9876	2.230882301	2.229486294	2.229109128	2.229381079
		252.0656	2.364587654	2.365513531	2.365830144	2.365949706	241.9701	2.230598052	2.229196979	2.22882245	2.229097876
		252.0463	2.364358755	2.365290146	2.365599101	2.365722484	241.9527	2.230316147	2.228908782	2.228535759	2.228828931
		252.0334	2.364128001	2.365060805	2.365366285	2.365492597	241.9345	2.230032514	2.228613638	2.228245754	2.228558703
		252.0142	2.363896685	2.364830447	2.365132524	2.365263718	241.9002	2.229748958	2.228324179	2.227961162	2.228287919
		251.9938	2.363662529	2.364596731	2.364899303	2.365035008	241.8834	2.229465958	2.228030924	2.2276728	2.22800023
		251.9753	2.363435364	2.364373187	2.364668545	2.364807922	241.8661	2.229178087	2.227736996	2.227385417	2.227710624
		251.9632	2.363220438	2.364153964	2.364437088	2.364583515	241.8493	2.228893714	2.227447587	2.227089751	2.227418571
		251.9459	2.362996919	2.363926006	2.364207416	2.364358919	241.8318	2.228603072	2.227159506	2.22680648	2.227125098
		251.9255	2.36277472	2.363707052	2.363979884	2.364132969	241.7968	2.22831789	2.22686972	2.226519256	2.226830335
		251.9046	2.362560619	2.363501035	2.363752499	2.363906496	241.7798	2.228031791	2.226575558	2.226234949	2.226535721
		251.8919	2.362336344	2.363286454	2.363524556	2.363679946	241.7622	2.227743062	2.226282444	2.225948856	2.226241799
		251.8727	2.362107221	2.363065146	2.363297702	2.363447684	241.7446	2.227450137	2.225988144	2.22566213	2.225948882
		251.8559	2.361881257	2.36284844	2.363070326	2.363216899	241.7092	2.227162985	2.225695759	2.225373198	2.225656051
		251.836	2.361652393	2.362628307	2.362842869	2.362990944	241.6916	2.226878232	2.225410754	2.225082058	2.225364745
		251.817	2.361423962	2.362414796	2.362614142	2.362765016	241.6744	2.226588101	2.225117865	2.224793239	2.225085431
		251.8029	2.361194531	2.36219199	2.362389727	2.362541136	241.6572	2.226301818	2.224830869	2.224504726	2.224806769
		251.7866	2.360961786	2.36195811	2.362165792	2.362318076	241.6396	2.226004332	2.22455249	2.224218667	2.224528805
		251.7645	2.360737119	2.361731731	2.361942466	2.362091113	241.6048	2.225723857	2.224271968	2.223936386	2.224235498
		251.7525	2.360515641	2.361508618	2.361719256	2.361864786	241.5878	2.225443724	2.223991046	2.223647343	2.223942045
		251.7341	2.360292803	2.36129239	2.361494445	2.361635762	241.57	2.225160589	2.223709006	2.223369656	2.223648015
		251.7163	2.360074866	2.361079517	2.361265566	2.361407782	241.5525	2.224879714	2.223427412	2.223081348	2.223367622
		251.6976	2.359849824	2.360849761	2.36103297	2.361179279	241.5173	2.22459434	2.223146532	2.222797413	2.223088529
		251.685	2.359624305	2.360627082	2.360800924	2.360951092	241.4993	2.224311439	2.222867334	2.222515437	2.222798143
		251.6677	2.359385435	2.360392547	2.360571298	2.360721196	241.4821	2.224033797	2.222587567	2.222230879	2.222500601
		251.6512	2.359147909	2.360156951	2.360342823	2.360490806	241.4642	2.223752522	2.222311322	2.22194684	2.222202406
		251.6312	2.358925125	2.359933366	2.360113431	2.360260958	241.4469	2.22347396	2.222032939	2.221662546	2.221920968
		251.6188	2.358699448	2.359704655	2.359882918	2.360032057	241.4122	2.223187589	2.22175073	2.22137245	2.221637385
		251.6011	2.358485547	2.3594832	2.359651673	2.359807186	241.395	2.222898464	2.221468654	2.221083583	2.22135127
		251.5848	2.358278068	2.359273583	2.359419342	2.359581244	241.3776	2.222608607	2.221187476	2.220798046	2.221060628
		251.5714	2.358064855	2.35905922	2.359183819	2.359353029	241.3632	2.222316568	2.220907397	2.220508613	2.220769963
		251.5544	2.3578485	2.358845599	2.358953216	2.359123718	241.3256	2.222030732	2.220625672	2.220223533	2.220477132
		251.5388	2.357622236	2.358627291	2.358727915	2.358896718	241.3079	2.221740983	2.220337681	2.219939971	2.220184579
		251.5201	2.357395437	2.358406715	2.358498417	2.358672122	241.2909	2.221457282	2.220057165	2.219648421	2.219891516
		251.5011	2.357157224	2.358182239	2.358267139	2.358441849	241.2765	2.221170451	2.219770497	2.219367407	2.219598128
		251.4831	2.356913175	2.357946005	2.358028516	2.358209284	241.259	2.220884577	2.219484028	2.219083548	2.219307063
		251.4727	2.356672915	2.357711	2.357789853	2.357975971	241.2241	2.220598697	2.219192034	2.218798254	2.219006006
		251.4542	2.356436573	2.357483106	2.357555142	2.35774223	241.2038	2.22031173	2.218906911	2.218514016	2.218706021
		251.4386	2.356202793	2.357253158	2.357324097	2.357515098	241.1902	2.22003087	2.218622511	2.21822593	2.2184124
		251.4197	2.355967538	2.357018966	2.357094541	2.357287476	241.1727	2.219753804	2.218343495	2.21794453	2.218125469
		251.4095	2.355747966	2.356795172	2.35686682	2.357058205	241.1374	2.219468662	2.218061688	2.217660595	2.217838756
		251.391	2.355524589	2.356571199	2.356637505	2.356827244	241.1205	2.219185297	2.217771081	2.217373548	2.217554561
		251.372	2.355307917	2.356352337	2.356407717	2.356597688	241.1028	2.218898743	2.217489486	2.21708063	2.217262705
		251.3538	2.355097923	2.356139872	2.356175876	2.356366764	241.0855	2.218616651	2.217208368	2.216801102	2.216972937
		251.3445	2.354879229	2.355916654	2.355945021	2.356134826	241.0511	2.218329216	2.216930983	2.216507339	2.216685411
		251.3268	2.35466695	2.355699034	2.355718956	2.35590559	241.0332	2.218055268	2.216653208	2.216220799	2.216404368
		251.3078	2.354447345	2.355473362	2.355494558	2.355672626	241.0155	2.217771472	2.216371244	2.215937146	2.216124409
		251.2884	2.354223839	2.355243365	2.355270031	2.355440732	240.998	2.217492304	2.216087549	2.215653928	2.215847337
		251.2723	2.353999348	2.355016073	2.355040612	2.355208806	240.9808	2.217213694	2.215806121	2.215366665	2.215560733
		251.2565	2.353770564	2.354775663	2.354807589	2.354977437	240.9458	2.216930773	2.215517692	2.215076388	2.215276049
		251.2395	2.353546316	2.354548621	2.35457482	2.354748258	240.9285	2.216649252	2.215227595	2.214788832	2.21499302
		251.2235	2.353322197	2.35432217	2.354343571	2.354519266	240.9107	2.216363366	2.214936929	2.214502616	2.214723663
		251.206	2.353109889	2.354097796	2.354115436	2.3542866	240.8936	2.216079607	2.214645736	2.214212748	2.214453846
		251.1851	2.352898335	2.353881758	2.353890176	2.354047012	240.859	2.215793211	2.214356349	2.213924625	2.214168546
		251.1748	2.352683845	2.353654696	2.353662133	2.353807567	240.8412	2.215504502	2.214068472	2.21363817	2.213882119
		251.1561	2.352462045	2.353423151	2.353430362	2.353574986	240.8242	2.215216019	2.213775854	2.213349999	2.213595606
		251.1376	2.352236105	2.353193251	2.353200448	2.353342386	240.8064	2.214927261	2.213483924	2.213062163	2.213312136
		251.1175	2.352027016	2.352975306	2.352969926	2.353108727	240.7892	2.214641342	2.213196199	2.212771827	2.213038583
		251.106	2.351810189	2.352753821	2.352736471	2.352876212	240.7547	2.214346251	2.212903172	2.212493273	2.212763006
		251.089	2.351581309	2.352522712	2.352502758	2.35264623	240.737	2.214065498	2.212607119	2.212203497	2.212485664
		251.0698	2.351350815	2.352293744	2.352270821	2.352415037	240.7197	2.213782668	2.212307721	2.211915855	2.21220701
		251.0654	2.351120822	2.352067096	2.352043061	2.352184427	240.7019	2.213494882	2.212008558	2.211624206	2.211939305
		251.0458	2.350887623	2.351834742	2.351814864	2.351952496	240.6671	2.213214931	2.211705298	2.211331922	2.211667194
		251.0251	2.350658228	2.351602767	2.351582031	2.351718787	240.6498	2.212935652	2.211406094	2.211041764	2.211391453
		251.0107	2.350429092	2.351369768	2.351349408	2.351485847	240.6326	2.212652864	2.211114003	2.210753408	2.211113728
		250.9949	2.350196452	2.351135889	2.351119798	2.351252153	240.6148	2.212370894	2.210813482	2.210464313	2.210835853
		250.9745	2.349977389	2.350915977	2.350893708	2.351016534	240.5972	2.21208655	2.210517204	2.210178482	2.210548954
		250.9546	2.349768208	2.350701438	2.350667176	2.350784045	240.562	2.211802586	2.210222521	2.209894911	2.21025984
		250.9405	2.34956767	2.350498806	2.350439472	2.350552366	240.544	2.211526232	2.209926146	2.20961329	2.209971303
		250.9223	2.349349606	2.350282369	2.350206862	2.350319516	240.5268	2.211238897	2.209630747	2.209326776	2.209682484
		250.9048	2.349116359	2.350058295	2.34997757	2.35008849	240.5091	2.210950903	2.20933642	2.209044038	2.209394135
		250.8855	2.348884571	2.349828404	2.349746675	2.349854157	240.4743	2.210666577	2.209047743	2.208760605	2.209108269
		250.8709	2.348641885	2.349590646	2.349512673	2.349622091	240.457	2.210379268	2.208758727	2.20847858	2.208815035
		250.8547	2.348406561	2.349359085	2.349282064	2.349390653	240.4394	2.210095066	2.208470945	2.208190973	2.208521401
		250.8345	2.348175204	2.349135144	2.34905383	2.349160445	240.4216	2.209800218	2.208185974	2.207906565	2.208228511
		250.817	2.34794852	2.348912662	2.348824354	2.348926387	240.4042	2.209519235	2.207902149	2.207620296	2.207937159
		250.8031	2.347721584	2.348689843	2.348595975	2.34868992	240.3695	2.209227702	2.207615965	2.207335122	2.207646984
		250.7847	2.347489284	2.348459917	2.348368672	2.34845603	240.352	2.208940595	2.207330739	2.207048638	2.207338222
		250.7662	2.347247081	2.348218503	2.348135059	2.348222824	240.3348	2.208655882	2.207047179	2.206765232	2.207029411
		250.7494	2.347016861	2.347976085	2.347903229	2.347994146	240.3171	2.208373314	2.206767501	2.206481066	2.206726359
		250.7307	2.346799731	2.347745457	2.347680044	2.347765723	240.2818	2.208086642	2.206486637	2.20619895	2.206421153
		250.7171	2.346571731	2.347514491	2.34745496	2.347535172	240.2646	2.207803353	2.206203015	2.205915629	2.206113815
		250.6988	2.346339672	2.347281442	2.347226895	2.347301578	240.2467	2.207519652	2.205919563	2.205630358	2.205807347
		250.6828	2.346109719	2.347045131	2.346996434	2.347069828	240.2323	2.207234	2.205643961	2.205349984	2.205501194
		250.6619	2.345881304	2.346805818	2.346762046	2.346837208	240.2116	2.206950462	2.205367203	2.205065952	2.205195815
		250.6514	2.34564389	2.346572878	2.34652658	2.346603823	240.1768	2.206665215	2.205095919	2.204782794	2.204893332
		250.6356	2.345426212	2.346363663	2.346297663	2.346374061	240.1593	2.206379312	2.204820752	2.204496405	2.204600523
		250.6191	2.345206946	2.346150151	2.346067831	2.346140967	240.1441	2.206090956	2.204555286	2.204206788	2.204311126
		250.5989	2.344994475	2.345931202	2.345838027	2.345907254	240.124	2.205804515	2.204285853	2.203916619	2.204023631
		250.5892	2.344777341	2.345700604	2.345605312	2.345677241	240.0887	2.205516252	2.20401765	2.20362856	2.203734475
		250.5712	2.344557275	2.345474263	2.345368855	2.345449365	240.0709	2.205230712	2.203745449	2.203340138	2.203443288
		250.5518	2.344334745	2.345246653	2.345137741	2.34521948	240.0567	2.204948328	2.203471475	2.20305041	2.203155287
		250.5345	2.344105956	2.345018272	2.344908908	2.344986782	240.0361	2.204664397	2.203205125	2.202761829	2.20287994
		250.5172	2.343872576	2.344782448	2.344679265	2.344757315	240.0188	2.204384355	2.202930423	2.202475638	2.202607902
		250.4993	2.343646207	2.34455592	2.344447673	2.344526731	239.9838	2.204098114	2.202648258	2.202186432	2.202335819
		250.4871	2.343410737	2.344322919	2.34421624	2.344295725	239.9695	2.203824908	2.202373931	2.20190812	2.202065692
		250.4708	2.343176088	2.34408654	2.343985073	2.344066298	239.9489	2.203547445	2.202096169	2.201622882	2.201792065
		250.4543	2.342949284	2.343865609	2.343756109	2.343839892	239.9318	2.203263234	2.201815175	2.201336127	2.201520169
		250.4405	2.342733721	2.343655026	2.343525636	2.343612244	239.8964	2.202986128	2.201537147	2.201047911	2.201251127
		250.4225	2.342528606	2.343441413	2.343298538	2.343387411	239.8782	2.202708069	2.201260024	2.200759428	2.200997481
		250.4064	2.342325567	2.343226718	2.343071787	2.343162235	239.8604	2.202427414	2.200986799	2.200467638	2.200744795
		250.3867	2.342103212	2.343000465	2.342840577	2.342938668	239.8424	2.202147979	2.200713059	2.20017708	2.200493949
		250.3683	2.34186878	2.342769979	2.342608995	2.342714701	239.8255	2.201869412	2.20043899	2.199888366	2.20023216
		250.3564	2.341635039	2.342530782	2.342375194	2.342488195	239.7931	2.201587893	2.200160321	2.199599841	2.199972549
		250.3381	2.341404804	2.342290538	2.342143097	2.342263783	239.7727	2.201305923	2.199876519	2.199312671	2.199714062
		250.3214	2.341182479	2.342055596	2.341914731	2.342039245	239.7555	2.201029184	2.199592118	2.199023347	2.19947584
		250.3019	2.340959635	2.341829555	2.341685747	2.34181456	239.7379	2.200752203	2.199305971	2.198736089	2.199234514
		250.2863	2.340730357	2.341606897	2.34145911	2.341587091	239.706	2.200473042	2.199025142	2.198449139	2.198988703
		250.2715	2.340500559	2.341378426	2.341230678	2.341361337	239.6892	2.200192319	2.198731611	2.198162599	2.198731171
		250.2533	2.340281607	2.341160039	2.341005734	2.341138347	239.6693	2.199924763	2.198446981	2.197879094	2.198487296
		250.236	2.340057792	2.340934189	2.340776343	2.340914467	239.6519	2.199646913	2.198160325	2.197597773	2.198237561
		250.2242	2.339830473	2.340705605	2.340543864	2.340689258	239.6348	2.199368314	2.197872361	2.197313817	2.197982103
		250.2013	2.339603764	2.340475972	2.340314336	2.340465889	239.6023	2.199094026	2.197581383	2.197033422	2.197706297
		250.185	2.339372578	2.340245998	2.340084523	2.340239843	239.5847	2.198814614	2.197298637	2.196760632	2.19742455
		250.1721	2.339140794	2.340023425	2.339854632	2.340013801	239.5675	2.198536191	2.197009987	2.196485674	2.197137692
		250.1539	2.33891234	2.339801817	2.339624468	2.339790111	239.5498	2.198259672	2.1967229	2.196211904	2.196846999
		250.1376	2.338673015	2.339565818	2.339398279	2.339565399	239.5148	2.197977865	2.196436293	2.195943925	2.196554591
		250.1174	2.338436544	2.339332326	2.339172139	2.339338629	239.4973	2.19770158	2.196144675	2.195671083	2.196256243
		250.1068	2.338202905	2.339105246	2.338947981	2.339116206	239.4792	2.197420858	2.195852693	2.195397772	2.195954953
		250.089	2.337965972	2.338866875	2.338722993	2.338895499	239.4618	2.197142805	2.195568251	2.195124216	2.195649745
		250.0717	2.337729213	2.338631465	2.338493977	2.338671135	239.4267	2.196861872	2.195282837	2.194847238	2.19534703
		250.0589	2.337500844	2.338407337	2.338259563	2.338443448	239.4088	2.196580245	2.194997251	2.194573884	2.195042218
		250.0256	2.337263264	2.338173664	2.338022603	2.338212888	239.3915	2.196302901	2.194716122	2.194297771	2.194734894
		250.0076	2.337027951	2.337941216	2.33779108	2.337988306	239.374	2.196017614	2.19443866	2.194022757	2.194420662
		249.9894	2.336801034	2.337707727	2.337561326	2.337767807	239.3559	2.195739956	2.194158482	2.193746848	2.194104992
		249.9762	2.336571419	2.337470971	2.337331324	2.337544802	239.3212	2.19547014	2.193879041	2.19346874	2.19378915
		249.9633	2.336352275	2.337248753	2.337104282	2.337323245	239.3038	2.195189558	2.193594603	2.193190841	2.193478487
		249.9476	2.336134992	2.337031872	2.336875661	2.337097301	239.2855	2.194913596	2.193314181	2.192907576	2.19316704
		249.9303	2.335909723	2.336806847	2.336647305	2.336872983	239.268	2.194627897	2.193030121	2.192629599	2.192856324
		249.9121	2.335672421	2.33656489	2.336419794	2.336646872	239.2332	2.194336504	2.192748636	2.192347	2.192545265
		249.8958	2.33543383	2.336322188	2.336188999	2.336420791	239.2153	2.194045726	2.192463794	2.19206484	2.192227549
		249.8873	2.335207557	2.336084176	2.335961519	2.336193201	239.1976	2.193758436	2.192180563	2.191780677	2.191911443
		249.8683	2.334978153	2.335845228	2.335731763	2.335967274	239.1796	2.193466052	2.19190242	2.191496638	2.191609613
		249.8506	2.334742752	2.335606812	2.335506884	2.335742189	239.1622	2.19317522	2.191627325	2.191208182	2.191306459
		249.8423	2.33451232	2.335365337	2.335285896	2.335516164	239.1275	2.192881554	2.191352833	2.190913456	2.191003021
		249.8251	2.334287872	2.335137907	2.335059919	2.335291381	239.1095	2.192588835	2.191079544	2.190629227	2.190701141
		249.8069	2.334060901	2.334913411	2.334834228	2.335065025	239.0916	2.192297083	2.190802074	2.190339267	2.190400988
		249.7891	2.333833924	2.334689617	2.334608044	2.334839482	239.0747	2.192010666	2.190527584	2.19005296	2.190097618
		249.7717	2.333591189	2.334454726	2.33437994	2.334614516	239.041	2.191728615	2.19024756	2.189766921	2.189793756
		249.7597	2.333353744	2.334219934	2.334146065	2.334394308	239.0238	2.191445946	2.189968893	2.189480477	2.189491998
		249.7417	2.333121609	2.333991725	2.333918678	2.334176169	239.0064	2.191153002	2.18969107	2.18919486	2.189191947
		249.7252	2.332890619	2.333760176	2.333691328	2.333959656	238.9884	2.190873164	2.18941061	2.188906974	2.188893444
		249.7075	2.332663963	2.333532039	2.333465331	2.333740249	238.9709	2.190587258	2.189128529	2.188620093	2.188602799
		249.6949	2.332438565	2.333303934	2.333239597	2.333515087	238.9356	2.190303978	2.188845023	2.188330683	2.188312878
		249.6754	2.332211276	2.333065348	2.333014076	2.333289044	238.9205	2.190021057	2.188560571	2.188043818	2.188020662
		249.6584	2.331991833	2.33284002	2.332790883	2.333062771	238.8996	2.189739651	2.18828268	2.187758669	2.187730079
		249.6409	2.331765642	2.332622773	2.332563312	2.332836556	238.8813	2.189445156	2.188000384	2.187466728	2.187440678
		249.6283	2.331529051	2.332387606	2.332333608	2.332609506	238.8462	2.189143485	2.187714891	2.187175069	2.187153294
		249.6064	2.331287821	2.332159113	2.33210728	2.332383676	238.8315	2.188841997	2.187432388	2.186878612	2.186869078
		249.5891	2.331053881	2.331935144	2.33188158	2.332159196	238.8105	2.18855176	2.187147898	2.186583969	2.186589224
		249.5719	2.330821618	2.331708878	2.331651102	2.331930348	238.7933	2.188262977	2.186860114	2.186288656	2.186299405
		249.5518	2.330578041	2.33146235	2.331423515	2.331702897	238.7759	2.18797414	2.18656667	2.185997218	2.186011079
		249.5401	2.33033894	2.331222012	2.331200443	2.331475491	238.7412	2.18768576	2.18627583	2.185708348	2.1857264
		249.5231	2.330110532	2.330991836	2.330976241	2.331252189	238.7236	2.187395519	2.185980459	2.185416996	2.185445874
		249.5044	2.329882954	2.330757235	2.330748997	2.33103136	238.7059	2.187105974	2.185687879	2.185126739	2.185172751
		249.4859	2.329645122	2.330517452	2.330519422	2.33080766	238.6883	2.186812107	2.185398467	2.184836297	2.184911812
		249.4701	2.329407146	2.330282903	2.330289856	2.330581846	238.6558	2.18652944	2.18510991	2.18454957	2.184631885
		249.4541	2.329173739	2.330055102	2.330058494	2.330355389	238.6351	2.186248791	2.18482274	2.184263303	2.184352789
		249.4359	2.328932506	2.329823253	2.329824816	2.330127712	238.6172	2.185969125	2.184525381	2.183978287	2.184075682
		249.4147	2.328696618	2.329591847	2.329592285	2.329905343	238.6002	2.185695551	2.184241919	2.183698304	2.183798273
		249.4004	2.328473869	2.329362331	2.329361625	2.329682985	238.5828	2.18541511	2.183949621	2.183409783	2.183503858
		249.3841	2.328256708	2.329126834	2.329135458	2.329457484	238.5481	2.185137075	2.183658739	2.183125729	2.183211739
		249.3661	2.328032854	2.328888675	2.328911485	2.329233325	238.5308	2.184856717	2.183365508	2.182844478	2.182920154
		249.3525	2.327818979	2.328670591	2.328687142	2.329010945	238.5129	2.184581363	2.183077581	2.182566735	2.182629226
		249.3363	2.327603162	2.328450239	2.328464626	2.328785268	238.4957	2.184306953	2.182784948	2.182283159	2.182338522
		249.317	2.327388158	2.328240637	2.328238818	2.328560451	238.4604	2.184031906	2.182493174	2.181999351	2.182050076
		249.2981	2.327174996	2.328028821	2.328009612	2.328334283	238.4429	2.183756213	2.182195272	2.181716246	2.181772975
		249.2789	2.326948029	2.327808296	2.327784526	2.328109162	238.4256	2.183480816	2.181899184	2.181428191	2.181503951
		249.2626	2.326716918	2.327589245	2.327560237	2.327882828	238.4076	2.183200657	2.181610434	2.181142976	2.181232058
		249.2524	2.326492257	2.327371828	2.327335629	2.327656544	238.3929	2.182927942	2.181320645	2.180852788	2.180958133
		249.2362	2.326265818	2.327152351	2.327107539	2.3274259	238.3578	2.182649906	2.181025483	2.180570056	2.180684033
		249.2155	2.3260336	2.326931458	2.326882124	2.327196016	238.3404	2.182376334	2.180736753	2.180291671	2.180405804
		249.2048	2.325793212	2.326698067	2.326656293	2.326965747	238.3202	2.182101613	2.180450482	2.180010211	2.180127753
		249.1873	2.325555491	2.326465198	2.326426155	2.326735496	238.3055	2.181819736	2.180159893	2.179730734	2.179850041
		249.1693	2.325328373	2.326238076	2.326200248	2.326504082	238.2675	2.181545435	2.179863526	2.179447427	2.179573881
		249.1514	2.325107849	2.326006235	2.325976922	2.326274286	238.2495	2.181262829	2.179571483	2.179168572	2.179297998
		249.1341	2.32488207	2.325773349	2.325757394	2.32604595	238.2319	2.180978184	2.179279826	2.178887506	2.179021949
		249.1229	2.324653866	2.325539522	2.325536088	2.325818624	238.2171	2.180691404	2.178992455	2.178601708	2.178739684
		249.104	2.324437194	2.325308824	2.32531157	2.325590961	238.1996	2.18040527	2.178705181	2.178328106	2.178457153
		249.0843	2.324221045	2.325082331	2.325085787	2.325356746	238.1643	2.180119406	2.178420209	2.178046607	2.178185326
		249.0678	2.324006967	2.324852726	2.324860109	2.325120606	238.1463	2.179838358	2.178134981	2.177769929	2.177912472
		249.0554	2.323791969	2.324633635	2.324633406	2.324887808	238.1295	2.179554403	2.177852185	2.177492781	2.177640541
		249.0371	2.323568625	2.324413257	2.32440755	2.324658723	238.1121	2.179269291	2.177571409	2.17721008	2.177368985
		249.0172	2.323336848	2.324186962	2.324181794	2.324429139	238.0767	2.178987089	2.177289423	2.176931986	2.177083134
		249.005	2.323103366	2.323957098	2.323953813	2.324199592	238.0594	2.178698455	2.177010153	2.17665513	2.176796941
		248.9892	2.322873389	2.323725107	2.323726335	2.32397154	238.0412	2.178416129	2.176732272	2.176384115	2.176510242
		248.97	2.32264043	2.323493665	2.32349571	2.323741411	238.0236	2.178135433	2.176448388	2.176107773	2.176230555
		248.9494	2.32241093	2.32326068	2.323264565	2.323513187	238.0054	2.1778572	2.176170604	2.175829089	2.175950876
		248.9375	2.322177584	2.323026028	2.323030002	2.32328251	237.9702	2.177566976	2.175890669	2.175554017	2.175667311
		248.9176	2.321943843	2.322791188	2.322799815	2.323052721	237.9531	2.177282296	2.175617383	2.17527985	2.175385455
		248.9025	2.321715301	2.322572483	2.32257318	2.322819612	237.9346	2.176995678	2.17534297	2.175004589	2.175108256
		248.8831	2.321481634	2.322342497	2.322344154	2.322584934	237.9169	2.176717602	2.17506513	2.174727573	2.1748467
		248.8716	2.321258699	2.322118004	2.322113468	2.322352853	237.8992	2.176425962	2.174784831	2.174447868	2.174583732
		248.8515	2.321027394	2.321881672	2.321883013	2.322120741	237.8637	2.176136195	2.174508746	2.174166644	2.174314857
		248.8326	2.320798537	2.321657767	2.321652025	2.321893927	237.8457	2.175845075	2.174229408	2.173880326	2.174034999
		248.817	2.320552852	2.321425983	2.321416554	2.321663674	237.8278	2.175551799	2.173945945	2.17359698	2.173751884
		248.8058	2.32031479	2.32120089	2.321183091	2.321429852	237.8102	2.175253916	2.173666827	2.173306333	2.173465976
		248.7864	2.320080741	2.320978865	2.320956226	2.321202	237.7751	2.174959143	2.173384392	2.173019823	2.173177206
		248.7684	2.319843312	2.320745842	2.320730846	2.320973112	237.7572	2.174673501	2.173101215	2.1727292	2.172887436
		248.7502	2.319609324	2.320511633	2.320503791	2.320736958	237.7397	2.174397635	2.172819438	2.172440712	2.172595797
		248.7371	2.319383785	2.320293686	2.320276737	2.320503482	237.7226	2.174106889	2.172533788	2.172151871	2.172302062
		248.7198	2.319159323	2.320074135	2.320045858	2.320272284	237.705	2.17381458	2.172250244	2.171862745	2.172008028
		248.7033	2.318935881	2.319852957	2.319815556	2.320037783	237.6695	2.173524591	2.171973219	2.171580747	2.171714235
		248.6846	2.318715571	2.319637851	2.319590038	2.319806299	237.6524	2.173233306	2.171688918	2.1712907	2.171433133
		248.6657	2.318492152	2.319420329	2.319366695	2.319575221	237.6345	2.172942811	2.171406889	2.17100223	2.171150813
		248.6535	2.318264145	2.319194171	2.319140063	2.319344914	237.6169	2.172657225	2.171127108	2.170713992	2.170865858
		248.6353	2.318033688	2.3189644	2.318912909	2.319113428	237.5817	2.172382194	2.170845006	2.170426302	2.170572464
		248.6173	2.317806586	2.318740472	2.318686106	2.318884167	237.5641	2.172095279	2.170558096	2.170141827	2.1702797
		248.5984	2.317567288	2.318505624	2.318458463	2.318653998	237.5471	2.171806868	2.170272349	2.169853611	2.169987947
		248.5868	2.317313045	2.318259529	2.318226401	2.318421751	237.5296	2.17152892	2.169992851	2.169564134	2.169697337
		248.568	2.317074281	2.318022308	2.317995634	2.318189402	237.5127	2.171241135	2.169707168	2.169269745	2.169413284
		248.5498	2.316852417	2.31779452	2.317767692	2.317957778	237.4781	2.170958975	2.169420778	2.168986826	2.16912932
		248.5323	2.316627946	2.317561234	2.317540367	2.317730843	237.4603	2.170682049	2.169132824	2.168699533	2.168843679
		248.5204	2.316401533	2.317328333	2.317314496	2.317501511	237.4423	2.170408329	2.16884829	2.168414189	2.168561071
		248.5034	2.316173855	2.317102575	2.317086314	2.31727186	237.4247	2.170131359	2.168562646	2.168126482	2.168281854
		248.4838	2.315944824	2.316879123	2.316857358	2.317038719	237.3891	2.169854697	2.168270632	2.16783952	2.168028761
		248.4653	2.315717239	2.31666215	2.316628274	2.316804561	237.3715	2.16957513	2.167983972	2.167552912	2.167774394
		248.4544	2.315481422	2.316428839	2.316397565	2.31657091	237.3546	2.169294482	2.16769541	2.167266153	2.167510168
		248.4371	2.315247601	2.316197501	2.316165663	2.316338647	237.3401	2.169014644	2.167405466	2.166983636	2.167232868
		248.4189	2.315015516	2.315962404	2.315934359	2.316110903	237.301	2.168737402	2.167115464	2.166702147	2.166952871
		248.399	2.314784127	2.315731726	2.315706595	2.315882815	237.2838	2.168454723	2.16682609	2.166425002	2.166670855
		248.382	2.314561426	2.31552287	2.31547468	2.315653784	237.2661	2.168173565	2.166543817	2.166142636	2.166386691
		248.3701	2.314342702	2.315301592	2.3152411	2.31542648	237.2516	2.167890669	2.166256547	2.16586063	2.166100225
		248.3521	2.314120816	2.315075367	2.315011173	2.31519706	237.2305	2.167603935	2.165971564	2.165577323	2.165812091
		248.3342	2.313902361	2.314855866	2.314784811	2.314965444	237.1957	2.167319614	2.16568625	2.165291093	2.165523724
		248.3167	2.313684788	2.314641826	2.314555011	2.314734711	237.1784	2.167031235	2.165406129	2.165001467	2.165234189
		248.3046	2.313481491	2.314428512	2.31432733	2.31450733	237.1605	2.166741446	2.165120205	2.164714847	2.164946821
		248.2829	2.313268109	2.314202621	2.314097151	2.314278374	237.1428	2.166451599	2.164837845	2.164434972	2.164676765
		248.2657	2.313054797	2.313975507	2.313869106	2.31404856	237.1076	2.166157607	2.164553791	2.164159013	2.164405685
		248.2482	2.312822711	2.313739793	2.313638112	2.313818271	237.0903	2.165867147	2.164273971	2.163877465	2.164135278
		248.2355	2.312589244	2.313503636	2.313406024	2.313588488	237.0757	2.165582718	2.163995327	2.163596606	2.163852824
		248.2185	2.312365715	2.313280615	2.313179265	2.313357057	237.0545	2.165298981	2.163714298	2.163313724	2.163569035
		248.2008	2.312134192	2.313055874	2.312950307	2.313127562	237.0194	2.165016478	2.163437896	2.163029416	2.16328446
		248.188	2.311898848	2.312829453	2.312715914	2.312898028	237.0014	2.164731245	2.163158961	2.16275016	2.163004662
		248.1714	2.311668328	2.312609529	2.312480465	2.312669077	236.9871	2.164446627	2.162883082	2.162460987	2.16272373
		248.152	2.311447127	2.312388724	2.312252977	2.312441677	236.9693	2.164161852	2.162605706	2.162177809	2.162443253
		248.134	2.311234807	2.312172817	2.312029448	2.312210183	236.9487	2.163882787	2.162326725	2.161893814	2.162163565
		248.1141	2.311009443	2.311950992	2.311801966	2.311979379	236.9135	2.163599045	2.162052202	2.16161374	2.161877901
		248.104	2.310771538	2.311715721	2.311566414	2.311751717	236.8984	2.163308129	2.161773273	2.161336921	2.161606705
		248.0857	2.310531452	2.311477758	2.311333315	2.311521938	236.8813	2.163034905	2.161499563	2.161048081	2.16133283
		248.0707	2.310297849	2.311252237	2.311103247	2.311294049	236.8632	2.162752598	2.161218346	2.160763864	2.161057125
		248.05	2.31006246	2.311025055	2.310872541	2.311066287	236.8281	2.162468173	2.16093749	2.160471816	2.160777135
		248.0379	2.30982769	2.310793307	2.310641336	2.310833936	236.8108	2.162180916	2.160658223	2.160189753	2.160478667
		248.023	2.309592407	2.310562295	2.310406847	2.310604175	236.7929	2.161896863	2.160383476	2.159911015	2.160177652
		248.0026	2.309369593	2.31034214	2.310179047	2.310375542	236.7749	2.161604337	2.160101828	2.159630935	2.159874892
		247.9921	2.309152273	2.310116148	2.309952291	2.310146442	236.7572	2.161318664	2.159826005	2.159351788	2.159568993
		247.972	2.308916268	2.309886175	2.309718994	2.309916846	236.7222	2.161030313	2.159547894	2.159072978	2.159261745
		247.9533	2.308686245	2.309659035	2.309488783	2.309684158	236.7041	2.160743047	2.159271996	2.15879889	2.158953129
		247.937	2.30846002	2.309429398	2.309257625	2.309451875	236.6865	2.160458853	2.158991726	2.158517316	2.158644927
		247.9173	2.308241959	2.309206287	2.309028463	2.309218527	236.6686	2.160175174	2.158713449	2.158241038	2.158340421
		247.9047	2.308014684	2.308972006	2.30879421	2.308985758	236.6334	2.159892572	2.15842615	2.15796519	2.158044461
		247.887	2.307781684	2.308739257	2.308564118	2.308752329	236.6159	2.159607203	2.158140189	2.157692115	2.157747763
		247.8685	2.307536058	2.308496375	2.308338423	2.308523176	236.5981	2.159328193	2.157857656	2.157420709	2.157451146
		247.8511	2.307295275	2.308259812	2.308108785	2.308290974	236.5808	2.159049115	2.157575613	2.157148786	2.157156787
		247.8343	2.307077472	2.308033198	2.30787757	2.308058299	236.5627	2.158774144	2.157292594	2.156879745	2.156852029
		247.8178	2.306863841	2.307805078	2.307646139	2.307821802	236.5274	2.15850053	2.157013443	2.156609139	2.1565493
		247.7996	2.306643217	2.307571081	2.307417996	2.307583433	236.5099	2.15822783	2.156727963	2.156341306	2.156252654
		247.7804	2.306421726	2.30734212	2.307185209	2.307347559	236.4922	2.157954936	2.15644879	2.15607113	2.155958502
		247.7682	2.306202182	2.307111332	2.306954477	2.307115426	236.4752	2.157681089	2.15616957	2.155789485	2.15566694
		247.7515	2.305968472	2.306873997	2.306717388	2.306880926	236.4411	2.157410254	2.155891857	2.155512879	2.155378166
		247.733	2.305743378	2.306651917	2.306478862	2.30664417	236.423	2.157132896	2.155610337	2.155237848	2.15509228
		247.7144	2.3055185	2.306426586	2.306245702	2.306410641	236.4055	2.156862503	2.155329556	2.154971386	2.154822806
		247.7012	2.305285417	2.306195281	2.306016213	2.306179699	236.3875	2.156586898	2.155047152	2.154698487	2.154554372
		247.6828	2.305057001	2.30596595	2.30578768	2.305948645	236.3696	2.156311915	2.154763468	2.15442435	2.154289023
		247.6648	2.304836165	2.30573726	2.305558854	2.305715856	236.3346	2.156032113	2.154478076	2.154144567	2.154024592
		247.6466	2.304601819	2.30550613	2.305326683	2.305481691	236.3174	2.15575293	2.154191068	2.153866854	2.153761674
		247.6301	2.304379771	2.305283381	2.305100518	2.305249479	236.2999	2.155472938	2.153904506	2.153584379	2.153474802
		247.6155	2.304152581	2.305055124	2.304873606	2.305017454	236.2822	2.155191638	2.153612438	2.153304494	2.153187152
		247.5959	2.303925151	2.304823491	2.304647749	2.304787567	236.2468	2.154908965	2.153328394	2.153020068	2.152897794
		247.5782	2.303691843	2.304588692	2.304420034	2.304558151	236.2286	2.154626613	2.153042737	2.152736403	2.152609357
		247.5684	2.303456854	2.304352672	2.304191527	2.304329361	236.2112	2.154341037	2.152757405	2.152447431	2.152321526
		247.5515	2.303224099	2.304123049	2.303966354	2.304101586	236.1933	2.154056483	2.152477182	2.152161211	2.152035014
		247.5313	2.302982149	2.303894681	2.303738932	2.303872132	236.1759	2.153768891	2.152193492	2.151874094	2.151753761
		247.5145	2.302744228	2.303667637	2.303513407	2.303639908	236.1405	2.153486187	2.151910075	2.151585055	2.151480103
		247.5019	2.302525439	2.303443231	2.303284178	2.303411565	236.1225	2.153205355	2.151624415	2.15129249	2.151206729
		247.4842	2.302304709	2.303220866	2.30305234	2.303182818	236.1052	2.152923322	2.151342243	2.151000596	2.150932613
		247.4674	2.302065281	2.302985466	2.302820588	2.30295044	236.0876	2.152638856	2.151061069	2.15071499	2.150660035
		247.4507	2.301831806	2.302752881	2.302587438	2.302719753	236.0535	2.152358618	2.150780013	2.150427527	2.150387321
		247.4313	2.301610945	2.302526585	2.302357003	2.302491372	236.0359	2.152076274	2.150500304	2.150133069	2.15009769
		247.4191	2.301396263	2.302305411	2.302128058	2.302263717	236.0177	2.151804978	2.150223126	2.149840721	2.149809976
		247.4007	2.301174204	2.302079203	2.301900085	2.302035716	236.0001	2.151525571	2.149934967	2.149543253	2.149521226
		247.382	2.300951791	2.301854238	2.301676644	2.301803626	235.9648	2.151246696	2.149649707	2.149251263	2.149232321
		247.3631	2.300736478	2.301636903	2.301452589	2.301573118	235.9469	2.150967548	2.149364274	2.148958279	2.14894477
		247.3536	2.300506882	2.301403218	2.301221915	2.301344316	235.9294	2.150688076	2.149078583	2.148659324	2.148658211
		247.3344	2.300262506	2.301163432	2.30099243	2.301114225	235.9122	2.150409522	2.14879469	2.148367365	2.148372335
		247.3155	2.300022424	2.300935255	2.300768037	2.300886519	235.8948	2.150127655	2.148511349	2.148080158	2.148100572
		247.2982	2.29978125	2.300701623	2.300543034	2.300657959	235.8598	2.149848634	2.148226181	2.147790922	2.147827275
		247.2832	2.299536451	2.300451509	2.300319679	2.300429807	235.8425	2.149567216	2.147940541	2.147501342	2.147553143
		247.2708	2.299304488	2.3002195	2.300096877	2.300204356	235.8251	2.149285885	2.147655538	2.147208633	2.147278981
		247.2536	2.299078955	2.299978874	2.299870028	2.299979354	235.8076	2.149010476	2.147373613	2.146916816	2.146989357
		247.2337	2.298857421	2.299752288	2.299645858	2.299752071	235.7728	2.148726424	2.147088177	2.146631575	2.146699235
		247.2147	2.298635367	2.299535436	2.299422343	2.299528498	235.7551	2.148441544	2.146807921	2.14634389	2.146408052
		247.204	2.298418565	2.299326645	2.299195598	2.299302723	235.7376	2.148157452	2.146529738	2.146062507	2.14611519
		247.1868	2.298198979	2.299111969	2.298967004	2.299079215	235.7193	2.147872049	2.146248763	2.145775395	2.145821909
		247.1655	2.29797508	2.298888997	2.298738655	2.298857126	235.7018	2.147587837	2.14596181	2.145486183	2.145528258
		247.1497	2.297749792	2.298663283	2.298511868	2.298631196	235.6663	2.147308279	2.145682534	2.145196233	2.145235728
		247.1322	2.297522199	2.298438915	2.298284865	2.298401449	235.6481	2.147019625	2.14540103	2.144914328	2.144944409
		247.1191	2.297286032	2.298204553	2.298060282	2.298169886	235.6311	2.146735773	2.145121984	2.14462793	2.14467162
		247.1014	2.297063819	2.297974576	2.297836685	2.297938943	235.6129	2.146452346	2.144838929	2.144342178	2.144398897
		247.0824	2.296849415	2.297744498	2.297611669	2.297711003	235.5953	2.146164795	2.144552036	2.144066727	2.144127482
		247.0686	2.296632833	2.297517553	2.297385054	2.297481525	235.5595	2.145885803	2.144262276	2.143789817	2.143853129
		247.0509	2.29640554	2.297289488	2.297159386	2.297250484	235.5417	2.145608985	2.143984259	2.143517115	2.143570169
		247.0356	2.296182509	2.297073826	2.296930653	2.297020312	235.5246	2.145333935	2.143707638	2.143237419	2.14328789
		247.0034	2.29595532	2.296858356	2.296702092	2.296791232	235.5072	2.145059328	2.143428393	2.142960662	2.143007144
		246.9915	2.295710155	2.296619526	2.296474089	2.296560447	235.4718	2.144784154	2.14314552	2.142679437	2.142733088
		246.9735	2.295468804	2.296383348	2.296244912	2.296333667	235.4544	2.144501855	2.142867508	2.142401577	2.142459766
		246.9568	2.295241313	2.296148847	2.296018218	2.296106078	235.4367	2.144223912	2.142583595	2.142121409	2.1421881
		246.9412	2.295000114	2.295906575	2.2957909	2.295880217	235.4192	2.143942769	2.142304839	2.14184122	2.141913103
		246.9281	2.294756039	2.295653113	2.295562885	2.295652735	235.4017	2.143658768	2.142017601	2.141559895	2.141639901
		246.9111	2.294518172	2.295407217	2.295334888	2.295427597	235.3668	2.143378986	2.141733039	2.141282695	2.141385629
		246.8983	2.294284116	2.29517607	2.295104655	2.295198878	235.349	2.143098424	2.141442135	2.141011048	2.141130482
		246.8791	2.294047665	2.294938753	2.29487467	2.294972877	235.3317	2.142817597	2.141158435	2.140737534	2.140875303
		246.8643	2.293810011	2.294690384	2.294643717	2.294745117	235.3141	2.14253755	2.140876553	2.140460137	2.140599491
		246.8461	2.293578241	2.294452722	2.294412695	2.294519826	235.2793	2.142258804	2.140592449	2.140180629	2.140322006
		246.8298	2.293344567	2.294213035	2.294184115	2.29429124	235.2623	2.141980073	2.140310129	2.139900381	2.140041034
		246.8182	2.293109818	2.293971912	2.293956821	2.294063516	235.2444	2.141704896	2.140030372	2.139623356	2.139758161
		246.8012	2.29288132	2.293745619	2.293728082	2.293831605	235.2273	2.141426268	2.139748611	2.139337417	2.139475675
		246.7835	2.292653093	2.293526525	2.293496646	2.293599861	235.209	2.141145275	2.139471303	2.139059949	2.139191947
		246.7672	2.292432954	2.29330957	2.293272995	2.293372104	235.174	2.140860258	2.139194791	2.138780122	2.138907465
		246.7553	2.292207091	2.293089854	2.293054778	2.293147724	235.1566	2.140579897	2.138916959	2.138502692	2.138623538
		246.7366	2.291979552	2.292869514	2.292832871	2.292922365	235.1384	2.140298186	2.13864066	2.138215626	2.138338302
		246.7204	2.291748865	2.292650063	2.292607803	2.292697946	235.1207	2.140014307	2.138364868	2.137939544	2.138057639
		246.7017	2.291521799	2.292420998	2.292384801	2.292472074	235.0857	2.139737271	2.138088082	2.137662811	2.137783749
		246.6832	2.291294217	2.292189992	2.29216125	2.292244305	235.0683	2.139461465	2.137808812	2.137382981	2.137504739
		246.6718	2.291071785	2.291969723	2.291936578	2.292016487	235.0509	2.139180769	2.137531929	2.137101784	2.137215597
		246.6556	2.29085596	2.291753844	2.291712908	2.291785425	235.0337	2.138900966	2.137257017	2.136820042	2.136924178
		246.6388	2.290632001	2.291533358	2.29148946	2.291556702	235.0158	2.138617344	2.136980754	2.136539592	2.136632126
		246.6172	2.290407247	2.291305638	2.291264991	2.291328019	234.9805	2.138339349	2.136702703	2.136258693	2.136340867
		246.6058	2.290179142	2.291088214	2.29103634	2.291096734	234.9629	2.138057645	2.136427604	2.135978686	2.136055895
		246.5874	2.289955182	2.290876439	2.290809783	2.29086856	234.9451	2.137779173	2.136148712	2.135702667	2.135771134
		246.5692	2.289733352	2.290660772	2.290581615	2.290639213	234.9277	2.137497956	2.13586881	2.135423015	2.135483498
		246.5503	2.28952042	2.29044104	2.290355277	2.29041168	234.8927	2.137221514	2.135592166	2.135147151	2.135195821
		246.5326	2.289309695	2.290225911	2.290132468	2.290186478	234.8745	2.13694284	2.135317081	2.134867227	2.134911195
		246.5216	2.289085797	2.290003018	2.289910701	2.289960217	234.8574	2.136662302	2.135044645	2.134585855	2.134630342
		246.502	2.288856322	2.289783831	2.2896881	2.289736988	234.8401	2.136378619	2.13476858	2.13430905	2.13437073
		246.4808	2.28862475	2.289570626	2.289464031	2.289514429	234.8233	2.136096449	2.134492824	2.134025856	2.134105831
		246.4639	2.288401551	2.289357656	2.289239685	2.289293039	234.788	2.135816967	2.134213887	2.133741563	2.133824918
		246.4532	2.288170213	2.289134298	2.289014456	2.289067324	234.7701	2.135539247	2.133931888	2.133457026	2.133541392
		246.434	2.287941103	2.288910723	2.288787037	2.288837737	234.7527	2.135259718	2.133654315	2.133170505	2.133257731
		246.4161	2.287710319	2.288686134	2.288561014	2.288611176	234.735	2.134980871	2.133377013	2.132884542	2.132972111
		246.3981	2.287483525	2.288468176	2.288336181	2.288387786	234.7175	2.134699161	2.133093422	2.132597001	2.132690213
		246.3797	2.287253787	2.288236116	2.288111498	2.288162037	234.682	2.134417102	2.132809386	2.13230829	2.132406374
		246.368	2.287021271	2.28799709	2.28789037	2.287934797	234.6645	2.134133053	2.13252123	2.132023476	2.13212145
		246.3491	2.286789558	2.287755561	2.287668453	2.287711972	234.6472	2.133847496	2.132234424	2.131741167	2.131836766
		246.3299	2.286557866	2.287509037	2.287442801	2.287489613	234.63	2.133560324	2.131944203	2.131456028	2.131556
		246.3124	2.286326399	2.287265877	2.287217955	2.287268469	234.5948	2.133275201	2.131659187	2.131171311	2.131293847
		246.2943	2.286090625	2.287028792	2.286994091	2.287045891	234.5771	2.132991738	2.131372102	2.130889148	2.131030006
		246.2799	2.285872925	2.286810173	2.286770864	2.286825313	234.5597	2.132713844	2.131080231	2.130607106	2.130766262
		246.2661	2.285651273	2.286581047	2.286543296	2.286601255	234.5421	2.132433293	2.130791476	2.130326925	2.130483419
		246.2493	2.285436133	2.286360336	2.286316286	2.286376704	234.5251	2.13215079	2.130499392	2.130049586	2.130198673
		246.2317	2.285232648	2.28615323	2.286094956	2.286152264	234.4906	2.131878508	2.130210108	2.129768261	2.12991093
		246.211	2.285012533	2.285934405	2.28587425	2.285932024	234.4727	2.131593794	2.129923522	2.129487271	2.129621557
		246.2008	2.284782398	2.285703956	2.285649159	2.285712863	234.4552	2.131309785	2.129628525	2.129206108	2.129332107
		246.1836	2.284557739	2.285485981	2.285422302	2.285491798	234.4372	2.131030147	2.129339463	2.128930187	2.129043362
		246.1642	2.284342447	2.285273055	2.285199574	2.28526883	234.402	2.130744919	2.129050346	2.128652058	2.12875502
		246.1465	2.2841251	2.28505567	2.284975836	2.285045847	234.3844	2.130457256	2.128762801	2.128376038	2.128462287
		246.1278	2.283908724	2.284834844	2.284751719	2.284826841	234.3667	2.130167764	2.128471179	2.128098842	2.128171066
		246.1198	2.283684599	2.284603498	2.284528544	2.28460704	234.3492	2.129877325	2.128179553	2.127816589	2.127892274
		246.0997	2.283459866	2.284376693	2.284307868	2.284387153	234.3135	2.12958985	2.12788838	2.127541345	2.127614582
		246.0807	2.283248926	2.284159067	2.284082333	2.28416456	234.296	2.12930236	2.127595955	2.127267446	2.127337798
		246.0635	2.283035527	2.283946086	2.283858561	2.283939783	234.2784	2.129017393	2.127309604	2.126996889	2.127042491
		246.0499	2.282818952	2.283733795	2.283631069	2.283711409	234.261	2.12873276	2.127033394	2.126719436	2.126745964
		246.0337	2.282600623	2.283506749	2.283403207	2.283483418	234.2258	2.128448965	2.126752869	2.126437652	2.12644898
		246.0155	2.28238748	2.283284827	2.283177481	2.283254729	234.2081	2.128164056	2.126465945	2.126156414	2.126158294
		246.0055	2.282169043	2.283064171	2.282950282	2.283030291	234.191	2.127877234	2.126190182	2.125876536	2.1258652
		245.9887	2.281950525	2.282845631	2.282721739	2.282808077	234.1733	2.127591997	2.125913998	2.125594313	2.125571183
		245.9718	2.281731378	2.282626555	2.282495697	2.282588684	234.1379	2.127305525	2.125634422	2.125310334	2.125277258
		245.9531	2.281497644	2.282396139	2.28226866	2.282365817	234.1208	2.127020208	2.125356697	2.125033353	2.124982251
		245.9322	2.2812653	2.282164198	2.282047195	2.28214247	234.1031	2.126732732	2.125075126	2.124748613	2.124698038
		245.9228	2.28102871	2.281933634	2.28181851	2.281918241	234.0858	2.12645351	2.124797304	2.12446365	2.124420008
		245.9014	2.280793197	2.281701822	2.281589336	2.281693098	234.0677	2.126171836	2.12451762	2.124181547	2.124140429
		245.8837	2.280572973	2.281486479	2.28136672	2.281467695	234.0507	2.12589034	2.12423628	2.12390952	2.123861879
		245.8653	2.280349215	2.281271482	2.281142044	2.281242011	234.0154	2.125617547	2.123951565	2.123630571	2.123578669
		245.8534	2.280133505	2.281053871	2.280916543	2.281014612	233.9978	2.125334705	2.123673177	2.123345735	2.123287044
		245.8335	2.279924667	2.280833766	2.280696121	2.280790669	233.9805	2.125057321	2.123397521	2.123053571	2.12299495
		245.815	2.279711533	2.280612885	2.28047347	2.280568119	233.9629	2.124771176	2.123120162	2.122770481	2.122704716
		245.7966	2.279493105	2.28039112	2.280245401	2.280345945	233.9282	2.124485485	2.122841903	2.1224894	2.122415266
		245.7791	2.2792665	2.280165073	2.2800168	2.280123837	233.9112	2.124204363	2.122562759	2.122211167	2.122126705
		245.7665	2.279040583	2.279939885	2.279790186	2.279898585	233.8935	2.1239231	2.122281758	2.121935801	2.121839392
		245.7474	2.278815469	2.279713187	2.279565496	2.27966811	233.8762	2.123643515	2.121999976	2.121657535	2.121548311
		245.7299	2.278589081	2.279486047	2.279339157	2.27943959	233.8591	2.123366415	2.121718069	2.121377512	2.121259682
		245.7107	2.278346404	2.279249422	2.27910855	2.279211519	233.824	2.123084577	2.12144395	2.121097869	2.120986394
		245.6998	2.278110103	2.279015316	2.278878748	2.278981851	233.8059	2.12280826	2.121172792	2.12081614	2.120715829
		245.6814	2.277875655	2.278783463	2.278647935	2.27875304	233.7883	2.1225338	2.120896402	2.12053814	2.120447285
		245.6629	2.277656232	2.278561569	2.27842513	2.278524835	233.7705	2.12225972	2.120616334	2.120258083	2.120179605
		245.6445	2.277437706	2.278346164	2.278197609	2.278293783	233.7351	2.121988102	2.120340624	2.119977019	2.119893468
		245.6273	2.27720369	2.278120266	2.27796595	2.278063499	233.7178	2.121714862	2.120061604	2.119694455	2.119607444
		245.6159	2.276974479	2.277894631	2.277738088	2.277835422	233.7001	2.121435783	2.119780596	2.119411951	2.119330998
		245.5955	2.276755125	2.277677165	2.277511392	2.277609661	233.6829	2.121163244	2.119507849	2.119136766	2.11905625
		245.5844	2.276536582	2.277464294	2.277283945	2.277382382	233.6652	2.1208892	2.119231484	2.118860716	2.118781317
		245.5654	2.276309566	2.277250337	2.277052417	2.277157552	233.6313	2.120614211	2.118954994	2.118584276	2.118507851
		245.5475	2.276082982	2.277034512	2.276824683	2.276933717	233.6141	2.120336869	2.118676695	2.118307308	2.118229674
		245.5285	2.275859567	2.276813754	2.276595793	2.276708928	233.596	2.120050135	2.118400376	2.118034109	2.117971016
		245.5116	2.275647682	2.276604384	2.276365483	2.276480381	233.5793	2.119776789	2.1181263	2.117753631	2.11771121
		245.496	2.275434989	2.276394266	2.276135903	2.276251003	233.5443	2.119499725	2.117851427	2.117473655	2.117451278
		245.4818	2.275209358	2.276173945	2.275905088	2.27602367	233.5264	2.119227881	2.117579056	2.117192292	2.117187799
		245.4609	2.274980527	2.27595334	2.275680102	2.275799316	233.5091	2.118951101	2.117306113	2.11691088	2.116902575
		245.4514	2.274748728	2.275733231	2.275451208	2.275573161	233.492	2.118671903	2.117032798	2.116630441	2.116614644
		245.4335	2.274510976	2.27550545	2.275220497	2.275348417	233.4747	2.118388763	2.116760468	2.116347789	2.116323726
		245.4167	2.274274603	2.27528101	2.274988528	2.275123397	233.4393	2.11810634	2.116486661	2.116068558	2.116030851
		245.3973	2.274054308	2.275055671	2.274763634	2.27489931	233.4215	2.117825841	2.116210014	2.11578627	2.115735976
		245.3784	2.273830989	2.274827641	2.274542465	2.274674438	233.4038	2.117542895	2.115928572	2.115506047	2.115440621
		245.3622	2.273605016	2.27460255	2.274319426	2.274449092	233.3863	2.117264779	2.115644502	2.115225118	2.115144091
		245.3478	2.273394418	2.274386086	2.274098462	2.274223239	233.351	2.116983425	2.115363594	2.114944661	2.114846941
		245.3306	2.273181603	2.274165896	2.273873075	2.274001372	233.3335	2.116690856	2.115076545	2.114661677	2.114550183
		245.3141	2.272954339	2.273943838	2.273645508	2.273779897	233.3164	2.116400306	2.114788257	2.114378726	2.11426621
		245.2984	2.272736732	2.273728204	2.273423652	2.273556107	233.2987	2.116115738	2.114500121	2.114092985	2.113983969
		245.2848	2.272500035	2.273502317	2.273196045	2.273330559	233.2813	2.115839807	2.114212161	2.113808265	2.113702238
		245.2659	2.272263553	2.273282121	2.272968333	2.273106314	233.2469	2.115563002	2.11392269	2.113530023	2.113409304
		245.247	2.272022398	2.273056358	2.272735611	2.272884621	233.2296	2.115282949	2.11363696	2.113243779	2.113116655
		245.228	2.271789047	2.272832117	2.272506114	2.272657899	233.2122	2.115011062	2.113355073	2.112954648	2.112824083
		245.2171	2.27157447	2.272618117	2.272278608	2.272430519	233.1944	2.114736493	2.113069221	2.112667098	2.112535217
		245.1967	2.271362682	2.272403034	2.272052298	2.27220445	233.1599	2.114461317	2.112783248	2.112376033	2.112247271
		245.1812	2.271137169	2.272180161	2.271825373	2.271979552	233.1429	2.114184669	2.112500994	2.112091222	2.111960399
		245.1623	2.270912311	2.271949371	2.271596712	2.271755549	233.125	2.113908323	2.112224173	2.111805196	2.111667349
		245.1519	2.27068627	2.271724726	2.271369511	2.27152761	233.1078	2.113628197	2.111939604	2.111516429	2.111375449
		245.1327	2.270467825	2.271502652	2.271142003	2.271301355	233.0901	2.113348026	2.111655337	2.111221981	2.111096863
		245.1148	2.270235072	2.271271129	2.270910891	2.271077772	233.0549	2.113069601	2.111369437	2.110934951	2.110819649
		245.0971	2.269989901	2.271022301	2.270677918	2.27085711	233.0375	2.112789687	2.11108108	2.110645639	2.110544068
		245.0777	2.269750852	2.270780592	2.27044883	2.270635534	233.0201	2.112508072	2.110798507	2.110359108	2.110260549
		245.0655	2.269518275	2.270551037	2.270221831	2.270408469	233.0024	2.112230303	2.11051054	2.110072807	2.10997029
		245.0478	2.269285796	2.270318331	2.269995361	2.270177388	232.9673	2.11194759	2.110222604	2.109783737	2.109679444
		245.0311	2.269042055	2.270071932	2.269762313	2.269946861	232.9501	2.111667486	2.109936317	2.109491041	2.109387649
		245.0122	2.268790704	2.269832758	2.269533081	2.269715649	232.933	2.111379284	2.109655536	2.109196809	2.109098875
		245.0074	2.268554766	2.269607908	2.269310959	2.269481762	232.9163	2.111093625	2.10936873	2.108904021	2.108811272
		244.9885	2.268328081	2.269386306	2.269084535	2.269251154	232.8987	2.110801418	2.109079173	2.108624462	2.108524732
		244.9678	2.268101474	2.269163697	2.268853487	2.269024764	232.8628	2.110516797	2.108787597	2.108337572	2.108238142
		244.956	2.267875637	2.26894112	2.268625281	2.268800479	232.8453	2.110231562	2.108497819	2.108055513	2.107952615
		244.9339	2.267655324	2.268722519	2.268397311	2.268573948	232.8278	2.109943035	2.108206405	2.107769486	2.107681824
		244.9176	2.267423058	2.268494821	2.268169761	2.268347186	232.8108	2.109651974	2.107919424	2.107485907	2.107411048
		244.9055	2.267186896	2.268276699	2.267943103	2.268116282	232.7767	2.109362968	2.107633209	2.107202627	2.107141159
		244.8859	2.266950815	2.268051847	2.267710922	2.267886078	232.7592	2.109075575	2.107356229	2.106922166	2.106871764
		244.8658	2.266708741	2.26781565	2.267479972	2.267654421	232.7419	2.108793474	2.107069901	2.106642372	2.106589422
		244.8466	2.266471611	2.26758234	2.267255581	2.267424383	232.7239	2.108511619	2.106787556	2.106365863	2.106307282
		244.8342	2.266239509	2.267356556	2.267028042	2.267193278	232.7062	2.108228371	2.10650797	2.106081934	2.106030735
		244.8139	2.266006772	2.267129141	2.266795829	2.266960318	232.6716	2.107941876	2.106233429	2.105801381	2.105756878
		244.7964	2.265776008	2.26690488	2.26656265	2.266729976	232.6544	2.107655262	2.105955409	2.105522286	2.105484533
		244.778	2.265560457	2.266683291	2.266334871	2.266503427	232.6373	2.107374135	2.105680853	2.10524595	2.105214668
[truncated: 16,718 more rows]
