# Supplementary material for: Directional ballistic transport in the two-dimensional metal PdCoO2
Source: Nat Phys. 2022 May 9;18(7):819–24. doi: 10.1038/s41567-022-01570-7 (PMC9279146; doi:10.1038/s41567-022-01570-7)
Supplement: Supplementary file 2 — Source data for Supplementary Figs. 1, 3, 4, 5, 6, 8 and 9c–f. [file 41567_2022_1570_MOESM2_ESM.zip › FigS9f.txt]

	T [K]	rho [nΩcm] (V_A)	rho [nΩcm] (V_B)	rho [nΩcm] (V_C)	rho [nΩcm] (V_D)	rho [nΩcm] (V_E)
15000	120.4387	-0.01068876425322325	0.07389891763293416	-0.09737846291402658	-0.10309285795454527	0.030338168688132713
15001	120.4254	-0.007593619741722176	0.06487829220742827	-0.08707985103567668	-0.0870652816376241	0.024824600843879954
15002	120.4145	-0.004807159085912188	0.05614104734619878	-0.07702768412279573	-0.07204062940458039	0.01962268709820341
15003	120.403	-0.0023213305963056033	0.04768400170465775	-0.0672200591806128	-0.05799725271663562	0.014725440829166813
15004	120.3957	-0.00012808258341474323	0.03950397393821731	-0.05765507321435708	-0.044913503035011175	0.010125875414833905
15005	120.3879	0.0017806366422480771	0.03159778270228952	-0.04833082322925769	-0.0327677318209285	0.005817004233268422
15006	120.3756	0.003412878770170535	0.023962246652286502	-0.039245406230543796	-0.021538290535609038	0.0017918406625341088
15007	120.3678	0.004776695489840313	0.01659418444362032	-0.030396919223444546	-0.011203530640274186	-0.0019566019193052956
15008	120.3545	0.0058801384907450896	0.009490414731703091	-0.021783459213189072	-0.0017418035961454265	-0.005435310134186057
15009	120.3437	0.0067312594623725516	0.0026477561719469075	-0.013403123205006525	0.006868539135555824	-0.008651270604044433
15010	120.3352	0.007338110094210372	-0.003936972580236164	-0.005254008204126066	0.014649146093608149	-0.01161146995081668
15011	120.3298	0.007708742075746234	-0.010266952869434008	0.002665788784223176	0.02162166581679009	-0.014322894796439063
15012	120.3139	0.007851207096467822	-0.016345366040234538	0.01035817075481204	0.02780774684388025	-0.01679253176284785
15013	120.3085	0.0077735568458628165	-0.02217539343722564	0.017825040702411404	0.033229037713657164	-0.019027367471979292
15014	120.2919	0.007483843013418897	-0.027760216404995278	0.025068301621792084	0.037907186964899406	-0.02103438854576964
15015	120.2845	0.006990117288623745	-0.03310301628813129	0.03208985650772499	0.041863843136385546	-0.022820581606155185
15016	120.2744	0.006300431360965037	-0.038206974431221646	0.038891608354980886	0.04512065476689415	-0.02439293327507215
15017	120.261	0.005422836919930458	-0.0430752721788542	0.045475460158330705	0.04769927039520378	-0.02575843017445683
15018	120.2491	0.0043653856550076855	-0.04771109087561687	0.05184331491254524	0.049621338560092994	-0.02692405892624546
15019	120.2409	0.003136129255684412	-0.052117611866097605	0.05799707561239541	0.050908507800340425	-0.027896806152374304
15020	120.2318	0.0017431194114483034	-0.056298016494884306	0.06393864525265203	0.05158242665472458	-0.028683658474779654
15021	120.2246	0.00019440781178704818	-0.060255486106564816	0.06966992682808594	0.05166474366202397	-0.02929160251539774
15022	120.2054	-0.0015019538538116742	-0.06399320204572712	0.075192823333468	0.05117710736101728	-0.029727624896164817
15023	120.2006	-0.003337913895860179	-0.06751434565695903	0.0805092377635691	0.050141166290483	-0.02999871223901716
15024	120.1913	-0.00530542062487079	-0.07082209828484856	0.08562107311316006	0.04857856898919968	-0.03011185116589103
15025	120.1785	-0.007396422351355847	-0.07391964127398354	0.09053023237701173	0.046510963995945995	-0.030074028298722688
15026	120.1693	-0.009602867385827635	-0.07681015596895194	0.095238618549895	0.04395999984950043	-0.029892230259448403
15027	120.1639	-0.011916704038798468	-0.07949682371434162	0.09974813462658065	0.040947325088641524	-0.029573443670004394
15028	120.1473	-0.014329880620780692	-0.08198282585474048	0.10406068360183961	0.03749458825214794	-0.029124655152326977
15029	120.1398	-0.01683434544228662	-0.08427134373473649	0.10817816847044268	0.033623437878798165	-0.028552851328352377
15030	120.1302	-0.019422046813828583	-0.08636555869891753	0.11210249222716079	0.029355522507370776	-0.02786501882001687
15031	120.1172	-0.022084933045918877	-0.08826865209187143	0.11583555786676465	0.024712490676644293	-0.027068144249256704
15032	120.1172	-0.02481495244906981	-0.08998380525818621	0.11937926838402527	0.01971599092539744	-0.02616921423800816
15033	120.0996	-0.027604053333793725	-0.09151419954244969	0.12273552677371342	0.014387671792408617	-0.02517521540820748
15034	120.0887	-0.030444184010602966	-0.09286301628924987	0.12590623603059994	0.008749181816456557	-0.024093134381790927
15035	120.0747	-0.033327292790009816	-0.09403343684317454	0.12889329914945574	0.0028221695363196703	-0.022929957780694767
15036	120.0637	-0.036245327982526554	-0.09502864254881169	0.13169861912505162	-0.0033717165092234905	-0.021692672226855263
15037	120.054	-0.03919023789866558	-0.09585181475074923	0.13432409895215847	-0.009810827781394173	-0.020388264342208678
15038	120.0462	-0.042153970848939196	-0.096506134793575	0.13677164162554714	-0.016473515741413994	-0.01902372074869126
15039	120.0329	-0.04512847514385968	-0.09699478402187697	0.13904315013998844	-0.023338131850504235	-0.017606028068239275
15040	120.0255	-0.04810569909393941	-0.09732094378024306	0.14114052749025327	-0.030383027569886454	-0.01614217292278899
15041	120.0142	-0.051077591009690615	-0.09748779541326112	0.14306567667111247	-0.03758655436078203	-0.014639141934276663
15042	120.0036	-0.054036099201625706	-0.09749852026551913	0.14482050067733693	-0.04492706368441231	-0.013103921724638559
15043	119.9933	-0.05697317198025697	-0.09735629968160486	0.14640690250369737	-0.05238290700199906	-0.011543498915810902
15044	119.9828	-0.0598807576560967	-0.09706431500610635	0.1478267851449648	-0.05993243577476329	-0.009964860129730024
15045	119.9744	-0.06275080453965726	-0.09662574758361153	0.14908205159590998	-0.06755400146392677	-0.008374991988332133
15046	119.9699	-0.06557526094145093	-0.09604377875870813	0.15017460485130385	-0.07522595553071049	-0.006780881113553493
15047	119.9563	-0.06834607517199003	-0.09532158987598423	0.15110634790591715	-0.08292664943633654	-0.005189514127330361
15048	119.949	-0.07105519554178694	-0.09446236228002763	0.1518791837545208	-0.09063443464202568	-0.0036078776515990015
15049	119.9385	-0.07369457036135392	-0.09346927731542634	0.15249501539188573	-0.09832766260899994	-0.002042958308295722
15050	119.9324	-0.07625614794119276	-0.09234551632675483	0.15295574581276083	-0.10598468479846525	-0.0005017427193567204
15051	119.924	-0.08124311290629412	-0.09209745491484649	0.1604418299879588	-0.11511681026290331	0.018857902498639386
15052	119.9125	-0.07443290847790418	-0.07160172459169904	0.16467651125301253	-0.11418290283784109	0.02078176437925741
15053	119.9027	-0.07938644478683622	-0.06751682315244616	0.15619336405292897	-0.12133644463493078	0.017759505270268167
15054	119.895	-0.08417733981642632	-0.06390683868191158	0.15377647693509924	-0.13004971109010416	0.01229013270331199
15055	119.8814	-0.09234369886592819	-0.07342294457803716	0.1454916412435969	-0.12485962359854617	-0.0011059085485796657
15056	119.8814	-0.09631958290148819	-0.08618297398138611	0.13309796251431405	-0.11932364411309025	-0.014103652880841089
15057	119.8723	-0.09806861320325248	-0.0840836814197485	0.13397001574358083	-0.12686173679619814	-0.01979854452896473
15058	119.8614	-0.1075628944705907	-0.08154618434681772	0.11699598033884662	-0.13122119994165338	-0.03069266466769543
15059	119.8494	-0.11142270426370643	-0.08411043180944769	0.11720282206991123	-0.1234894993386403	-0.0156393810262503
15060	119.8428	-0.1154791762437472	-0.08632791564457044	0.11670176978699556	-0.11607867078242617	-0.0014537501941177316
15061	119.832	-0.1142002904961823	-0.09561114058823372	0.122857021501981	-0.11840062657520624	0.014770610409495144
15062	119.8227	-0.10558893319012287	-0.1006487032272006	0.12842845593257915	-0.1168744640004612	0.015968208894841865
15063	119.8169	-0.0936383597959791	-0.0861914805644474	0.12819923280974274	-0.1138186740728024	0.015021311553542189
15064	119.8067	-0.09108718710919841	-0.07273471312984392	0.12411890233481433	-0.11602389905009623	0.021702998110652058
15065	119.7986	-0.08841073132729278	-0.0723951878508086	0.1201084619192295	-0.11655505047751907	0.02714806259546599
15066	119.7936	-0.09429242372002897	-0.0633518008686491	0.1261123250278818	-0.11791429571776584	0.02379534158447181
15067	119.7806	-0.09030429419735955	-0.06731175346861415	0.12155455928779503	-0.12907775274528221	0.01731911329018076
15068	119.7698	-0.08636707257548831	-0.07084088942563763	0.11751572182431982	-0.14002105494933012	0.01016766523989571
15069	119.7634	-0.09158001213757307	-0.06044660116829385	0.1049766331539991	-0.14833970682885617	0.011877872746800506
15070	119.7529	-0.08988681811045839	-0.054890514584240435	0.11012208640965858	-0.15418750144834012	0.01754251779410099
15071	119.7466	-0.0904845585461344	-0.053697058633807616	0.1166814463350041	-0.1553395629442907	0.011407744447145525
15072	119.7419	-0.09469723963806483	-0.05208898291867969	0.11909855946102535	-0.16155704838563847	0.011240827192280064
15073	119.7274	-0.08338486198721991	-0.04087545796855066	0.11468654140747948	-0.15883626084863797	0.013871033857743215
15074	119.7175	-0.07792329726200527	-0.04010151860044205	0.11723208215869925	-0.1655093071954133	0.0008628244062278907
15075	119.7097	-0.06923371765188065	-0.044388767985976144	0.12256407696781234	-0.17008737684542852	-0.004153997802388265
15076	119.7025	-0.06229491100239931	-0.03812556677302398	0.12173607760235512	-0.184647231960645	-0.021352105717660483
15077	119.6933	-0.055188226411144986	-0.03214815145554626	0.1204888070752347	-0.19943498710232868	-0.038673913753239135
15078	119.6837	-0.054717500309485294	-0.027867638157121975	0.114920688369305	-0.1971586597032992	-0.04854355549790043
15079	119.6727	-0.054365397697417384	-0.02637782408189726	0.10978360768100641	-0.20443771410423106	-0.046860613725825506
15080	119.6651	-0.05342161930364302	-0.024593311485132534	0.10534466455652373	-0.21154963755121128	-0.04553649048466435
15081	119.6548	-0.05234214280466441	-0.015292446643617282	0.09703090010168115	-0.21895270930646604	-0.05767917095646212
15082	119.649	-0.04724452326865101	-0.0007278961665740664	0.0924227411878905	-0.22327736637028184	-0.06092218620613551
15083	119.6442	-0.04355009190679299	0.006629377541651806	0.09293291520967872	-0.22639047557287068	-0.0748035848520459
15084	119.6306	-0.041685831515499254	0.01019933120163282	0.08479676618505205	-0.21530350179068267	-0.07203949845165464
15085	119.6198	-0.03441087009928868	0.012358967605416604	0.06768745250422324	-0.20369657127048502	-0.07709043462654136
15086	119.6198	-0.01734641547175811	0.021681707145470318	0.07259321547462769	-0.19124317036432942	-0.08084036173925829
15087	119.6103	-5.980204834333072e-05	0.03225615079148934	0.07832593418070913	-0.17852137842739324	-0.08354412002801928
15088	119.59	-0.004098021370452332	0.049154022843680284	0.09016626777038206	-0.16829189035652775	-0.049378050335060486
15089	119.585	-0.000743444204786311	0.053217566685418397	0.09503304932908069	-0.16647309984323866	-0.044816353097762704
15090	119.5738	0.021568548664293002	0.05093102821193396	0.10020312455105392	-0.1643338946085489	-0.04386495166999678
15091	119.5679	0.03080220232355968	0.05329053593329945	0.10297575225891974	-0.1652969782734332	-0.038544389305514286
15092	119.5642	0.024988139277452897	0.048635597206784204	0.10364736443666303	-0.1736328579440202	-0.039958290324988675
15093	119.5509	0.012682897662833089	0.04714890269306501	0.10451942168597994	-0.17530462912554942	-0.05070981296481638
15094	119.5434	0.017368957527202782	0.05424607373232016	0.10996975861204492	-0.17161865619195418	-0.051136946186068684
15095	119.5305	0.023395829987969984	0.053024918762657865	0.1136587635482414	-0.1723882399902563	-0.0423929313145874
15096	119.5246	0.01661392090926645	0.05725598563344738	0.11887265763573353	-0.16135251644401585	-0.04873583280179167
15097	119.5132	0.02615507719268786	0.061311012807140894	0.12319070192053973	-0.15597906183397484	-0.06555400131633542
15098	119.5048	0.03266153474134053	0.0542928167447546	0.12712669566499096	-0.15868806795747414	-0.09270011291867224
15099	119.4989	0.03290929964137586	0.06054196464955217	0.12739785531854003	-0.14502692682330326	-0.09212456442814697
15100	119.4892	0.03885662773632806	0.06569116695956545	0.129001804744788	-0.13797774272586422	-0.09252479635357416
15101	119.4795	0.04412281533063246	0.06855704612045954	0.12406782005748915	-0.1373599492312914	-0.10875808110370373
15102	119.4694	0.039286930136516414	0.06284843144036714	0.11445217662871007	-0.14055286415500826	-0.12523850655929777
15103	119.4649	0.03506955688822384	0.06617669250238317	0.10928700868956698	-0.13507129932440642	-0.11597695025932717
15104	119.4504	0.03650903470805302	0.05533290528152003	0.10149516982382022	-0.12669152761439445	-0.11678834658073795
15105	119.4432	0.0372256084754762	0.04792384836822847	0.09839947026445256	-0.12974236781196458	-0.11716823698581935
15106	119.4321	0.03218965205321009	0.05740829956178984	0.07905242148933912	-0.12732551455644225	-0.10941948474600639
15107	119.4258	0.021283067571759583	0.06952497325902018	0.062399228526433516	-0.12365086249402699	-0.09775967492115835
15108	119.4135	0.019719853108204493	0.070769294894461	0.05656218938332228	-0.12820492213715481	-0.08871801521683187
15109	119.4063	0.018231548887038037	0.07136614983669673	0.051676291701165604	-0.13353560046188587	-0.07902667006531
15110	119.3992	0.02048324947827053	0.07074098709843293	0.054407643214421486	-0.12293921305213726	-0.07618532106548079
15111	119.3891	0.024829085034118785	0.07323748085936974	0.057832681100654544	-0.11948483950541891	-0.08586103031093499
15112	119.3891	0.026689860374682114	0.0759437212687375	0.06107737121253777	-0.11342733881426553	-0.08712032316089406
15113	119.3732	0.029063449234304393	0.0754077427920738	0.06017264179455382	-0.11123288736976283	-0.08083657766783901
15114	119.3635	0.021421499615813116	0.07884455514202596	0.06644205091158564	-0.10905888902544096	-0.08366627861612433
15115	119.3563	0.029513704436691695	0.08266361797859065	0.06498918944153033	-0.10135607177899283	-0.09194222516805423
15116	119.3514	0.03726162761727115	0.08673333059696141	0.07066550985083554	-0.08972774080906185	-0.08800386944369744
15117	119.3433	0.04126976524088894	0.07675277389405134	0.05989579597395998	-0.09046656574118236	-0.09432879964504143
15118	119.3299	0.0492248179428536	0.06422164809864037	0.05740720228330753	-0.08429601673341479	-0.08918440253800268
15119	119.3193	0.04629185653122685	0.06106891474445388	0.05491727278295425	-0.07831000525137312	-0.09294961042137136
15120	119.311	0.03969879334825018	0.06741357717867516	0.0517461643037054	-0.08287802652437089	-0.09274893168687944
15121	119.3025	0.04293834628138348	0.07893771282802738	0.05553699618741272	-0.08463901780006762	-0.09528036853624673
15122	119.2914	0.04716080084328197	0.090969046101979	0.05793847724444723	-0.09272533826643377	-0.08315055284226086
15123	119.2866	0.05863704781376793	0.09224158813228597	0.056906539579711535	-0.10257611918284398	-0.0641357525826839
15124	119.2769	0.0682226465270501	0.10253448021562686	0.06616992676621132	-0.09341464356527357	-0.07537150581788009
15125	119.268	0.07584559766193359	0.10543030124015085	0.07120232209908019	-0.08787536501346462	-0.07585993254606099
15126	119.2598	0.07858141408881288	0.09916382906411061	0.0793450207507066	-0.08617166853354791	-0.07980665994999597
15127	119.2464	0.0720531574493902	0.1083982750952099	0.08159600582924921	-0.0763719844750324	-0.06674316055377921
15128	119.2389	0.07416875070518068	0.10887157762180943	0.0855993176002208	-0.07754730749345178	-0.05914563993104671
15129	119.2324	0.07905230989500191	0.10320227744317774	0.08741775581618938	-0.07650987884156496	-0.04798131595523411
15130	119.2203	0.07728519410141008	0.08600203585615768	0.08788027809579073	-0.07387448759447009	-0.04850688872951374
15131	119.2167	0.07901220114426846	0.07891812446882071	0.09622843594913734	-0.08011661274171793	-0.054836031101647156
15132	119.2029	0.07975815677233436	0.08285146197249625	0.10702111581508007	-0.08231283190552446	-0.07187630258218317
15133	119.1956	0.08865470992724858	0.07159349347503734	0.10567019199547475	-0.08671194811839841	-0.06365486055805233
15134	119.1861	0.08891666963154209	0.06866098258466856	0.10373889950003051	-0.09134815758141063	-0.05586896497325823
15135	119.1773	0.08396285431976425	0.07547773498320073	0.11889317394866492	-0.0910820309137859	-0.03826812267157866
15136	119.1684	0.08744200693243603	0.07364617916916295	0.12563802620352807	-0.09290450054327987	-0.02779492185326307
15137	119.1639	0.08624774513406061	0.05572608528379854	0.13060616682016685	-0.08650113208160745	-0.04599940010428887
15138	119.1555	0.087380733885083	0.05557839126872596	0.12433661727950676	-0.08627308449874901	-0.04911518212808289
15139	119.141	0.08759106948223516	0.05178362795289718	0.13563762850090408	-0.09187543953246631	-0.04223243547333466
15140	119.1326	0.08749694270097934	0.04847052087591643	0.14632528856519342	-0.09802449144649969	-0.03600196626479703
15141	119.1226	0.08948497769136315	0.05742998885101154	0.1379113826320284	-0.10101487844523976	-0.03685709802958471
15142	119.1142	0.08331654913633105	0.0638400059334306	0.14014161868325353	-0.10142884300723398	-0.02399994989542493
15143	119.1064	0.07947830069284227	0.06969619936923978	0.13552720412293415	-0.10321406181824921	-0.006271755869566946
15144	119.0971	0.08132666467810669	0.06705306950205422	0.13299580452956478	-0.0945274654265438	0.012981123688588211
15145	119.0867	0.07575089812067579	0.06962711350531783	0.1330807833844149	-0.09198896199792367	0.018184200556098234
15146	119.0781	0.07946564405651375	0.062248705964504374	0.14807406478907212	-0.0831763313945844	0.04020579039500285
15147	119.0704	0.08018512380153549	0.06513679361334392	0.15389521347504923	-0.0863739841917393	0.048805643961442234
15148	119.0622	0.08742096265044516	0.06309096056998466	0.1642169575192887	-0.09341345511601255	0.06395894166931576
15149	119.0491	0.0871889085413751	0.06100278271640592	0.1525644818741189	-0.09815085318436614	0.05440542780626214
15150	119.0438	0.08196527776414085	0.051226146086594745	0.14975547195444974	-0.09921638829404839	0.03822964081603024
15151	119.0337	0.0689088270780052	0.0469197031125378	0.14902806961883014	-0.09831067807341408	0.04062538301860785
15152	119.0219	0.05973381586891196	0.04222407826040142	0.14721658501801899	-0.09602104318041937	0.03269997882007096
15153	119.0159	0.05464829795072009	0.029348245209180366	0.14774533137682627	-0.09465811352122613	0.04939144233764005
15154	119.0075	0.05745397650176604	0.02214788783826335	0.1540946317443134	-0.08657076040343237	0.06901409901217039
15155	118.996	0.046512798459289684	0.0158708103260157	0.1568392229558895	-0.07995438893276531	0.07355166653880084
15156	118.9915	0.049693222595504724	0.01857091334428966	0.16977424171350286	-0.0842864188478141	0.1023835342618293
15157	118.9815	0.05255394605317137	0.021951372952225236	0.18190192327457594	-0.0891865621698056	0.1299100296955086
15158	118.9704	0.051687665578300124	0.019978693194708325	0.18183820299914621	-0.08578878973144975	0.13639595603464763
15159	118.964	0.04909142784523344	0.015496276034214537	0.1845312913032808	-0.0848306737812743	0.14440215959920083
15160	118.9538	0.050737993739593104	0.011574041014678208	0.18862148342820087	-0.08895068295163559	0.13419535326469356
15161	118.943	0.052036811787797115	0.008221891249012368	0.19151653204003727	-0.09408908914228986	0.12260124758179636
15162	118.9364	0.046356949122752934	0.013226626025571083	0.18981575035796489	-0.09592893677232206	0.10802766933280038
15163	118.9364	0.045762122049644194	0.014791898308771758	0.18378788003474186	-0.09662538283592922	0.10221730268295669
15164	118.9193	0.04155316237084347	0.0037997477296167373	0.18832502297391984	-0.09434982437665994	0.10498216913508887
15165	118.9088	0.03800084061691726	-0.01178793522701242	0.18292865916427883	-0.09696727904457057	0.10767094473072157
15166	118.8984	0.043580372394538824	-0.015577325888737932	0.17401398357725922	-0.10248009331946673	0.11280198912356086
15167	118.8984	0.045378138436446225	-0.017196125064090365	0.17101679046462032	-0.10647881066359914	0.11515238390206886
15168	118.8825	0.04055234829949726	-0.00617845251656428	0.17753788351375233	-0.10778933937641899	0.12024248297838154
15169	118.8757	0.035301058628089764	0.004705505942291109	0.1839504940781065	-0.10801248655719672	0.12448465136271063
15170	118.8627	0.030602357382728707	0.006952815460171514	0.18677786098681473	-0.09919552433072827	0.10756791545520514
15171	118.853	0.02749151862546337	-0.0020366853428025315	0.18974955881812253	-0.0978032401040398	0.10297590689368824
15172	118.8444	0.030964295197005828	-0.0001717917681587269	0.18955514386980601	-0.09389358221900289	0.10160078169626596
15173	118.8362	0.026599977258642615	0.00026753476661862355	0.18377488496866337	-0.08699925862662117	0.07819083226990825
15174	118.8301	0.018190309591229113	-0.0021440099229393726	0.1791362382326852	-0.0864106554529475	0.06761337655605351
15175	118.8191	0.005264480237075445	0.001190780395676981	0.17321365730080174	-0.08185261554586766	0.06680181441108002
15176	118.8086	0.007816923631153671	0.000867132066210802	0.15995116921769076	-0.08563848647406234	0.06315002341886644
15177	118.8017	0.00901328920247302	-0.006258226045569571	0.1501569405987371	-0.0851126259985726	0.059482898771354945
15178	118.7912	0.005613136106072112	-0.010224399089272477	0.14069262303271612	-0.08133724123289336	0.05503939638932861
15179	118.7839	0.007194122467837551	-0.006962994839551733	0.13435648711433823	-0.08245353572584549	0.05611752794574265
15180	118.7732	0.010849291331529268	-0.0006280664501071428	0.1308373012109662	-0.07336969684808271	0.03833548697710616
15181	118.7654	0.02447283905533016	0.012297134392378619	0.1376870333154742	-0.0702803251677916	0.026703303850889735
15182	118.7585	0.028870978584219036	0.008102405169519553	0.13412616222811097	-0.06042069899910745	0.03156161660768601
15183	118.7463	0.03274810393272382	0.0030879921366683783	0.13108542027951467	-0.05071600284085034	0.035454757174791796
15184	118.7421	0.030285157527320635	-0.003980489653965382	0.1199597501636877	-0.04807982130110006	0.035007188015311164
15185	118.7281	0.03263828981119425	-0.005078245007106328	0.10717347186891188	-0.05123000918948818	0.02095120736030928
15186	118.7215	0.029759140088765054	-0.004554524792465971	0.10488381145595693	-0.054768544333842734	0.016666352829839505
15187	118.7088	0.023453221601982287	-0.0031050798861413553	0.10199465551553447	-0.0626243099628354	0.003585759647830328
15188	118.7017	0.016960370053832306	0.00156201823585947	0.10923048145747033	-0.07113376830195353	-0.009158845816553851
15189	118.6955	0.012007076212836068	-0.004255025777613807	0.10423883274176304	-0.07966928831881469	-0.03854020767072275
15190	118.685	0.014934161429423212	-0.011329529182406239	0.10623680519236946	-0.07979048176686995	-0.05985841662000642
15191	118.6784	0.004200549987372117	-0.012654807485789184	0.10946349817932147	-0.08627474969203373	-0.061106339209874946
15192	118.6663	-0.007971727714771032	-0.01416276100919625	0.11207149390912795	-0.09296024169029941	-0.06362395230916261
15193	118.6571	-0.0226883110055759	-0.01474412204101434	0.10414757244884904	-0.08277931311414645	-0.07711812156831614
15194	118.6515	-0.031014736925435778	-0.01923754635266726	0.09535392019218525	-0.07805093590182605	-0.082476988375087
15195	118.6443	-0.04472109127746376	-0.03187220075611413	0.09459395311120203	-0.08038716428333033	-0.09388946386462511
15196	118.6369	-0.0640719489086388	-0.04046357332801357	0.08749997641651142	-0.07753846669854017	-0.11333559467650918
15197	118.6215	-0.0656710040961566	-0.04780890000663023	0.08128635176170898	-0.09308177739669123	-0.10471324167456446
15198	118.6144	-0.07466236329475157	-0.04306166314999336	0.0800461877069501	-0.10016701384873622	-0.0919991846359559
15199	118.6054	-0.08695584629479691	-0.04227916658818045	0.07270581149964676	-0.09612227888635771	-0.08201690205054465
15200	118.5973	-0.08299796177964751	-0.039805930505058346	0.06337454576580029	-0.09677487011952761	-0.08844723799471467
15201	118.5888	-0.0896728488365347	-0.040811305828472755	0.04915721160027809	-0.10465391192465913	-0.09468308437345647
15202	118.5784	-0.09417215951133424	-0.04002142645600581	0.04155290447359162	-0.10617792028656366	-0.08454755190438293
15203	118.571	-0.09244079084184322	-0.039733572210237426	0.04559013104796169	-0.10460525463850164	-0.06882616000046156
15204	118.5619	-0.0956689438618623	-0.038636005507824325	0.03903819556079399	-0.10650496715907634	-0.0773440633592673
15205	118.5492	-0.09833476431500836	-0.037896786772277986	0.03815656836798276	-0.10656305932816573	-0.0807207269906722
15206	118.542	-0.10282821752392494	-0.030300948680552203	0.037773189727716996	-0.10076369520424064	-0.08339693517597216
15207	118.538	-0.10775230961297445	-0.033217216286158105	0.045681687079637934	-0.09856300554499332	-0.08635942163327072
15208	118.5266	-0.10689489429873689	-0.0338382212874374	0.04492217508155466	-0.09446117134930541	-0.11465546193066126
15209	118.5153	-0.10624396400350297	-0.03509850496977531	0.04813532591468177	-0.09260614363397954	-0.134368006345664
15210	118.5111	-0.10180557848363332	-0.03284227799062395	0.05847795406215138	-0.09298692855498161	-0.12974062377600012
15211	118.4999	-0.09854443069960532	-0.030317888441241565	0.06531143969799796	-0.09305235914841524	-0.12207972189951584
15212	118.4884	-0.10226953393987859	-0.031432269675968086	0.06510288580719167	-0.08776774079363787	-0.12238537940972812
15213	118.4817	-0.09964767680761485	-0.038187278843382765	0.08341061719974936	-0.09342336870294145	-0.13448911534689995
15214	118.4707	-0.09625093347644646	-0.04146288361859007	0.08542755922778959	-0.0905213210021218	-0.16148874398104152
15215	118.4578	-0.08100057257661225	-0.042177655362556216	0.0781208870379827	-0.09114248428828162	-0.1651713123638278
15216	118.4529	-0.0825235170378856	-0.03576489717404072	0.07144533346685296	-0.09177063224617148	-0.14901559748395557
15217	118.4529	-0.08421500652507552	-0.03222367421207897	0.05759988216695173	-0.09819583705017905	-0.14399625333029403
15218	118.4312	-0.08903526292239045	-0.03628416508028423	0.0653597273997792	-0.09573799594986733	-0.13612199432607064
15219	118.4245	-0.09275933258678845	-0.030464722818973063	0.07058451442881346	-0.08830978332815347	-0.1400685416627697
15220	118.4129	-0.08408992875168908	-0.03737074712959876	0.07806510533780957	-0.08098706449018803	-0.14285999148648637
15221	118.4058	-0.07645788489397021	-0.04446062498985991	0.07881359855575644	-0.08018240515836264	-0.15882409926678553
15222	118.3989	-0.06856479286801852	-0.04829988530368594	0.08072465099577458	-0.0857368308011245	-0.15785987616394462
15223	118.389	-0.05961478646232167	-0.05254519453759883	0.08606222952692187	-0.08124731877537134	-0.17214283284216628
15224	118.3794	-0.061746386934099104	-0.055837182759071846	0.08620672504480144	-0.07521014622749	-0.18362946501562538
15225	118.3722	-0.06620886548879887	-0.057582618651144724	0.09491515953511918	-0.08105009515494065	-0.1654267438401013
15226	118.3599	-0.06223334488163763	-0.057854421944666265	0.10807346033705498	-0.08358351944816976	-0.14132069096985683
15227	118.3528	-0.07185041344360664	-0.057045290461837546	0.09771239518790646	-0.09502757812879331	-0.13332913014951975
15228	118.3439	-0.07700758359318811	-0.06654612140373554	0.09039999177097918	-0.1047769173789409	-0.13544142796169029
15229	118.3355	-0.07750909887865005	-0.07644286575318293	0.09438001048124928	-0.10101608578792602	-0.1351513050667459
15230	118.327	-0.07674951997809011	-0.077882002034796	0.09012888022563845	-0.09870913160614041	-0.1460457132864993
15231	118.3175	-0.06546643221839264	-0.06661285173722684	0.0967754162660333	-0.09848607419798841	-0.14452176096994918
15232	118.3086	-0.06005222600983234	-0.0585945198088509	0.09415867625949087	-0.10234896854998722	-0.14019686075540738
15233	118.2997	-0.05405059924076877	-0.0618570481840816	0.08984721407168371	-0.11040367292170043	-0.12543113364323172
15234	118.2949	-0.056006289953274856	-0.05772823851808536	0.09646558093335558	-0.1008307663896778	-0.12358780106474769
15235	118.2872	-0.05856404309529577	-0.05278455771658983	0.103667367508384	-0.09096594033810589	-0.12126033722246281
15236	118.2711	-0.051964352348721786	-0.056214090685205324	0.0945356172903243	-0.07773696595566817	-0.13416213788150513
15237	118.2647	-0.05526320631010098	-0.05717132280938938	0.09572010390291144	-0.07576782826399832	-0.11514226688952
15238	118.254	-0.058752878252022356	-0.052985212130659654	0.09795110470995383	-0.08006310456152722	-0.08567720571079618
15239	118.2433	-0.053192360713756874	-0.04919772616427485	0.10562109649227504	-0.08725134856936505	-0.07031179508053635
15240	118.2364	-0.049901876887309314	-0.04435498714274611	0.10460057310730331	-0.09363240310184806	-0.05451425396017077
15241	118.2296	-0.04701623600864998	-0.03876857994651838	0.1024339234505006	-0.09936447116517545	-0.03997183796606048
15242	118.2166	-0.04928083134771662	-0.045142047984926305	0.11405117410203479	-0.0886036781309533	-0.03295039173207817
15243	118.2166	-0.04024518470154115	-0.04368292440523013	0.11499266526099884	-0.09411252497452466	-0.029351631677300455
15244	118.2	-0.04265789927164439	-0.04505716964666932	0.11776436529654499	-0.10378711569090467	-0.026304573449587112
15245	118.1868	-0.04469574453889801	-0.04660090899701871	0.12099386999157084	-0.11321291580693726	-0.02447221712679274
15246	118.1819	-0.033619831862947806	-0.043692298767413665	0.12659226906503432	-0.11281811341186669	-0.028421485826901963
15247	118.1721	-0.03637797782921381	-0.04051919558063058	0.12089634193944056	-0.11193831763879249	-0.028252706838351193
15248	118.1604	-0.031018259837433483	-0.04319409470304674	0.11620985408313292	-0.1064905096635211	-0.021142668768114607
15249	118.1534	-0.038796543598863746	-0.03962884624593315	0.10670448144918318	-0.09905306674613341	-0.01501943084181649
15250	118.1427	-0.045374170603022554	-0.0408994609464956	0.11266964773722721	-0.09273843872654115	0.00962904162100365
15251	118.1342	-0.04378416508290567	-0.02947824491908501	0.1112394688197797	-0.09164576982087856	0.024630197052014156
15252	118.1275	-0.03969667333233789	-0.021855084154505513	0.10880096579494096	-0.08652701730296267	0.03432119044291506
15253	118.1147	-0.03285817256646092	-0.02093544883086294	0.10512387649344633	-0.07107979716502183	0.03667551102081621
15254	118.1071	-0.024256978349646623	-0.027665606781325593	0.10725795411143499	-0.06742906837025212	0.04281291270121481
15255	118.1006	-0.023706610710350826	-0.03742713379951805	0.10783298568822282	-0.06498555850243252	0.046722715524459266
15256	118.0882	-0.005013057901805703	-0.030007871350636154	0.11355608926998577	-0.06742107798995277	0.06417125302971381
15257	118.0882	0.0015000123551849572	-0.02299543676431663	0.10414705069567275	-0.06676813614764707	0.042637158906693964
15258	118.0704	0.0026355120019029383	-0.027995527831316765	0.0948601682425126	-0.06155457771387265	0.0167096612976539
15259	118.0628	0.009490798696730087	-0.034069542575112764	0.09618012233493985	-0.05677654463104229	0.006213134780527314
15260	118.0553	0.010440605680293384	-0.03040708000503179	0.09523840602599401	-0.05168555935796395	0.003429112180020342
15261	118.0452	0.008583946465379308	-0.026708071937532094	0.08431354834113257	-0.045180946306448345	-0.0005432354894464697
15262	118.0376	0.008849910071029787	-0.02503692925185283	0.07824962108277829	-0.03837431354239133	-0.007890361825118748
15263	118.0304	0.013605378175470275	-0.02592308713693978	0.08013632415575567	-0.04267460012944971	0.01564646478874698
15264	118.0203	0.01317175950517077	-0.020751525160292893	0.08481261719874268	-0.04702056624193142	0.030282326174950816
15265	118.0085	0.015522414198916965	-0.018740406886335777	0.07299268782550469	-0.04687858833078545	0.02884477096299657
15266	118.0039	0.010204717925210284	-0.006916751220553907	0.07614813389460284	-0.03595963016864164	0.02816986261247109
15267	117.9904	0.00492719020724474	0.005354218008748286	0.07975735941229972	-0.025559956013029315	0.026558806618129326
15268	117.9791	0.009864948847852332	0.02120081004496794	0.08369290661473443	-0.01754218994413351	0.028216948743601946
15269	117.9791	0.010776255619004825	0.022524631484173257	0.07696497136359227	-0.011634834369307383	0.021888698972440432
15270	117.9649	0.006856318943956066	0.026037694411971426	0.06612036776335353	-0.0016361865015665472	0.01010032093093868
15271	117.9601	0.006337231899670078	0.028761781038300467	0.05882691651686217	0.001818413663564884	0.01048919536912541
15272	117.9426	0.011551819576754578	0.03976792084745985	0.04519436737258119	0.000645187373553747	-0.00370590329923656
15273	117.9367	0.017900775787815553	0.043792369854671186	0.03364441044832552	-0.002781344940056552	-0.010479118235165964
15274	117.9276	0.022804606828265888	0.04484610114951055	0.019464631329037415	-0.018785932262571463	-0.016684255712271886
15275	117.916	0.03247659514071578	0.05353289775955894	0.02369424369088709	-0.024866740639727984	-0.020267215377313134
15276	117.9103	0.047391209560299935	0.06104927783022404	0.020018729714394855	-0.03212705021594009	-0.022362770380927547
15277	117.904	0.04293154713355705	0.07453372332623483	0.022940579863606193	-0.026685000540419754	-0.03292084966008772
15278	117.8909	0.040876190336729096	0.07965355144366648	0.023695690427418377	-0.022684293272977447	-0.030644027241243297
15279	117.8776	0.03622021165192738	0.08657167964813231	0.0227319348070007	-0.01605941511599871	-0.016896641088374773
15280	117.8708	0.03170082010521138	0.093193129443699	0.021645628907073656	-0.009854862703855206	-0.004712908513893973
15281	117.8708	0.03402386260637081	0.0924352921718941	0.025450699035433032	-0.02318197278697623	0.002373405990898205
15282	117.8544	0.024684607979702015	0.08417151834711663	0.018364606437447573	-0.030018028499548564	0.0026155497629857896
15283	117.8478	0.018820762517331283	0.07844538737625377	0.014884574610259924	-0.03311626332926472	-0.02219113180048877
15284	117.8364	0.0119059714447678	0.07423633711415394	0.006863908596622582	-0.037934227119044456	-0.04630945445314237
15285	117.8276	0.014543689066961123	0.0727578473910808	0.0063628382035320515	-0.04322647158690624	-0.06313312464924906
15286	117.8141	-0.0016704592898603213	0.07601157499816089	0.014646764246805132	-0.03872648342955109	-0.06822978517773157
15287	117.8064	-0.012042729533531695	0.06956646865719768	0.01806602187986217	-0.04616163834723077	-0.06951678251038446
15288	117.7961	-0.017434880517502773	0.07159446531366509	0.0247443701245966	-0.04379881120471518	-0.07353456721188853
15289	117.7901	-0.023854437434395432	0.07052628574384705	0.02116871262354804	-0.041718901061258216	-0.07355165705275282
15290	117.782	-0.03696722395550977	0.06503660156359416	0.01850347826414278	-0.047005188698908774	-0.07418006345107611
15291	117.7731	-0.03581007713123109	0.06244796506673026	0.010470344435628913	-0.06096705705632717	-0.057398155714100785
15292	117.7653	-0.04490800530815851	0.05999885066087027	0.00863033136573393	-0.06312723999326253	-0.07638106381295287
15293	117.7539	-0.04792743753008001	0.05521687396609342	0.00798024764304693	-0.06523163117511756	-0.08459979443615477
15294	117.7431	-0.04836332527310387	0.04887733865058757	0.009815253021575302	-0.07214898854421739	-0.09809992918257521
15295	117.7353	-0.04525364821544952	0.04682617623421854	0.008366131868274625	-0.07683698708855093	-0.1057037007643027
15296	117.724	-0.04293147707606163	0.05461817070399236	0.003971037847801224	-0.07876640442831905	-0.09883204184223027
15297	117.7142	-0.0448767894065233	0.05851466877514193	0.007757668652467713	-0.08884325394661524	-0.08876586527740267
15298	117.7073	-0.04749426553736916	0.06315406553043013	0.006853435992331389	-0.08349269324270411	-0.10420655904968443
15299	117.6966	-0.05094043368109039	0.06317283770261801	0.0024812687424205907	-0.07216419338375701	-0.11034130219749419
15300	117.6896	-0.050469774789096616	0.06820365480297534	0.004912347255872998	-0.07151142828201379	-0.11269481926436138
15301	117.6782	-0.06309665010845099	0.056293979604685615	0.011729270070323193	-0.07601896506183993	-0.12226082100762231
15302	117.669	-0.0648601797847035	0.04727516852669479	0.023570583543416825	-0.07450679471356965	-0.13168414308638038
15303	117.6625	-0.06212427013064296	0.048111419271749216	0.033532026588367334	-0.07952929817151932	-0.13200705989940095
15304	117.6515	-0.07470680539151466	0.040946501671222685	0.027569626907950277	-0.09147982607992403	-0.1501063382954518
15305	117.6443	-0.08302224826483401	0.033226600715689905	0.02743996711513152	-0.09607418628477148	-0.1595057041208839
15306	117.6398	-0.08433487836542077	0.03392568760267438	0.02933848338272036	-0.10012177599847145	-0.15890502041276963
15307	117.6286	-0.07766808186526876	0.028560190612265626	0.027114586686915045	-0.0967953848361554	-0.1607690250243898
15308	117.6162	-0.0804476796226347	0.03177299325224033	0.02268769621596578	-0.10197945224068762	-0.15870289985774033
15309	117.6117	-0.08358672164350067	0.030997567327665107	0.0242161495003302	-0.10864994309495223	-0.13599117697851232
15310	117.5963	-0.07490510425634517	0.029907211257380526	0.030874102628757952	-0.11513767330884976	-0.11662909525473318
15311	117.5896	-0.07286033777884486	0.02067932632032885	0.030303983397183383	-0.11078554177711057	-0.12680130495920813
15312	117.5834	-0.07341964642511545	0.012876792500107924	0.030988479403597592	-0.10586524562168856	-0.1495882302929374
15313	117.5709	-0.07549470762780774	0.009862249676825552	0.04058819982019614	-0.10842785052040908	-0.14532059642357836
15314	117.5632	-0.07235672850838601	0.0073814653432334836	0.02657322802288684	-0.10330313203984301	-0.14008132869991594
15315	117.5511	-0.08050218023328069	0.008117349053962645	0.030666943029046215	-0.11046123540360307	-0.11627438537617338
15316	117.5449	-0.08866639719529731	0.0029934205655189105	0.030516229466883735	-0.11818967148450088	-0.1268575487392064
15317	117.5399	-0.08897916985709778	-0.012438118505178865	0.034986594399157224	-0.13193872893493427	-0.13980876664102293
15318	117.5263	-0.08942541959473382	-0.028980542514518013	0.040329611165652	-0.14506570774341515	-0.15233094138978226
15319	117.5173	-0.0908329750989805	-0.0276645887696893	0.0341156476653607	-0.15488205212195447	-0.1408134814914153
15320	117.5124	-0.0916493498690628	-0.02678776847431205	0.028525432231752183	-0.1652940985983295	-0.13056852484898507
15321	117.4957	-0.09779389836825789	-0.029576739986788267	0.028658481640849783	-0.17269437502243173	-0.12399788965595612
15322	117.4883	-0.08657477817869154	-0.02020818326957085	0.040620770151641276	-0.1786325555552693	-0.10830157163256217
15323	117.4799	-0.08519746280961224	-0.019738113626125868	0.044626651833553216	-0.1805667789881281	-0.10145754226030754
15324	117.4714	-0.08287931055383116	-0.02892988821942583	0.043345114442425024	-0.17502392822000512	-0.08895483337289084
15325	117.4587	-0.09237307448204113	-0.024774750742274684	0.04724005930802171	-0.1699498631859809	-0.08987878249361794
15326	117.4521	-0.09610476305394998	-0.03150452288364435	0.04004413776104875	-0.16645384321968063	-0.09534904562842575
15327	117.4434	-0.10457450931455506	-0.04140143143101173	0.038824653075170704	-0.1644148645593608	-0.09887490866887232
15328	117.4316	-0.09394094015879871	-0.03629337206126523	0.04719884386159754	-0.15545547473503776	-0.08934491992427503
15329	117.4251	-0.08307248179800451	-0.03588835422252556	0.05610325772260917	-0.14980672092774808	-0.08172846994451352
15330	117.4168	-0.06979414008882544	-0.0353095882044993	0.04228826766496075	-0.15082902200465878	-0.0654619271758021
15331	117.4098	-0.07224532558653217	-0.04085488284334592	0.046633313362991015	-0.16190289002652553	-0.03576536423398067
15332	117.3973	-0.07531474654930356	-0.04439992109675618	0.052324387151755136	-0.1638075928498544	-0.02847681121033608
15333	117.3882	-0.07387283473221606	-0.04532742391618948	0.06619045747753008	-0.1600284704175164	-0.023636782496924427
15334	117.3799	-0.08132760555393277	-0.05256874292230788	0.07642879624137977	-0.15122417303043392	-0.00700907433580921
15335	117.3728	-0.07656368800827257	-0.053300695670299214	0.08289562211444941	-0.1562388149512506	0.010546232575016476
15336	117.3584	-0.07538831302287116	-0.05219939344727657	0.09297234077860643	-0.14567084180621181	0.025695167263804573
15337	117.354	-0.07494898672508943	-0.049360569626121495	0.0984422079527776	-0.14959434293100837	0.040765750581431504
15338	117.3422	-0.06928650983629277	-0.04915494685261535	0.10136214458532684	-0.14465056494845627	0.02961456050423974
15339	117.3327	-0.06878909952714606	-0.05662725944014697	0.10498509907588133	-0.14379917113092391	0.03707150005413986
15340	117.3218	-0.06952115386522986	-0.06901606487914683	0.10482227970056197	-0.14411174398405402	0.05131893609187326
15341	117.3172	-0.07171778270227357	-0.07553578181805752	0.09677514429204875	-0.13782314587098013	0.05035992814357177
15342	117.3059	-0.07328780773493689	-0.06663823801960758	0.0961514055072681	-0.12764497250490597	0.04361340028260089
15343	117.2968	-0.06652071227830565	-0.06760813103582912	0.09279594338305643	-0.1317055650862968	0.05520265404436187
15344	117.2845	-0.0656382297735293	-0.07355579830745074	0.08985941590043954	-0.12082358658916274	0.04739894306901625
15345	117.28	-0.05656803192215037	-0.07640140312940855	0.09088891775758573	-0.1052204703187905	0.03531891753261484
15346	117.2705	-0.058772553818255496	-0.08070838679037136	0.08642967888253902	-0.099245303391887	0.0342819332972888
15347	117.2603	-0.06772320516817133	-0.08767370973686439	0.0761889551978465	-0.10283992193763745	0.05069842276404161
15348	117.2537	-0.06545539196953615	-0.09038472322517747	0.07276341857199721	-0.10135888465469715	0.060720535789421076
15349	117.2415	-0.0730625227958805	-0.09430659600112137	0.07185982322178953	-0.09957625695350726	0.06615181100631849
15350	117.2337	-0.07268171720230816	-0.10113610142277145	0.07373590242583537	-0.08725292921202663	0.07100799791816714
15351	117.2246	-0.0720392816700825	-0.10746946549163784	0.07560539450830366	-0.07530480150690255	0.07547400370825565
15352	117.2169	-0.07088507616417224	-0.11686636397703722	0.07386572600382854	-0.06624468439860691	0.08723199543466702
15353	117.2072	-0.06898082311034262	-0.12636293812406185	0.07262234898619832	-0.05707909120242987	0.09818554010961851
15354	117.1953	-0.061206468827939564	-0.13176964403572064	0.08121447059128112	-0.056542393172886354	0.11394318945992085
15355	117.1834	-0.05922391057788182	-0.13166989552803296	0.0862119187843648	-0.050926430344920635	0.1120100145957181
15356	117.1769	-0.06435318182780493	-0.12113560433735787	0.09175695762815816	-0.054961611909617646	0.10788869803447675
15357	117.1674	-0.06793871775453582	-0.12086475951067704	0.08517364842849853	-0.052454247246571294	0.10859734261880477
15358	117.1572	-0.0737573155702518	-0.13315627370867616	0.0825173349403417	-0.03709779759212342	0.12475214986722422
15359	117.1466	-0.07563755632036805	-0.13259254676913954	0.07939588813098417	-0.027527589137977405	0.14424881432702513
15360	117.1411	-0.08252317093903065	-0.128715686353443	0.07641675840178043	-0.03471015853109354	0.14454220266493778
15361	117.1345	-0.07793059292045565	-0.12505946483215263	0.08029593460245235	-0.033420331078759746	0.1569198861309515
15362	117.13	-0.07947902285921093	-0.12235109867164169	0.09054413261781441	-0.04406740761563693	0.1763624414158592
15363	117.1172	-0.08034032545316941	-0.11360247411917278	0.08900783924251868	-0.05391915890359801	0.1924174208838084
15364	117.1034	-0.08006400662934846	-0.10149360556953317	0.08154773696578284	-0.047830998583572	0.18922541170240173
15365	117.0996	-0.07633673379081644	-0.09152677126973596	0.07364385647530082	-0.040604332993127816	0.1863838520480429
15366	117.0844	-0.07693247711161176	-0.07313056411766262	0.07202022204106125	-0.03421162936648401	0.19232566212760754
15367	117.0777	-0.0686205392420469	-0.06864562270073275	0.07236770124649186	-0.03580696950830565	0.1954957261143003
15368	117.0647	-0.06487453209906897	-0.06350662366080101	0.06815626693298052	-0.0477925195681798	0.19250045929303544
15369	117.0575	-0.07136619135288903	-0.06720374678165976	0.056138551365041256	-0.05960290967187062	0.19262958976206912
15370	117.0482	-0.07199079279993013	-0.06092832590786714	0.053877337632692285	-0.06369706657840822	0.18153539100780325
15371	117.0407	-0.06303514145377315	-0.05787444275813907	0.05393075790135908	-0.07145105215364796	0.18904816901862212
15372	117.0355	-0.05413413299138892	-0.05545350099048905	0.05403918959689238	-0.07917693643361388	0.19599155749430747
15373	117.0178	-0.056650019510276706	-0.05292683086810796	0.05853108628671648	-0.07179541590578309	0.19621667459078598
15374	117.0125	-0.06288291011888884	-0.05511880114350886	0.05636756879045641	-0.07665635358192681	0.20145148077959626
15375	116.999	-0.06910405964446811	-0.05367342879250489	0.06848959592301285	-0.06567845181518887	0.1963051579292345
15376	116.9927	-0.07944864957440301	-0.06309632651257253	0.06468882490906787	-0.06682897981037228	0.17959635726125725
15377	116.9837	-0.08667805888601994	-0.06559269727335303	0.05327472033133026	-0.06397112676037901	0.17246011576857168
15378	116.9747	-0.08931091340087957	-0.07030285119015754	0.04746274641300245	-0.06204695482751833	0.1713719246601945
15379	116.9681	-0.09311067511942682	-0.06337047338036682	0.04221458566754914	-0.07115701176536472	0.16961297576978995
15380	116.957	-0.09052381675251085	-0.06178405342509982	0.03746408186003378	-0.08503066524424198	0.15459365707733602
15381	116.9488	-0.08864879803494488	-0.06448525542896584	0.02687917798683243	-0.08817542527313578	0.12363357651447603
15382	116.9391	-0.09412417571736893	-0.0681193070092555	0.017644280343862975	-0.08186483507550249	0.1046763804326704
15383	116.9268	-0.09991614369393344	-0.07148891958822405	0.007703497656948767	-0.07484176518766039	0.08497297133921113
15384	116.9178	-0.09478439782611289	-0.06594064115428047	-0.0033841382503182614	-0.07666476637851792	0.09349694546077002
15385	116.907	-0.09513445416786762	-0.06207776419339713	-0.013351779398799134	-0.07977557287027391	0.09035337686423767
15386	116.9011	-0.10279119896415455	-0.06148711494076795	-0.014731244363572517	-0.0801415533560466	0.08579092199903586
15387	116.8937	-0.09636646412737634	-0.07459712958176573	-0.015586606022484273	-0.09024516349057696	0.0778860746794647
15388	116.8861	-0.08981611845708172	-0.05842348677209349	-0.020391787969262994	-0.08598639863841381	0.06581188808323099
15389	116.8733	-0.08858761850589976	-0.06018317281094826	-0.02901745374555144	-0.0997014336933521	0.06826372887418201
15390	116.8665	-0.08781875909924505	-0.06198268317811237	-0.03760019152227757	-0.11306507704697226	0.0712335769266067
15391	116.8527	-0.07928161547016961	-0.06257629998724366	-0.03296146124169939	-0.10943771982902536	0.06736807422914887
15392	116.8452	-0.08454739027678754	-0.06375450474948315	-0.026825035471590868	-0.1017341615279063	0.04978285383438733
15393	116.8332	-0.09129997458429863	-0.06927337351913561	-0.03684398803324928	-0.09605584053920137	0.049640544388291415
15394	116.8271	-0.10326972070945357	-0.06394219987924628	-0.045673841358725674	-0.09918723713062193	0.035453859737334406
15395	116.819	-0.1106639892414434	-0.06039096426428621	-0.058666736947692186	-0.10250358405740302	0.02542546949591015
15396	116.8068	-0.11620451265109864	-0.06129514694669822	-0.05198746515949603	-0.1120235615933812	0.03221856098181967
15397	116.8017	-0.11905638620449678	-0.0641465116902799	-0.05048868747617664	-0.11674239713089557	0.022930875060001066
15398	116.7874	-0.12365218109072867	-0.06964029851764031	-0.06151032344872418	-0.10445821533568311	0.008812900632040101
15399	116.7802	-0.1310114953451871	-0.0822000843018806	-0.07065696944688213	-0.09929593901308936	0.009260466709653385
15400	116.7692	-0.12888454596952176	-0.08878464110509154	-0.0760002883956926	-0.09988115287607155	0.0012467709971486507
15401	116.7636	-0.12054815120419339	-0.09249639903890827	-0.08259236145194711	-0.10830912270181511	-0.004530006990945438
15402	116.7522	-0.1134382421898982	-0.08826507481397523	-0.08508882535053744	-0.11496040142932788	-0.012472335019426654
15403	116.7449	-0.11148251880513006	-0.07894139021863986	-0.0982688757955309	-0.12112727281612125	-0.015028379286967965
15404	116.7369	-0.10865695675863014	-0.08570163459465022	-0.09388689778141321	-0.12278777941597771	-0.025739837517412184
15405	116.7295	-0.09597370906827277	-0.08219586079975387	-0.08295280355616351	-0.1242122450095565	-0.026854214648418046
15406	116.7142	-0.08832460202619506	-0.07463706407606817	-0.07561700063364372	-0.12703999840256835	-0.012683719569865482
15407	116.7075	-0.08694329924152154	-0.07084501432626886	-0.07410718328792855	-0.12592516128402464	-0.005968631087885938
15408	116.6989	-0.09741161641935336	-0.06811367274926901	-0.07114308180991391	-0.1296965432497795	-0.011021460049078599
15409	116.6866	-0.09997487390393818	-0.06706536006941412	-0.06713420966984769	-0.1234356907595353	-0.026791271074802545
15410	116.6794	-0.0901867836474736	-0.07034339204448735	-0.06022656389076038	-0.1307356119845294	-0.0321722064864155
15411	116.6745	-0.09318873582329117	-0.07325876384043946	-0.058148036690082595	-0.13646973319001265	-0.034499327667797675
15412	116.6589	-0.0988606406275631	-0.06866699962126419	-0.06354831100587038	-0.1389174317089792	-0.03711030364836863
15413	116.6522	-0.10350586670801636	-0.06545727016764859	-0.07038426473896157	-0.14268597619644396	-0.026390644954718052
15414	116.6475	-0.09686261284921886	-0.06891326832824402	-0.07641029071220506	-0.15350187940031823	-0.038809043008281564
15415	116.6333	-0.09730317878939947	-0.0595123208853233	-0.07506306534025942	-0.153009803030125	-0.049955188721350956
15416	116.6259	-0.09461101606302652	-0.05403346727926786	-0.07212653802094567	-0.15520324969118962	-0.06695441587954754
15417	116.613	-0.09407365056317814	-0.040539899802835504	-0.06890981608746449	-0.1529893709541938	-0.059912073501151276
15418	116.6059	-0.10272778833881578	-0.03293769711164851	-0.0761772034861916	-0.1426132958994339	-0.06213268829463991
15419	116.6012	-0.11290481691467096	-0.034069917018564544	-0.0798548441215807	-0.1344371775728311	-0.06890048721921571
15420	116.5867	-0.11017023743836409	-0.029814604328027728	-0.0716705605362182	-0.13327325722464084	-0.08910477496932309
15421	116.5794	-0.1065480677952995	-0.02250906822142832	-0.06568328812091155	-0.13113216638162886	-0.11071625354743211
15422	116.5667	-0.0961246220413157	-0.007951700816381534	-0.06568730649813223	-0.13192608858528979	-0.12039137322807747
15423	116.5619	-0.10118069933128755	-0.005980278041110804	-0.06181172769801154	-0.13349213961308104	-0.11192766311801523
15424	116.5486	-0.09924779357481557	-0.0086492952942231	-0.0588838853395709	-0.12242363205352562	-0.10554088247388577
15425	116.5486	-0.10022749085453403	-0.0027845999066086822	-0.051606147871288775	-0.11916741391734763	-0.10207784749939008
15426	116.5312	-0.09075067446663168	0.00014392884264169373	-0.04188705447478708	-0.11716209204561451	-0.09767884313151945
15427	116.5271	-0.08047524931891828	0.0028211029153708943	-0.03158085469776164	-0.11538370391857437	-0.09175536821795588
15428	116.5108	-0.07488643613352616	0.006610581740644535	-0.02889127012497497	-0.11297518322444908	-0.0815310296723566
15429	116.5039	-0.07629016606743427	0.004342541839625498	-0.026549082675647595	-0.1241303018328647	-0.07776397976130338
15430	116.4972	-0.06820076431736938	0.00690259058175728	-0.024657635491119007	-0.12186504233078412	-0.07003108692658828
15431	116.4835	-0.06630790613143973	0.007039889182766457	-0.0132870021785967	-0.12121742173147021	-0.06695580409725754
15432	116.477	-0.06160548117393538	0.009293154308980785	-0.00988322332080821	-0.1160021514517595	-0.06247590618225805
15433	116.4695	-0.06522936597473383	0.0033023090900236494	-0.015974255892757708	-0.11286028007624527	-0.04815852434905089
15434	116.4565	-0.05691745626955448	-0.0006590497366785957	-0.014822462725653839	-0.10253303952122632	-0.04171191932632486
15435	116.444	-0.04730074564371312	0.0010677803784735506	-0.0255795440327842	-0.09549457130395923	-0.05098471041370948
15436	116.4374	-0.04833234634815007	-0.0003747089904809579	-0.035110229249548666	-0.08278029957258405	-0.05763684505989975
15437	116.4265	-0.04722068516535296	0.0005319861003724513	-0.04232560094479281	-0.09381785649096823	-0.05823494037042893
15438	116.4171	-0.048665396799227614	0.0010367307343239621	-0.04593715735479746	-0.10012950098336557	-0.04155057314581939
15439	116.4101	-0.044834363133967235	-0.005152284307279107	-0.04219339330835943	-0.1003650956062356	-0.021119935267121578
15440	116.4013	-0.034267769447947356	0.00030399117137570376	-0.0413155236660518	-0.10133746993786671	-0.022294398881152973
15441	116.3923	-0.03236339379228426	0.008183528152922556	-0.031337569636306635	-0.09905551312771133	-0.016253682013011264
15442	116.3814	-0.030556339375842692	0.016080262364875853	-0.021385282094979842	-0.09605150278243103	-0.011130712745968132
15443	116.3749	-0.023722745275397555	0.003988489860851488	-0.02273655646659382	-0.08637356958677193	-0.008608471710569741
15444	116.3682	-0.020651437319329672	-0.0017216627245768576	-0.018814905002412542	-0.07737781206012402	-0.007973361133432324
15445	116.3564	-0.025864694237673905	-0.006495129455230017	-0.013270602586352055	-0.08180620178497539	0.011541107149026142
15446	116.3469	-0.03506784574473444	-0.014438934686067426	-0.01203116214727786	-0.08490199948050614	0.030985054547079102
15447	116.3353	-0.03281449108668217	-0.02022156006600847	-0.005601473520257325	-0.07775072043490516	0.04042858211030571
15448	116.3304	-0.02656170087559947	-0.02325620327198155	-0.001205003336695266	-0.07214528967459884	0.04019161903636399
15449	116.3244	-0.021166144013412713	-0.025925333002427255	-0.002397230720736893	-0.06773382317735398	0.047269771260284296
15450	116.3105	-0.015792054531334306	-0.02833394157834752	-0.0029980220029648457	-0.0631173465280052	0.05539125349214218
15451	116.2998	-0.0159566473184595	-0.02624196770623072	0.0032231291522556984	-0.06825589757225749	0.06293721362137715
15452	116.2927	-0.018529549993474014	-0.02828231145910622	-0.0039026759404692745	-0.0713914096353485	0.06311193570605104
15453	116.2803	-0.01773963455476776	-0.03037251091159191	0.0022761604127650875	-0.07203699152673364	0.06039026279964913
15454	116.2711	-0.014365727924509662	-0.03430231805389076	0.006583874377287192	-0.07652022496820865	0.07008575266821625
15455	116.2635	-0.0185891158602719	-0.03429650708092179	0.0030023388345005917	-0.08292415775444968	0.08152914898854294
15456	116.2594	-0.028720826656164194	-0.03233774909977624	-0.0019057100169799026	-0.08687940965473157	0.07714834182231593
15457	116.2434	-0.031686670437281246	-0.039502407973834024	-0.008083446502186089	-0.08103035811721951	0.07431152843109172
15458	116.236	-0.027669913419013266	-0.039375110898484306	0.0016137133710131327	-0.07651015138682005	0.0765934530832051
15459	116.2262	-0.03238823605376526	-0.02547823439115067	-0.006590272166137636	-0.09486435434442651	0.09173166049894306
15460	116.2169	-0.031276733427614695	-0.013428076845930441	-0.0022078219551877882	-0.1072633566204343	0.08732041633017117
15461	116.2086	-0.028176108015003976	-0.007165017900967968	-0.0034621309884053787	-0.10323300035662886	0.11125384272726893
15462	116.201	-0.02427211411075368	-0.010822149990716684	-0.005943011785574574	-0.10583332435537016	0.12301142796187979
15463	116.201	-0.019476916082117296	-0.007343104354586067	-0.005455595989075236	-0.09872768746006673	0.11822546765829446
15464	116.1801	-0.019384954495637312	0.0002139853583656288	-0.005343867905914582	-0.09156663521873193	0.11372122959353446
15465	116.1683	-0.019182334205032535	0.0068612610018038795	-0.005182685900982449	-0.0847797385524439	0.10931556021658037
15466	116.1618	-0.02594432387353166	0.0020900267261303564	0.003969941828714277	-0.08371765737963989	0.11223392693107724
15467	116.1493	-0.03428944029184882	-0.005750221369162	0.012421725534347065	-0.09384501897793114	0.10716231596675033
15468	116.1425	-0.04047720123635138	-0.014018733635255411	0.013514567533570068	-0.10011510310065566	0.08709090409136054
15469	116.1317	-0.04183163791440872	-0.021848338131993075	0.01850019625053718	-0.09686300652382068	0.07298229254632273
15470	116.1246	-0.036502745315975575	-0.01999151771853854	0.01987655730749115	-0.08937409684032739	0.07822970883462997
15471	116.1151	-0.03258159532443645	-0.023870984499222418	0.024215597585476718	-0.08047529287668176	0.08776760244057921
15472	116.1037	-0.034236025306996216	-0.028416892865264998	0.028996290690762577	-0.07144549084298016	0.08323058725421566
15473	116.0941	-0.048026116352949726	-0.03555157898788119	0.028331105137333033	-0.06841472223403329	0.07691400375115956
15474	116.0865	-0.049218954018962736	-0.04297878871371793	0.018052150482433537	-0.06960847299238127	0.07142866502612054
15475	116.0767	-0.050401125488347194	-0.04580153438385192	0.016050700325199733	-0.0659882684077624	0.06016836963692954
15476	116.0708	-0.0451559537873949	-0.05016448118833076	0.017610226433024664	-0.07814959159390922	0.0745644494640018
15477	116.0708	-0.039329087549664576	-0.040903430192717825	0.01599164599875315	-0.07499480484975142	0.0819178629048047
15478	116.0501	-0.03472058123935778	-0.03726716225851945	0.016023723558061094	-0.07620069770394305	0.08017561413026976
15479	116.0401	-0.031852933019403645	-0.032906226420743444	0.017193488668533933	-0.07788136734112999	0.08158574837286718
15480	116.0309	-0.030654045763997072	-0.03323735622862469	0.018228250902900908	-0.0669790959902971	0.07112815528014399
15481	116.0221	-0.029452665838278956	-0.039352669748210896	0.011508203567367222	-0.06321898005057833	0.07857861142264566
15482	116.0107	-0.03009010310164121	-0.040722848772282896	0.008566301243807565	-0.05679256529315414	0.08682924692987436
15483	116.0042	-0.026522403379227535	-0.03832816769799552	0.006482751794826277	-0.05892760243923732	0.09566912400206988
15484	115.9949	-0.02425915518677139	-0.03838788568377995	0.006997884012144132	-0.06285264578810064	0.09740341973582851
15485	115.9858	-0.033163880423450906	-0.043563352002896114	0.01349275925336994	-0.06693080876430206	0.08347805260740206
15486	115.9782	-0.03274396198765034	-0.04945596476735934	0.021315257087382015	-0.06818629588035892	0.07041408419759164
15487	115.9653	-0.02975147568908675	-0.05112526090514465	0.02339295177885685	-0.06267256109999339	0.0733240602495379
15488	115.9573	-0.025852123278122547	-0.04143096385043017	0.030561441288739315	-0.05490541139037031	0.079986265907888
15489	115.9432	-0.03344904728778238	-0.05493431365828282	0.036958995559830746	-0.05440650870199691	0.06539993486016882
15490	115.9394	-0.03778581869252928	-0.054833661080445135	0.046515288083978194	-0.0472140277216267	0.07169773070075552
15491	115.9291	-0.043090862322577056	-0.06383597367864431	0.04450121152179481	-0.04051872306268957	0.06887373777882
15492	115.9174	-0.04658149055814744	-0.07123378995088717	0.0345614299850667	-0.04365724404984131	0.06647790073196154
15493	115.9098	-0.051434339980631044	-0.06935481347587556	0.025093308404808935	-0.043389234817967345	0.06807149781856173
15494	115.9046	-0.04851359065728062	-0.06801994808972113	0.02736279406456102	-0.046188450095040884	0.06808302766259355
15495	115.8926	-0.047409355106291795	-0.0755353610907804	0.02585245665510657	-0.040953528765498334	0.07073506535795497
15496	115.8795	-0.04077105168249054	-0.07963178690119466	0.03809024464793171	-0.038134031744334995	0.08531584929613284
15497	115.8751	-0.045251583278732375	-0.08365724574991767	0.03221019926975885	-0.033021079570240454	0.06545482307732715
15498	115.8599	-0.047063775843061054	-0.07448004978360442	0.030358959481872862	-0.024189996711271478	0.0570268719940033
15499	115.855	-0.03668797514232154	-0.07171453518907146	0.03493415597404081	-0.02261334860031035	0.052620037298323215
15500	115.8429	-0.028033012283574875	-0.06677310594584479	0.04553932580024276	-0.025002739207260285	0.054848687128395426
15501	115.8361	-0.027184625604678915	-0.06252296007758905	0.05663296038780663	-0.02880154093736779	0.05642774758987102
15502	115.8225	-0.03544115107679887	-0.05763493982845685	0.054923227082158084	-0.031218030650107167	0.0518207283105037
15503	115.815	-0.04205876732380289	-0.05388887838450955	0.04412577964300816	-0.03459048236152088	0.05751689884861484
15504	115.8059	-0.040416964358009	-0.05741791722695368	0.05703079653209836	-0.03813195480330262	0.060931531277691166
15505	115.7977	-0.04712425088942157	-0.05746708775026116	0.050136136876522956	-0.034887823906125624	0.05999758481132607
15506	115.7881	-0.05049846333227968	-0.052518447448103904	0.04460288662758028	-0.036364126692302295	0.06166918626725662
15507	115.7756	-0.052896976272960056	-0.04645781874737344	0.03688109422791807	-0.03502474697753196	0.03773178527800701
15508	115.7756	-0.04936430440080789	-0.03999845586866763	0.03290067494598026	-0.030001016165414132	0.028469467647866654
15509	115.7621	-0.039388931077850575	-0.033290057423221865	0.030853637298243194	-0.032964614519860484	0.03237162555898824
15510	115.7524	-0.0417816770000361	-0.03372764107297203	0.031207662690695682	-0.04271830762160519	0.02856400688350872
15511	115.7441	-0.050488892307697264	-0.03172324991139009	0.025388826362934925	-0.040737884170639824	0.01878467836150733
15512	115.7312	-0.05931023491079908	-0.028854205203648016	0.019511862195866574	-0.0373571333646379	0.007900564748452889
15513	115.7237	-0.05905467388262133	-0.018444400310648857	0.020431861695892888	-0.03971259697802187	-0.001863779531252853
15514	115.7109	-0.05522088706227093	-0.016388478542575233	0.025556087511040406	-0.03825614881523506	-0.0074222025222032174
15515	115.7054	-0.06697664538509929	-0.0040777653158523735	0.024764238579768613	-0.02917190115046141	-0.01117183116027015
15516	115.6929	-0.07485788618791757	-0.006108455104356116	0.03008090031636576	-0.026995448920557562	-0.03907639482872198
15517	115.6865	-0.07966915560468413	-0.0036976402261007335	0.023423978336911087	-0.02246922735050274	-0.042502337834015635
15518	115.6732	-0.07471981190334287	-0.00023342679877471156	0.017946964321487274	-0.022096572485968188	-0.03700044885417475
15519	115.6684	-0.06731616393709203	-0.006476855681802901	0.030521206316511843	-0.019664866864544963	-0.03860089985569021
15520	115.6549	-0.05653671429450862	-0.002143377030626909	0.04105065612981771	-0.014693308137135638	-0.03146794881623455
15521	115.648	-0.05667483351030533	-0.006091471267176357	0.04661608751180316	-0.01631255010236569	-0.0218204462279124
15522	115.6375	-0.04819123920874957	-0.010066623791267174	0.05214515094417882	-0.019511631004617065	-0.001966636480973706
15523	115.6241	-0.04499887089618783	-0.014041401835503857	0.06395004828585384	-0.022001820689822968	0.01253980365343969
15524	115.6173	-0.030509334856077264	-0.01849439479323815	0.06454408263177278	-0.015032457413565336	0.03004858172775754
15525	115.6064	-0.029245705469886543	-0.021123984005679376	0.06931144229647865	-0.02198403840951294	0.038523919128662994
15526	115.5997	-0.028562475878547988	-0.023484725535941692	0.07262022116158592	-0.029421163384040234	0.04729839829443447
15527	115.5887	-0.022217156985423887	-0.021433329011018774	0.07701444964652097	-0.024274113473862668	0.051488315195918156
15528	115.5815	-0.021744526912761623	-0.012694192931158357	0.07066202513645613	-0.023650909857601397	0.060257147220658745
15529	115.5691	-0.020279969535930167	-0.010686048074192859	0.0616320148844469	-0.030154723172915968	0.060696517712137826
15530	115.5616	-0.00011921496071553943	-0.0007532539901635829	0.06381418848729126	-0.023371241036155038	0.08310429642939583
15531	115.5536	0.009549834143115436	0.009008100254983248	0.06738480635940021	-0.025560355543167337	0.1015247969478033
15532	115.5446	0.0039827289064714244	0.012369440201084408	0.06896308556090817	-0.03448052840672961	0.10860915980466139
15533	115.5309	0.005950350826191553	0.0247937106328718	0.07231591708206812	-0.022554814919788845	0.10574126606979033
15534	115.5217	0.008246845710782635	0.028063090663931912	0.07517086534187935	-0.0263250516494281	0.09809169745645217
15535	115.5151	0.005743562087870056	0.023589578466725897	0.06409002198539367	-0.03372327704590889	0.09443478052659879
15536	115.503	0.003420893477923095	0.02401218981974448	0.06898109575476008	-0.03862208630371073	0.08626554113154815
15537	115.4959	0.0064556860493713295	0.019770914807982033	0.07385367699183337	-0.048155213453874246	0.08232313572138746
15538	115.4864	0.009796428305162372	0.010547571583295098	0.0736441900340308	-0.049371991005710894	0.07531098225716494
15539	115.4742	0.008062200641372993	0.006853042108860465	0.07901874587906035	-0.044219305008919865	0.06812184244288255
15540	115.4669	0.0022191449453202467	0.004381631870532355	0.07207554275869278	-0.044546552701645065	0.056931676622294626
15541	115.4582	-0.011121044963136779	0.011205528317094163	0.06681138520888165	-0.050067802822809565	0.06481984596055476
15542	115.4468	-0.013951074311410336	0.010859243703572254	0.0703939424689536	-0.04845437643372174	0.055466897697897595
15543	115.4418	-0.0166255601024232	0.00962149403934928	0.07276221714126484	-0.046299483276841594	0.0458400613510314
15544	115.4328	-0.034609291191488374	0.012053795998216833	0.06529476482089426	-0.05871027728417195	0.04938589340447898
15545	115.4222	-0.05240956252601413	0.013372433895769207	0.06045785857162299	-0.06761354243038414	0.04549075763984278
15546	115.4109	-0.05904387569233403	0.022554998128388123	0.05354464008321447	-0.06529896408502797	0.05055515038366413
15547	115.4041	-0.06222235453326195	0.03427908568975502	0.049536188723896646	-0.06490370917280433	0.055878316426779706
15548	115.3936	-0.060073473550159455	0.030878079622891394	0.0399660594225979	-0.06137110783766002	0.06181725066567163
15549	115.3803	-0.0672307207786577	0.02573778452472389	0.03533202393168517	-0.050716668159167436	0.0643114448171577
15550	115.3758	-0.0696883009087437	0.027054536560473505	0.04088776811319935	-0.04691445046113774	0.053323661510089757
15551	115.3668	-0.07748374074144891	0.028376777349676304	0.03971538590192682	-0.04480516992232433	0.05521990936013236
15552	115.351	-0.07413303437096529	0.026537441704317814	0.030600004181583713	-0.04883576730942144	0.03663213998251179
15553	115.3471	-0.06853770977854517	0.0292844666356054	0.03492741359614923	-0.054797570828674494	0.028391925619957268
15554	115.3356	-0.06600486713793358	0.025086982681454865	0.0337105381982714	-0.050590317927407875	0.026812025216378637
15555	115.3311	-0.06919192472058655	0.031064024267764466	0.029642907787487394	-0.04287393414323151	0.016127139372575244
15556	115.3179	-0.07262021354764031	0.028203981670192745	0.02274961496590863	-0.04122256864269901	0.0059173527801350935
15557	115.3084	-0.07057124832796383	0.03598800917973412	0.020358347382591974	-0.03804367363009217	0.021519469553836434
15558	115.3005	-0.06482002377918705	0.042496538777511195	0.027263458931325434	-0.036862452873552394	0.041567186041042425
15559	115.293	-0.06922556832228062	0.0323055369782583	0.023930029824716762	-0.04118367186678859	0.04689511052180322
15560	115.2774	-0.06396740811085788	0.02733662978303256	0.04320081727553142	-0.02761741711775475	0.04138301743036
15561	115.2709	-0.06496895573041811	0.0234082478058059	0.05109895535228594	-0.020262185472339007	0.05301170210469915
15562	115.2709	-0.0651123975646849	0.026701984580480467	0.055827568303107485	-0.00990182518228118	0.05337583165700477
15563	115.2501	-0.0665978685442742	0.026302745969425792	0.05458518142728871	-0.01104157905352102	0.048693958397060845
15564	115.2501	-0.06696956548715167	0.022805256502315747	0.04670121853825884	-0.016402030670492555	0.054145996253744166
15565	115.2296	-0.06193814626532298	0.019256956980802393	0.050589829075264554	-0.02086303485277769	0.06689086640604737
15566	115.2226	-0.057488326481396006	0.014236616124613983	0.05461986592263352	-0.025508352753061497	0.07906267612931214
15567	115.2114	-0.046859481583233456	0.019726354340489558	0.050638971372108134	-0.02546823791963565	0.08176235018473625
15568	115.2048	-0.03326551793050954	0.018204729751206856	0.05080355914076486	-0.020908809564237334	0.08830715279364114
15569	115.1956	-0.0325064673121867	0.032718928991954575	0.05396033732472378	-0.019475892220065107	0.1011163230266629
15570	115.1929	-0.03108509050143262	0.03817022740509647	0.05188628116624561	-0.019808755842277766	0.10877936632236943
15571	115.1846	-0.04383918141283941	0.037830290543053424	0.051881965848923794	-0.016281485996247114	0.10441624777291617
15572	115.1665	-0.048989503026727936	0.030750144765861666	0.041058406974286546	-0.014150220955734467	0.10289715428650026
15573	115.1665	-0.05393169654896839	0.034390478454554715	0.03519012126588867	-0.009962401560757065	0.09603583885042123
15574	115.1461	-0.04723898954203663	0.04014878573050714	0.033794848298801715	-0.00040609597286206595	0.09068487351752835
15575	115.1418	-0.04956647315426859	0.03789070445102475	0.04129837152961727	-0.004474362569136822	0.09094770841643753
15576	115.1257	-0.051493589548708286	0.03644870660098487	0.049377996904097964	-0.008762262589841797	0.09239534775082282
15577	115.1188	-0.05185786537361063	0.03716709408222379	0.042841795670520114	0.000203381171744342	0.09249318427328646
15578	115.1103	-0.04927151836718201	0.03136382620784835	0.04047766745884241	0.0010352189785170817	0.10449076199891494
15579	115.0996	-0.05518902613262217	0.02772556512165088	0.045550989541019084	-0.003252302380557522	0.09793649609283847
15580	115.0875	-0.05651782658327202	0.022828584568124918	0.04544908243371901	-0.008883253106122405	0.09693135875654955
15581	115.0809	-0.05793799629387178	0.017227087926933893	0.04428972990261694	-0.014362396528950879	0.09732220268936033
15582	115.0694	-0.06273547084425019	0.020609289480679017	0.04481867048382141	-0.009503288607215084	0.08156206271840576
15583	115.0596	-0.06171259925796395	0.017179222272443	0.04548932961697269	-0.009711092550594875	0.08350480321992286
15584	115.0544	-0.06429970555164162	0.011536175263591433	0.03804715390980927	-0.005150677861406118	0.07993169229614702
15585	115.0432	-0.06555125138063551	0.008412660112525063	0.027960383709612003	0.001807019339940043	0.08353110114814072
15586	115.0318	-0.07049015176569234	0.00046837974050790347	0.011571058604408855	0.010790745737574861	0.08204712575934545
15587	115.0251	-0.08490106644518873	-0.003809358822135161	0.0053006464252348595	0.02535644704582636	0.08918092381893308
15588	115.0139	-0.09539134263567209	-0.008656853162371223	-0.0016582512252177868	0.02937295453097177	0.08312321564858871
15589	115.0066	-0.10280690676355356	-0.009908164434291123	-0.015527813871787928	0.026767440193560428	0.09071426184757377
15590	114.994	-0.10310185113895769	-0.009599613451673487	-0.026176188803085053	0.024652943794707335	0.10822617021955482
15591	114.9864	-0.1069643531549591	-0.012993421385498907	-0.04359538020412698	0.026264116207716355	0.10295334798230639
15592	114.9781	-0.11470055094844986	-0.007012731115891444	-0.04628014904869609	0.028906141240414775	0.10545003875032631
15593	114.9689	-0.1170045874353716	0.0018000998778044451	-0.03851098470955212	0.03462116129358933	0.09936480387707518
15594	114.9638	-0.12011563235095386	-0.004692954488857117	-0.03932224514279297	0.034791216536196976	0.09443242774734384
15595	114.945	-0.1245618123995296	-0.007175067432034945	-0.043611617860775304	0.03318686828996978	0.09100030725517003
15596	114.9375	-0.1250138780333234	-0.0151970500179546	-0.04358046804165788	0.032877949473203244	0.09092025103751733
15597	114.9268	-0.13099034155678949	-0.014324289161993041	-0.0498082790826858	0.036875888685285275	0.0984597400302225
15598	114.9177	-0.12460612332487753	-0.0070319494621524	-0.04916819105147624	0.041141245918960706	0.124327622089044
15599	114.9107	-0.12212770479543594	-0.020245744261706902	-0.04483306758602848	0.03754154388816165	0.1383936146140911
15600	114.9003	-0.12429530401205138	-0.02002847863975187	-0.041650120450274886	0.03171461774479742	0.14998073727333022
15601	114.892	-0.12504143726246555	-0.0172813600110108	-0.04713167813335627	0.032547115528935265	0.1377820892562618
15602	114.8822	-0.12476848241037855	-0.02207693506108542	-0.05849770359457782	0.027063667257453083	0.12900175810163447
15603	114.8711	-0.12061297654074618	-0.018925208750604626	-0.05621839351013804	0.029772223157136478	0.14296146528028428
15604	114.8615	-0.11644526094377822	-0.016494206097084806	-0.05226689753946764	0.03271030633326565	0.15549691386951947
15605	114.8521	-0.11892509538317494	-0.018237982852273973	-0.05223562409298614	0.04142741938685356	0.1565077282623556
15606	114.8429	-0.10768675767787236	-0.021316305116761018	-0.047687906496634125	0.03880103054110412	0.15652306512250433
15607	114.8336	-0.11103293134535677	-0.012193286053631831	-0.048512248357142615	0.042897656779905764	0.15524261426095853
15608	114.8215	-0.10991945474616419	-0.009242526105953344	-0.042887297621843394	0.045814425673859176	0.165497034649283
15609	114.8166	-0.11136313216265686	-0.015097975016972121	-0.04230074748364213	0.049057866353847374	0.17037436532729533
15610	114.8081	-0.11410246425277697	-0.028279056596557117	-0.03570916417265668	0.04004927978075663	0.16714302834451905
15611	114.7996	-0.10899240935626683	-0.0370755544289757	-0.031162747020252422	0.04310061880746858	0.1632018811044868
15612	114.7848	-0.10753566506554453	-0.037465833227971125	-0.03002000577500932	0.04867613794523276	0.1525811340793425
15613	114.7756	-0.10708942470137055	-0.03627041212501806	-0.019090486582969027	0.05691479772578108	0.14892361946357974
15614	114.7683	-0.11155900458705217	-0.04580585453585355	-0.006426316338791186	0.060441504846674377	0.14907273340044783
15615	114.7577	-0.11960910606051607	-0.049133394976759594	-0.0008072685013028017	0.05909115648359012	0.15886469927078814
15616	114.7461	-0.11627362955517549	-0.06277215113780471	0.003774901498676694	0.060486670586163624	0.16650144980105921
15617	114.7399	-0.11684318722381994	-0.0679566581481472	0.0006971388610878387	0.05681858680144876	0.19904864215698895
15618	114.7271	-0.11110402587785874	-0.07403272506041703	0.009457805433127362	0.05010256124743071	0.19978040679244222
15619	114.7192	-0.10848264297164825	-0.08583994304895952	0.023308746988913602	0.0413210580288709	0.20551036168296857
15620	114.7095	-0.10303877016709295	-0.08589587767342839	0.033521032801067045	0.0267417653791616	0.22310322247841172
15621	114.6987	-0.09337387706566097	-0.08189170971124736	0.035338636635128345	0.020030700071331734	0.23263218877633612
15622	114.6919	-0.08882026910849379	-0.07798263220479987	0.04236218048644669	0.020983497499030675	0.23921305918460475
15623	114.6813	-0.08279784650191852	-0.07948186675665977	0.051374962723678204	0.016761928704000097	0.22609509237592157
15624	114.6712	-0.07176211519961745	-0.08066086727225397	0.053742328169634125	0.012916789658725857	0.21897842567791007
15625	114.6619	-0.07967633149038736	-0.074549655170652	0.050737161973058116	0.011219817626954611	0.19316592557850082
15626	114.653	-0.08468473177220362	-0.06805384644579496	0.03924169021824939	0.006869406572036176	0.1933773618842861
15627	114.6443	-0.08267058897039685	-0.054717305128775214	0.03519543999001521	0.00947787720936839	0.18921668141954776
15628	114.629	-0.07870582244230091	-0.05537335658332592	0.0338538820524271	-0.0008505293420278503	0.19614699890962176
15629	114.629	-0.0718307577834235	-0.05975742845609195	0.03951503090640304	-0.006508804748174276	0.19132568648142825
15630	114.616	-0.061998138062468955	-0.0609813020090735	0.03986613607933043	-0.011302209991280966	0.18836242524508956
15631	114.6116	-0.06824183652457723	-0.06415181852780555	0.05105689809371113	-0.014689268493958362	0.17291110227501172
15632	114.5991	-0.0763163445661965	-0.06812976499839073	0.060809944644996804	-0.018195997199788677	0.15509468233531962
15633	114.5991	-0.077895019153191	-0.07035528362930046	0.07042968660510499	-0.02031139157170332	0.13935420258148465
15634	114.5775	-0.07715773328943096	-0.08121729811022727	0.07739737057304404	-0.03815622103465565	0.12582958491419954
15635	114.5775	-0.07261138033448261	-0.07970882015545426	0.07202369003890846	-0.03250037855751073	0.1318306715364746
15636	114.5568	-0.07667713185007283	-0.07524505464812443	0.07739026827915854	-0.030411585300453053	0.1238190661408196
15637	114.5458	-0.06801632150844673	-0.07252038690010948	0.08190874058300364	-0.03906481013279755	0.12913971748125758
15638	114.5396	-0.06759431284491155	-0.061559075505341516	0.09499801240925403	-0.0324015886762084	0.14292016523683546
15639	114.5354	-0.07792372180214549	-0.06206364347632824	0.10405178689969045	-0.0390351821702077	0.14773355171899516
15640	114.5203	-0.0810935138014249	-0.06636506142656105	0.10713566695065962	-0.049737584457652764	0.15097322385845488
15641	114.5074	-0.08323332781410103	-0.06005636861589846	0.11356791321949392	-0.050099358722948704	0.14765986903066633
15642	114.5003	-0.07215452163510612	-0.07308565682329078	0.11598071694849053	-0.039816243415315485	0.12206331013136663
15643	114.4917	-0.06513232175208514	-0.0764605373710148	0.10716749207055681	-0.025202226885762912	0.10957268733827984
15644	114.4801	-0.058653464451638306	-0.07581059710856386	0.09429454907791435	-0.018307548562450676	0.08896770742397303
15645	114.4735	-0.044039772571054354	-0.08032828015701958	0.0945813796588737	-0.010916231055298235	0.07821627284337855
15646	114.458	-0.0332870801735422	-0.07596251484153152	0.0987840501122323	-0.0059110005871650054	0.07885525860001838
15647	114.458	-0.024011591685160177	-0.09163194177408258	0.1075058477175438	-0.004007174717028529	0.06544863036806545
15648	114.4427	-0.01950610607931316	-0.10244770612490584	0.10450824458927774	-0.002802728940225113	0.04994942901190505
15649	114.4427	-0.023559500706962243	-0.10088908867053822	0.10558280793591547	-0.0011063325984033876	0.02330504848528887
15650	114.4289	-0.019354391714383183	-0.09746243585165298	0.10745553965980505	-0.0027222523874889334	0.003260829213617076
15651	114.4289	-0.01902222754025811	-0.09739854110528075	0.10289052517883081	-0.0016731194046555968	0.0002099873888678903
15652	114.4072	-0.013640687130367419	-0.10167292363667936	0.10684408300810458	-0.01187824443098811	0.000576446576423483
15653	114.3946	-0.014328550304985234	-0.107876804045833	0.10438390176425573	-0.005434926723148204	0.025707223660550567
15654	114.3842	-0.015223055838995653	-0.11352008837965963	0.10204182886823915	0.0014890477969039875	0.05204955184734234
15655	114.3764	-0.008257515736325197	-0.10565954513524159	0.09696027552402825	0.0008301036590244717	0.0684604303566913
15656	114.3654	-0.01046329752337723	-0.10679687412848018	0.09209736156389209	-0.005684719778521551	0.09498495399134461
15657	114.3565	-0.0019237150895243793	-0.0951588640707517	0.09813352890852489	-0.004545925371760763	0.10766495909771749
15658	114.3453	0.007531228171814751	-0.09402481621048679	0.10179134800844251	-0.007010408827206342	0.11114264325297701
15659	114.3378	0.014544233198789702	-0.09355841814633549	0.09592930318591608	-0.006083035753658955	0.10948191545497371
15660	114.3263	0.018592363924371913	-0.08399309795096227	0.09241131307083862	0.002052517771392381	0.11807507551743872
15661	114.3187	0.01831462510437493	-0.08050449254465755	0.08787896984437772	0.0031850205527467375	0.11114597360947367
15662	114.3073	0.027080967200326298	-0.07945515239849255	0.07114764190438341	0.0008757315026050716	0.09984483161222107
15663	114.3009	0.030820013180144747	-0.08107023721711586	0.07020134440090156	-0.00932608908369878	0.09943976680277603
15664	114.2911	0.032443412530614585	-0.07533057716908517	0.07145097563044388	-0.006290879469511391	0.09326793256032348
15665	114.2804	0.0362962750455064	-0.06574678969649353	0.07503412450631664	-0.0007260253782536088	0.10481065399591576
15666	114.2712	0.03583803449166584	-0.06456316716138352	0.07286690547486786	0.001736473317236949	0.11224588917768685
15667	114.2615	0.03899696528717822	-0.06493464732487239	0.07769418052667568	0.002056233429215492	0.11024701888681969
15668	114.2516	0.03529432273984363	-0.07193106702940243	0.07032054860457071	-0.0008061620087306388	0.11130619644172159
15669	114.2403	0.03191695546563857	-0.07031665272564373	0.07311053625501816	0.0015645873536379183	0.10021677651001887
15670	114.2356	0.03532682359888105	-0.07654062564070242	0.07119194373558087	0.004863287946243325	0.09615212554459994
15671	114.225	0.03470779496887603	-0.07422442209936465	0.0625942476871394	0.013948280181716136	0.08282863192536537
15672	114.2116	0.04155556822259267	-0.07547554057592874	0.05531754821743146	0.01556321758012774	0.06409635192908407
15673	114.2011	0.03889797156956619	-0.06919934385822062	0.060527683037263864	0.016179075859107855	0.058115375841964016
15674	114.1973	0.04756695930780836	-0.07375074478540994	0.057474323794397354	0.011371700752247516	0.06071704524885475
15675	114.1833	0.043713528712296286	-0.07527438033951134	0.047941799909241446	0.014052098384877667	0.06539495185159937
15676	114.1833	0.04367000978697006	-0.06784754069665715	0.03790918920922823	0.024079580377047275	0.071330409375159
15677	114.1649	0.044257725497051606	-0.06269528295116712	0.030781140042957646	0.03154910284316108	0.07766712335177761
15678	114.1524	0.031861618893194256	-0.05443925214529611	0.017397000921232402	0.03592427500761943	0.062096511130522315
15679	114.1455	0.019067006078652356	-0.046020688524198355	0.004162906098278198	0.04038818743069794	0.04588245578267242
15680	114.1366	0.01235027011193777	-0.050313290929903005	-0.011969173790273426	0.056162365492696355	0.04691985107986915
15681	114.1366	0.010617754573961581	-0.04668085156565949	-0.020409431320203116	0.06957401188930211	0.06595509305341554
15682	114.1224	0.008099448608776176	-0.04332619828120525	-0.030314820515622024	0.0831121144589453	0.08449424437727564
15683	114.1117	0.0037024919374068987	-0.05058530742129505	-0.03702116658985593	0.08868601906055193	0.06976558253882167
15684	114.1048	-0.004364310867120236	-0.049286023338762815	-0.043156419369873675	0.08893613650835407	0.06019526185736501
15685	114.0911	-0.014015272350824262	-0.04969606110715213	-0.04901364863167433	0.09884757318021578	0.04748732417277547
15686	114.0788	-0.029010338788281447	-0.05442546004446536	-0.06910162737543257	0.10085169634409223	0.037193454803440294
15687	114.0668	-0.03939140865317182	-0.05285814420347643	-0.08035253026932186	0.10126711138357497	0.03421635285105176
15688	114.0592	-0.036256036417760755	-0.03905556872706283	-0.07608284627677145	0.09097099462545115	0.06052153751511824
15689	114.0503	-0.032724730114278164	-0.03297293299058334	-0.0753154389543358	0.08654130026737586	0.07398952149540097
15690	114.0437	-0.032743788083675764	-0.03328016680129946	-0.07898618934977344	0.08713587723441102	0.06884798431774952
15691	114.0312	-0.03111920725436736	-0.028694507893536392	-0.07580400951288108	0.10033666324604061	0.07115804706180279
15692	114.0244	-0.029708786187721655	-0.0244969850043855	-0.07190299659419211	0.11263661192060698	0.07403665949347477
15693	114.0133	-0.023980919256287737	-0.02026296360843981	-0.07237190981647248	0.12248765843951587	0.08466025530970694
15694	114.0011	-0.032933152052279084	-0.01661487846949064	-0.0848951224062745	0.12431246832007872	0.1112179524501232
15695	113.9961	-0.03271057008522618	-0.009674818394434181	-0.08404651644726178	0.1215058030197101	0.12193613707874697
15696	113.9849	-0.028421687349927654	-0.0011247834469972067	-0.07877337478196984	0.12176099282968163	0.13865356284454683
15697	113.9728	-0.0389508525807883	0.009865793947983526	-0.0827704671030459	0.12817942923769413	0.14188043622073304
15698	113.9641	-0.03836979750171796	0.016768429538988362	-0.08895136561159954	0.12483768197307316	0.1520630064273102
15699	113.9595	-0.03974069529616031	0.014582137750047318	-0.09447570593471573	0.1297416025388947	0.14447095813753974
15700	113.9425	-0.03653797936216354	0.02191131789546151	-0.10440711152411494	0.13649163862781855	0.1621864272401258
15701	113.9339	-0.033687518062033475	0.028819557738989802	-0.11450172475299401	0.142818441518255	0.17714747431694428
15702	113.9228	-0.038287517166646995	0.029111963449130647	-0.12195349310659974	0.13957492062626467	0.19015821807212668
15703	113.9175	-0.03391285257067017	0.035794034699108315	-0.1221794126105	0.14058899284207685	0.2018337336439316
15704	113.9081	-0.03763848656089676	0.03306863053519039	-0.11843000701928857	0.13748686199910193	0.18195538647812953
15705	113.9003	-0.04365439872481966	0.035430851493751796	-0.11815376490726662	0.13974508692618942	0.17731042708682598
15706	113.898	-0.04612669206303308	0.043184923747204576	-0.12483911935841292	0.1347432914172538	0.18010068536788068
15707	113.8801	-0.05356594215625972	0.04519687383019972	-0.12299165147730619	0.1334132705125281	0.18113655688984892
15708	113.8698	-0.05167863099266797	0.03451006391134709	-0.1282175428269586	0.13370117231313902	0.19789034335937802
15709	113.8569	-0.050159299886310356	0.022350819507470743	-0.13242627324526166	0.13316316159712827	0.21297547189656452
15710	113.8496	-0.05606675675663146	0.002337153573126923	-0.12735213761528846	0.12153563324818502	0.20469120401369859
15711	113.8427	-0.061753930424025494	-0.01031547685004175	-0.12735907475882538	0.12147813952618834	0.20240624245390498
15712	113.836	-0.06193621447042049	-0.011035702969977119	-0.1316104019564241	0.1149905434137759	0.19972200000961202
15713	113.8185	-0.061947311842907256	-0.01242982339781138	-0.12526262193231474	0.11089827348015736	0.21380885853871834
15714	113.814	-0.061316594040125516	-0.026564758611220162	-0.12571331841885985	0.10279590773795456	0.21551819043725606
15715	113.8028	-0.05739672712327597	-0.028431348528928053	-0.1307717169314945	0.10224594618374407	0.21164494793786257
15716	113.7897	-0.05206936532703625	-0.03395627420223786	-0.11995672710264836	0.09488008815279433	0.19729739586648218
15717	113.7825	-0.044882817927345574	-0.0331277388984163	-0.10396465191461908	0.08470607165941625	0.18455212865929316
15718	113.7735	-0.04741410517813641	-0.03061271265055084	-0.08772329859337341	0.06664342053438528	0.1606191003531815
15719	113.764	-0.033678707474179274	-0.031208641223761484	-0.07882344785577106	0.058997243291774436	0.1442287563898113
15720	113.7551	-0.03171287409967513	-0.030108271274704425	-0.07947430388510336	0.05858230381334298	0.12109339348857599
15721	113.7551	-0.02979912067533976	-0.028536284176129047	-0.08052926218905919	0.05906869403135047	0.09719968032116443
15722	113.7357	-0.03748303499373624	-0.03776290346935759	-0.07701018742240139	0.05543014044659451	0.06904086758454159
15723	113.7238	-0.032814016737432464	-0.039089820952975224	-0.06618366475764932	0.04354131622506225	0.05345983597150301
15724	113.716	-0.032858042354582985	-0.02676560836465218	-0.06750706612675678	0.0478417282209886	0.04767845457886237
15725	113.7037	-0.03361163079535977	-0.015167207468584566	-0.06865966160539748	0.052227108006195386	0.042385251575382636
15726	113.6966	-0.018148778367261233	-0.027906492720490474	-0.06426656160762252	0.043860089740715126	0.04530691866010022
15727	113.687	-0.008475589309331236	-0.03110575254819732	-0.042709047984610934	0.04159710715345403	0.044047363387484224
15728	113.6793	-0.004728743959515172	-0.0377136110938738	-0.043530348635301835	0.03698682547751088	0.018473027904115206
15729	113.6685	-0.01227128351468482	-0.035715558431454936	-0.03941032204035987	0.031202135618137315	0.010426037945479031
15730	113.6559	-0.017132768524779247	-0.03730709809753536	-0.03250745592431137	0.024122333525525872	0.011362657166612763
15731	113.6455	-0.022749531015561826	-0.03898774167650602	-0.02243727340958773	0.03061607033210046	-0.002909969220208263
15732	113.641	-0.03224460886889032	-0.05460014206686832	-0.03293065948727066	0.029333281720537608	-0.013123177821637242
15733	113.6308	-0.03786344055127881	-0.05642887020395751	-0.04941690894938446	0.02615161989823687	-0.033123854718968
15734	113.6215	-0.03367510069078055	-0.05664942975677227	-0.050539078313120656	0.030212192768714844	-0.043285537326671626
15735	113.6128	-0.029414580040337118	-0.05704548057674708	-0.05287142922936037	0.034746977726579094	-0.052866835092722234
15736	113.5977	-0.03230315196520238	-0.07178884021066637	-0.04837518659140775	0.03000182235963616	-0.06764052446051158
15737	113.5907	-0.03683324524102361	-0.07301169653179462	-0.05343490970911973	0.02503388569950649	-0.08888154058393069
15738	113.5834	-0.048072694216288486	-0.07759520044470763	-0.05716709927162104	0.028485299481908616	-0.11263632690901004
15739	113.5738	-0.05216303539455753	-0.08665088512209085	-0.06214660350631619	0.023898742516489848	-0.12453078124696645
15740	113.5582	-0.04660654181991474	-0.0924776473041994	-0.0615806008780324	0.036818987889014276	-0.14185091810337633
15741	113.5507	-0.045864508624813616	-0.08782071951713977	-0.06745030912183181	0.05222550876355026	-0.14660466255343882
15742	113.5411	-0.04602291868002796	-0.08807648052715783	-0.07219164914624844	0.05701981792098863	-0.1439963865874307
15743	113.5324	-0.04224193809868117	-0.07890664483215439	-0.06789627123406815	0.06118310560246376	-0.147558371992289
15744	113.5258	-0.040746022317600154	-0.07522414895741271	-0.0627589120005852	0.05399753049002412	-0.14829036064723664
15745	113.5131	-0.04892749113823376	-0.07514221203181078	-0.062146933370599976	0.049658594694016615	-0.14474040829846008
15746	113.502	-0.054306587475427014	-0.07542092757106787	-0.05441383192999074	0.05006688138890665	-0.1454013918583443
15747	113.4907	-0.0578838445084606	-0.08551747643915393	-0.052624444023683825	0.05205205273520402	-0.15981561476931677
15748	113.4833	-0.05192092395299785	-0.08313226705666521	-0.05573098977515197	0.055452004362074175	-0.15673185070641865
15749	113.4778	-0.04171114454066702	-0.08584602784643278	-0.0490184501819647	0.059299304302952015	-0.1522394476733444
15750	113.4607	-0.03331747694958974	-0.08280318113839909	-0.051738309873231234	0.06325020708317673	-0.13300594636938964
15751	113.4542	-0.027910626139979182	-0.08520266284965554	-0.056865575569022636	0.0638464583278317	-0.11183943770402757
15752	113.4448	-0.02472275168269031	-0.0966869664475116	-0.05707926334632136	0.050752556232369274	-0.10787621901084873
15753	113.4316	-0.03140121310618231	-0.09883643415936388	-0.06171422761922967	0.053110375627151686	-0.12111141462549393
15754	113.4239	-0.03862261958082256	-0.09737187000286535	-0.061568680292633196	0.04808255725968428	-0.1388522202267276
15755	113.4143	-0.038779638863983744	-0.09257928730110433	-0.06482291026805977	0.044622058562183646	-0.14733161130610478
15756	113.4025	-0.035321875959023565	-0.09717925812080044	-0.0700486349725454	0.03871305386316308	-0.15507639954836477
15757	113.3976	-0.024757456759682817	-0.09554271678721099	-0.059348005108860395	0.04011011121986752	-0.1651732584305717
15758	113.3832	-0.021812063313370978	-0.10152135519685701	-0.05902446483569409	0.027295027554443255	-0.17383158940587468
15759	113.3745	-0.019741723424444597	-0.10481343338745502	-0.05043337641277807	0.025568861679568258	-0.16617052173307345
15760	113.3674	-0.020333534184278735	-0.09896424585312125	-0.04636472403515011	0.027778483913355453	-0.15950032413121903
15761	113.3576	-0.01811879003240283	-0.10488917409318156	-0.052555334109821716	0.017378523310736048	-0.16843761256770498
15762	113.3478	-0.013295886983606117	-0.1122239889025886	-0.062031074001545984	0.0070088690851211185	-0.16696919169242877
15763	113.3379	-0.022083298691941197	-0.11067800733436264	-0.054381087051458304	-0.0012848133924599798	-0.14303755277871003
15764	113.3312	-0.016968467399612757	-0.11393279056520672	-0.04378647560161125	0.00010193942506846288	-0.12369611799784898
15765	113.3162	-0.010203809692437884	-0.11843472320401706	-0.03688590025027677	0.007516044658457107	-0.11259161561610062
15766	113.3082	-0.007229627175168592	-0.1278903266756133	-0.03587512675508202	0.0024957176645848842	-0.12453260132817581
15767	113.2995	-0.001598637293069196	-0.12782978112385238	-0.03296601918750323	0.0007418030201874132	-0.14745699894257008
15768	113.2925	-0.0030615972717899973	-0.13396499642580845	-0.03637109104521693	0.008565281503964982	-0.17008695969187454
15769	113.2813	0.002041787297480762	-0.12385552613994609	-0.031092455148214643	0.01653572735922724	-0.17579727912806284
15770	113.2672	-0.007131715761686279	-0.12887859959654405	-0.03046392940742064	0.02259712023888477	-0.17824483160818308
15771	113.2626	-0.016149938530850682	-0.13346535626435133	-0.03131497570453577	0.029133352318471435	-0.18085766529015526
15772	113.2477	-0.006592630595198521	-0.13468355352141767	-0.02253181148295361	0.037565731305646055	-0.16509769159432444
15773	113.2377	0.001803791568312139	-0.1357136746957303	-0.014208618655171491	0.045784647380511474	-0.14800292211836427
15774	113.2304	0.0025837966457494944	-0.13358467518061765	-0.01314327685683418	0.05269477993598643	-0.12508578910939147
15775	113.2256	-0.010542871087542791	-0.1308003950562294	-0.01126626741872776	0.06176880552667614	-0.10643310125458906
15776	113.2111	-0.013536331925858557	-0.12708132880239909	-0.013522502862298101	0.05722372229067633	-0.10306228727954127
15777	113.2016	-0.017211532620240243	-0.12600556974607846	-0.015189901946121524	0.05480306194290638	-0.10898302707776371
15778	113.1916	-0.021940174501003183	-0.12243038044499582	-0.02008121889252001	0.05446211468493476	-0.11454350644939097
15779	113.181	-0.025310645581679815	-0.13089571100254738	-0.014235022693877945	0.058512649079022025	-0.11326128162641055
15780	113.1711	-0.022920327861559592	-0.13217269984308064	-0.017292112600285695	0.06801512079696902	-0.1051391956360027
15781	113.1603	-0.029739501543683784	-0.12273381938952681	-0.008553353979303973	0.06739579929862963	-0.09910112965985171
15782	113.1533	-0.03890066267246108	-0.12449943413454587	-0.022951909773715924	0.06428512310916747	-0.10434341982794051
15783	113.1411	-0.04819002015409936	-0.12624786966332147	-0.037292959910025195	0.06071891153411138	-0.11102234419880802
15784	113.1334	-0.04695510375793965	-0.12572184488709945	-0.05453102381614801	0.06761719169964811	-0.09401802307757089
15785	113.1237	-0.04997044135465679	-0.12184778431379173	-0.06773287990279697	0.060438601516791084	-0.09198536177838389
15786	113.1171	-0.053583382207022294	-0.1143958082925869	-0.07367217686161455	0.04736830041317703	-0.07060083136721586
15787	113.1047	-0.05047830510773425	-0.10143474102509585	-0.0634331713971118	0.04254437313435529	-0.04832699651670414
15788	113.0952	-0.04157934957456517	-0.09245192204622875	-0.05186910612427549	0.044430089793897384	-0.025867268409098396
15789	113.0852	-0.037283789285200604	-0.0917086447309928	-0.053411369849071716	0.049388404142534155	-0.026685596626541488
15790	113.0742	-0.03341682389903213	-0.08341796876330605	-0.051960284419730086	0.048762578678837216	-0.014867457378010327
15791	113.067	-0.03442893760475226	-0.07424828167552452	-0.04965715777418554	0.05117367488982396	0.0006144798275654942
15792	113.0626	-0.033904438317836134	-0.06986449016894432	-0.04295288516783767	0.03983887462891708	0.025348403298492528
15793	113.0466	-0.03404308272232653	-0.0721283127962285	-0.046817360473805136	0.03812830843773875	0.04536207226960325
15794	113.0415	-0.0390959087757172	-0.0751881741648411	-0.035580529758633316	0.02795708318063669	0.06150938049888279
15795	113.0251	-0.022472845383021207	-0.06890909955354252	-0.026099783764608853	0.01799330719871481	0.07037232084634559
15796	113.018	-0.012119577574727331	-0.06119667967433709	-0.021856944695708074	0.01601464036542881	0.0895754596598523
15797	113.0093	-0.010456669044185518	-0.05847161457058119	-0.02592920050811691	0.016597777802021388	0.10497406256787475
15798	113.0046	0.00434999683040607	-0.059319722957850006	-0.01981508582297749	0.009912079245335012	0.12463289807101828
15799	112.9866	0.007546750758725063	-0.06071248588684304	-0.015493345618638254	0.009784803287133405	0.12855495085765845
15800	112.976	0.008104815069967417	-0.05995018137625994	-0.01700130379809733	0.0027633611880853596	0.1401256179177324
15801	112.9694	0.005910816383469237	-0.07037278484213652	-0.016266985542020763	-0.0029076422459986782	0.12352465837354304
15802	112.956	0.005805708397274321	-0.07470338840689225	-0.017571360019221095	-0.012946151992349723	0.105648230560283
15803	112.9512	0.013008892404594638	-0.07067745410509492	-0.01884945037966789	-0.017916169524620162	0.109652726052096
15804	112.9385	0.009800066842844424	-0.07653677987050614	-0.020483619409299998	-0.020782400328427573	0.10554245204366954
15805	112.9263	0.00991460237319709	-0.07644863178493187	-0.020195187880396558	-0.016081852126082777	0.1144841529175917
15806	112.9192	0.012742376083658856	-0.08333899049545967	-0.015503937276698267	-0.016568912335182498	0.10719127690652372
15807	112.9075	0.022377137825071364	-0.08711554144710039	-0.004054957006104313	-0.01811347714767234	0.10420251036742964
15808	112.901	0.023133837089776187	-0.08170652582799111	-0.0038759986211137206	-0.016722463270839306	0.1065863324440015
15809	112.8874	0.024837048162937463	-0.09271096690410793	-0.005410415260589114	-0.02488787956145102	0.08082919057701929
15810	112.8794	0.02425396203234312	-0.09357606370367756	0.0015480100149991782	-0.016861402784384753	0.07337690210963937
15811	112.8708	0.023963148011042348	-0.09193527508573947	-0.0014848743326299956	-0.013201728929406926	0.06843742209993807
15812	112.8581	0.02369293231447344	-0.08857019428369772	-0.004073450524262319	-0.009737123504174593	0.06224429860012562
15813	112.8519	0.018556476889054437	-0.08937445738192694	0.0054207943934708085	-0.004730274411961969	0.05699996069314456
15814	112.8386	0.013805801578155457	-0.09474350797629769	0.012517425244733087	-0.001827754823616287	0.03698746196484602
15815	112.8296	0.016959039874756315	-0.08997731554655099	0.016234731377599124	0.002545665641002852	0.037501894732144214
15816	112.8223	0.013693001241394599	-0.08234855556903038	0.017674944126214277	-0.005002780379130538	0.02704188178358534
15817	112.8162	0.011629831831894335	-0.08252553685588815	0.011942391022164375	-0.011248413614811707	0.0075284214408113705
15818	112.8096	0.009247385731683223	-0.08237144160130268	0.005647533132750124	-0.0171343080249118	-0.012148013288423265
15819	112.7893	0.02422107298019229	-0.08357066868563932	0.008253795270609775	-0.00704613404401283	-0.01789271745239665
15820	112.7807	0.02327989337026115	-0.08625282229177736	0.012029046484159808	-0.0010899814718224553	-0.01745503572710105
15821	112.7677	0.026665232068070345	-0.08282248269818503	0.01094692826634449	0.005479297566708771	-0.013994173898295204
15822	112.7613	0.026684335876888357	-0.07580048504958432	0.010071420122513055	0.005128020980326219	-0.009746375187862486
15823	112.7506	0.02331229794202565	-0.061002166755675886	0.009930456708698165	0.007641557035511007	0.005574464342928193
15824	112.7437	0.028742339305126697	-0.06304069351511751	-0.004676544063388115	0.010848709190899301	-4.245158126495269e-05
15825	112.7337	0.028460890666252247	-0.07647707240367647	-0.007121431433596191	0.00534615340564022	-0.004788530024897767
15826	112.7196	0.02585854736419037	-0.08796827904428559	-0.007084035983469669	0.004662155231602821	-0.00263262577748913
15827	112.7143	0.010995015112579777	-0.07749457757026397	-0.00963123820523496	0.008969289031287615	-0.0007520321681256871
15828	112.704	-0.0007829031640203376	-0.07700744948144182	-0.023985554719791073	0.01876673812422474	-0.009042976169646437
15829	112.6995	-0.011271835922268474	-0.0779548450744636	-0.017489852131938426	0.027128008185598226	0.0021110847069658475
15830	112.6841	-0.017546878246325358	-0.07397071575425204	-0.021651445100953605	0.02913219501393486	-0.008034800384735724
15831	112.6764	-0.01765715516264732	-0.07133516594278683	-0.02002498090991911	0.0325655845550784	-0.018378016427758128
15832	112.6664	-0.012668443347717741	-0.0688039453092642	-0.019815416106893892	0.032631904774341684	-0.027966251596468376
15833	112.6517	-0.008951625496622248	-0.05701684046977455	-0.023012642600106676	0.03482262607253051	-0.045148554308815064
15834	112.6468	-0.009088299439338367	-0.05883944655194462	-0.019280520061375987	0.03863847990097966	-0.052318736022520074
15835	112.6351	-0.019359824158540196	-0.06815825935823863	-0.031073724651585095	0.04129881295009606	-0.07226271929186445
15836	112.6251	-0.026028943194280976	-0.07572489077931732	-0.03966578597209002	0.035794290225342106	-0.0734446901842955
15837	112.613	-0.019825750992342572	-0.06235379011402031	-0.03906902577711297	0.0353834625431364	-0.0974510203882039
15838	112.6076	-0.014844156599769329	-0.06181341183255053	-0.04100022123571098	0.03943156828427938	-0.0935112528121631
15839	112.5919	-0.016415936770278205	-0.05620313611269053	-0.0398786104857118	0.041422546901648746	-0.08973053740265861
15840	112.5856	-0.021153456908417464	-0.058136342961442565	-0.04374335470960827	0.0425025964301168	-0.11201009150449205
15841	112.5753	-0.025167324121031235	-0.050448121999739366	-0.049978335628940454	0.04066555114290435	-0.12083226459032592
15842	112.5706	-0.02363936263261334	-0.053592289118935786	-0.043198899232147474	0.041707376631856946	-0.13376236196268118
15843	112.5573	-0.02498499303126889	-0.04477171912133645	-0.04164690172590953	0.03702274633540872	-0.1518074796415636
15844	112.5465	-0.02386176550898464	-0.048721088050020435	-0.042449510142506496	0.034436816021934616	-0.16033481711525577
15845	112.5335	-0.026535935605108283	-0.05685273240379872	-0.050196829050798746	0.03557504515205372	-0.17365926153364492
15846	112.524	-0.03361157763065821	-0.059110228815383345	-0.054828073002649594	0.04377614425714115	-0.17668995064874662
15847	112.515	-0.03399695569849564	-0.0546373259230214	-0.057903403356343336	0.04487994745072549	-0.17571794765902163
15848	112.5075	-0.02554031813424369	-0.05444273518057601	-0.07004145863998426	0.04807967829277446	-0.17887385972733894
15849	112.4958	-0.04923004194480112	-0.05617863994786986	-0.07875811401618182	0.03793742082504923	-0.17405935271777223
15850	112.4903	-0.055022357743817356	-0.051627415726840396	-0.08774452533582706	0.033886811954855336	-0.1773244369062175
15851	112.4781	-0.05922019145696937	-0.0588821616099474	-0.08729126160836251	0.028570826134125274	-0.20549514838582905
15852	112.467	-0.07120669891376297	-0.061787264048402575	-0.09166373158632395	0.017788165400849168	-0.22114975828928696
15853	112.4575	-0.07398298889190025	-0.060377243687113696	-0.10288894188289331	0.019462295995522204	-0.2254082550055622
15854	112.4452	-0.06653169414823967	-0.05663044839342192	-0.10237850006366615	0.0261624571544047	-0.2129251885250167
15855	112.4401	-0.05333177241315562	-0.05894233795840972	-0.10400084307420444	0.02323915684659142	-0.2107248779744132
15856	112.4302	-0.04593557023429398	-0.06389552595460693	-0.1010769587125201	0.018853087604473816	-0.2155565935170188
15857	112.4192	-0.054452296947040464	-0.06163063915855615	-0.08733025840350916	0.014402299667914419	-0.20635156459585668
15858	112.4137	-0.05702373859904931	-0.06339907927544415	-0.08355446762566944	0.00823524001730089	-0.2074473078290914
15859	112.3971	-0.06558976138219139	-0.06700712436779435	-0.08550263758210651	0.015668538187280354	-0.20246852035651508
15860	112.3909	-0.06513242127028186	-0.05956577998246909	-0.09956235671292277	0.020217193880363592	-0.20856656733711734
15861	112.3773	-0.06261394656282529	-0.06039044134943659	-0.10878878136546478	0.01913514633878749	-0.21326854919423874
15862	112.3687	-0.06468409804267883	-0.05789357325378789	-0.09741161764095577	0.021787433021067264	-0.21103319882298768
15863	112.3577	-0.05876607394481355	-0.05435551250961059	-0.07901413118168235	0.019913538043751153	-0.1858612218388278
15864	112.3504	-0.04770288117314526	-0.05669433631852983	-0.06544353429901599	0.02026692743127082	-0.17871238855442537
15865	112.3397	-0.04271586409702983	-0.06270966406853354	-0.06903184891743701	0.023929485422187986	-0.19373372676744083
15866	112.3298	-0.050126938639930334	-0.06225422725148127	-0.07466216102921644	0.016452396699115492	-0.20721536146354022
15867	112.3173	-0.05558161734847582	-0.05917027532429471	-0.07491356143275889	0.020250494520426966	-0.21623484535956078
15868	112.3103	-0.05576831652256019	-0.06481257020315614	-0.0652508375000448	0.020915579427677015	-0.20224745579970277
15869	112.3	-0.05889956176727375	-0.05584849017777075	-0.05920496072202239	0.02645051171968445	-0.19072044377609193
15870	112.29	-0.06673425863414525	-0.05327988256463027	-0.0526542350835096	0.03626474269209243	-0.20111922855156458
15871	112.2786	-0.06093205127759801	-0.04402935422841066	-0.06252521922523317	0.03949940870258261	-0.20207614704590796
15872	112.2699	-0.05418299250811835	-0.03478441594239363	-0.07199020993907891	0.042426835284217264	-0.20221613856853526
15873	112.2629	-0.05684529886098765	-0.024205884243080338	-0.08168187473748821	0.04423118914329823	-0.20886797650327757
15874	112.2527	-0.05784216210914476	-0.024438865262611992	-0.08177675091748979	0.03710914394099292	-0.21787073833058607
15875	112.2443	-0.05569999086062266	-0.027710118033362416	-0.0915091180839732	0.028618019931482934	-0.21996938786753942
15876	112.2316	-0.053903497854605395	-0.030529238082780633	-0.10145943242185819	0.020071176816995568	-0.22441567180416672
15877	112.222	-0.05248885782513902	-0.029084846695596037	-0.08857454227609703	0.01924900367907596	-0.21479403446396667
15878	112.2095	-0.04701226027067497	-0.03162423213043608	-0.07636287312280343	0.01901192618511406	-0.2156974219930509
15879	112.1992	-0.03923995394228935	-0.03240982035874036	-0.07057454639847413	0.015444591597645512	-0.2053233228098755
15880	112.1927	-0.0351989527289275	-0.020618295614512557	-0.07690523072564194	0.009267000330397561	-0.1955732529910913
15881	112.1819	-0.036883755138964205	-0.019662805218205032	-0.06816609050169985	-0.004034796433467422	-0.20094133218750918
15882	112.1717	-0.024635787207641948	-0.029415724701832964	-0.07005049626494568	-0.009430136553512799	-0.18815894841272468
15883	112.1594	-0.02494665910771335	-0.028802510607517682	-0.06309124538586382	-0.013283196276450254	-0.1894493781680708
15884	112.1509	-0.024410132981638966	-0.027892174870620498	-0.05502142692791555	-0.01750723003708816	-0.190655622931071
15885	112.1388	-0.024573697270211046	-0.014288952691125777	-0.03473993051997875	-0.02637678890241532	-0.17677140594657978
15886	112.1323	-0.017112366922782653	-0.01240823577489605	-0.014400611576169923	-0.03134979056090391	-0.16115415353855753
15887	112.1323	-0.0010516253409747895	-0.01139071370993026	0.004426635311605084	-0.03154159858743045	-0.15172009661698696
15888	112.1159	0.014895921178808332	-0.010691862142410026	0.02311674168251102	-0.030964288082334385	-0.14196026365309183
15889	112.1058	0.016700055376934576	0.004923179009515237	0.03208539992022856	-0.02608413378672794	-0.13380138023746
15890	112.0914	0.021671228633097152	0.002599307211649829	0.038884207890858634	-0.031047907826974114	-0.1400701053758306
15891	112.0865	0.01940857677846569	0.001367985455243229	0.04618333221377852	-0.029537550336524308	-0.13532135884564248
15892	112.0732	0.021994045216591394	-0.0011301253706026448	0.05208363702585187	-0.030990437132090095	-0.13344620984868963
15893	112.0656	0.021925521595238816	-0.00958169938384384	0.05749383546758809	-0.03489466086711149	-0.12685532568445554
15894	112.0563	0.014180760307389035	-0.010294026620400928	0.07074275001770312	-0.04137611156686417	-0.12091862372926541
15895	112.0448	0.012747032176964069	-0.009604604487095738	0.070869592093697	-0.038544531366558166	-0.11871364623341885
15896	112.0332	0.01477946915473327	-0.016107322966988375	0.07552208316474303	-0.040520757406003645	-0.11063164656596408
15897	112.0217	0.015442389247405241	-0.023468968471706778	0.07939660324174765	-0.0413196471560522	-0.10372319670972081
15898	112.0137	0.018900039038964936	-0.023411881059821255	0.09036971860555133	-0.03898138391995904	-0.09140133739167829
15899	112.0012	0.004530631569057164	-0.022484052413916177	0.0937136999385118	-0.035475091677856764	-0.09031634338404078
15900	111.9937	0.009201363026340639	-0.030735252388545097	0.09891111482320046	-0.0355163383687977	-0.0888086080337669
15901	111.9847	0.013758427179723339	-0.03856475699818352	0.10362714898151168	-0.034978542694890424	-0.08827964055368095
15902	111.9721	0.02070716248088625	-0.02931627821777604	0.10821002858302257	-0.0320198075335495	-0.07803899365190467
15903	111.9642	0.020481697555980793	-0.03062745994865806	0.12177710909608944	-0.01974713624000568	-0.06377280320841627
15904	111.9543	0.01701599150099149	-0.031462386850497834	0.12653343150033497	-0.01572053611166525	-0.05604997032856282
15905	111.9447	0.00657640100709888	-0.030932943970266757	0.12814953159238265	-0.0045510236508010905	-0.052603500091961644
15906	111.9329	0.010686286673264978	-0.034290090759916174	0.13195383978977293	0.0019781047413619016	-0.060711293525481574
15907	111.928	0.01482112771647355	-0.037947374571276164	0.13527659221797986	0.00811212494135556	-0.06723874705737107
15908	111.9225	0.01650411236760857	-0.04909575350866838	0.1298617192077016	0.009250119105427716	-0.07592225359619066
15909	111.9044	0.010759905890563711	-0.05995798946458935	0.12597018380378555	0.011331602250214592	-0.08114924078158614
15910	111.8965	0.006884324358849403	-0.05697748009321306	0.13714320069301425	0.02179500019171917	-0.07024651087458891
15911	111.8909	-0.0017865072640086148	-0.06497142249147693	0.13069581540964637	0.01267916901346589	-0.07693561745115378
15912	111.8751	-0.007414110353558739	-0.06124675345693404	0.12930777745374497	0.011745283879601566	-0.07736101757651896
15913	111.8705	-0.014280176360720905	-0.05519267358530671	0.1452147011097478	0.0074541523006525	-0.07654981741194736
15914	111.8606	-0.014440040754923018	-0.05542797746466752	0.13923264642036592	0.0015048474675374416	-0.07286632236648215
15915	111.8509	-0.011465983598500658	-0.051035384485278806	0.1349365689570871	-0.003637246378448561	-0.0727180304447083
15916	111.8409	-0.008051491790947855	-0.04507304150414135	0.13295441966467333	-0.00794287302851327	-0.09061864913805229
15917	111.8264	-0.012327842033989624	-0.06821752694447838	0.13858007460045696	-0.009764318496600158	-0.08382778830629015
15918	111.819	-0.012044049997989987	-0.06888260876259693	0.13674555341220898	-0.011889164713726943	-0.06258996462380577
15919	111.8088	-0.004469034506728255	-0.07454820856611773	0.132242248422852	-0.010891911946251082	-0.04230263152689994
15920	111.7982	-0.004809841658536406	-0.07906567304082776	0.11773079830632914	-0.017661352218338585	-0.025825939919644835
15921	111.7879	-0.020916737887358455	-0.07497622645942129	0.10531761241397489	-0.021414818038952288	-0.02291182016790548
15922	111.7769	-0.03589224325526107	-0.07422599719029405	0.09925974241419505	-0.02626032453827859	-0.029679594900276704
15923	111.7677	-0.03720758386303748	-0.0788923870164165	0.09491974456437542	-0.025473271150128624	-0.041058154015850584
15924	111.758	-0.027975463462336866	-0.0853079423102861	0.08774810556430863	-0.02943124354495164	-0.056826193013513715
15925	111.7453	-0.029952044809798867	-0.08191719739086928	0.08126202465029585	-0.02686035342226469	-0.06690862008909773
15926	111.7337	-0.02544146025649105	-0.07685569194243275	0.08295906032203147	-0.03043605821721364	-0.05605703769412287
15927	111.7256	-0.02995448161363684	-0.07651522183283169	0.07961647985529394	-0.036489634017018276	-0.065010936284466
15928	111.7132	-0.02746560255782989	-0.0820528836289368	0.08112256261521729	-0.04478293083715399	-0.07436208613810463
15929	111.7087	-0.028304779667427834	-0.0773617706014777	0.08725574854831035	-0.05148063693152374	-0.08764195608652406
15930	111.6954	-0.030302034830173786	-0.0751835383315945	0.08639714881469564	-0.06151933008630725	-0.09405169376038866
15931	111.685	-0.026111205604907994	-0.07921241932535546	0.08220357084643973	-0.059766650682798614	-0.11153460147557244
15932	111.6766	-0.021265837520218406	-0.08164425057530414	0.07481282337642167	-0.05219622908813136	-0.11932566334946762
15933	111.6671	-0.03639284951227407	-0.08092462582664142	0.06589565106178473	-0.06205945303453345	-0.11095980623168117
15934	111.6567	-0.04743506692364358	-0.07943405759903333	0.06525554057067179	-0.06888904750435149	-0.10455618342918807
15935	111.6441	-0.04913019466863697	-0.08421716953833487	0.06410013728740056	-0.07389826695421511	-0.09837772644215058
15936	111.6357	-0.04438625406659711	-0.07626307648183234	0.056919491983057645	-0.0733115242014709	-0.07913699983402259
15937	111.6254	-0.04276026858982932	-0.06841851624212816	0.04682127733737918	-0.06451128427482068	-0.07794936869758291
15938	111.6155	-0.0547130916437145	-0.07395146054653517	0.03791880886810335	-0.06262979449272263	-0.07311391739388406
15939	111.6039	-0.06857945571887926	-0.06579193625433195	0.04057620075196652	-0.06502826182954374	-0.07657774118556684
15940	111.597	-0.07479098815769086	-0.06859170562033076	0.032934596995414935	-0.0630694152196118	-0.07664787302473416
15941	111.597	-0.07271046856123782	-0.05669646720671387	0.025198179056928845	-0.062334137857408094	-0.07355294506577144
15942	111.5771	-0.06786421384266138	-0.04517442163961727	0.020258465955438242	-0.054989874737547344	-0.057580515361175165
15943	111.5771	-0.06258029434109987	-0.0323739123502347	0.007923028355873264	-0.05275364369659697	-0.05144730289808693
15944	111.5598	-0.05530596388485686	-0.03398357741093672	0.005985637521887396	-0.060713725663278005	-0.04496154233360449
15945	111.5478	-0.059099845927650545	-0.034099022755037435	0.004114971030622334	-0.053473620336227976	-0.025319436820074426
15946	111.5407	-0.06073153332280916	-0.031018604281023147	-0.004316669835688305	-0.05361276518840173	-0.010245037394698352
15947	111.5305	-0.047367198824952876	-0.032584623515196455	0.001648080789813185	-0.05483498778335854	0.0012171300477342517
15948	111.5221	-0.043238644267960834	-0.039971322820753455	-0.007301255322555208	-0.05657961352333579	0.0077198178805843445
15949	111.5123	-0.04793582481586786	-0.044668736287433015	-0.006178467681960685	-0.06817674761976013	0.03142800495438119
15950	111.4975	-0.033928931117262716	-0.047197856840570276	-0.01323713873901135	-0.068090776064999	0.029655208483179058
15951	111.4905	-0.0402671511512057	-0.05287724325284096	-0.01969932293217411	-0.06842091683007485	0.016823290822849786
15952	111.4827	-0.040370313679849446	-0.05231759944567747	-0.019495641294705744	-0.06785440292834209	0.03470383573953585
15953	111.4721	-0.02278455198750494	-0.058559210496139776	-0.016304150231147698	-0.06425337131530935	0.019061631491233945
15954	111.4601	-0.025016041085228275	-0.0498961240858477	-0.009060553819218655	-0.057021660441213456	0.025018327048503028
15955	111.4515	-0.025425669552775372	-0.04844464627622881	-0.010883686636794277	-0.05867151378257021	0.020112503892364363
15956	111.4407	-0.03120678790114144	-0.050892776125466894	-0.02005627841569314	-0.05709396578694222	0.02366342035079684
15957	111.4297	-0.03639370808265796	-0.04692158809496185	-0.02956603441150052	-0.05278084197722087	0.023275618118775092
15958	111.422	-0.036787637516936984	-0.04738537516431262	-0.03797385433055476	-0.044855634035042447	0.016501023168644255
15959	111.408	-0.027988331076256194	-0.046478643667698445	-0.04687422724728359	-0.037717142698202775	0.014693042167171912
15960	111.4014	-0.015555848838405249	-0.03816696003152783	-0.045711699882185784	-0.03497224914313505	0.01719379143597595
15961	111.3886	-0.011234580039716311	-0.04342776403055954	-0.03996744217138055	-0.038859101870950694	0.015361833289870907
15962	111.3797	-0.006071041738291875	-0.04921172599741894	-0.039058819674011216	-0.042306516378181114	0.015115285992139314
15963	111.3683	0.005025746787892165	-0.047382992133240875	-0.04698018085545568	-0.04140447285263128	0.020704949692528014
15964	111.3574	0.002426872387036296	-0.04453664052451154	-0.06069191742219996	-0.03247423959441982	-0.017149319001139935
15965	111.3494	-0.0002708896020219776	-0.04187745200698708	-0.07493612311642564	-0.023098306878747747	-0.055056665154290876
15966	111.3389	-0.0021489197679728225	-0.03448268271395645	-0.07290217754271931	-0.023754758216353963	-0.06571025320939507
15967	111.3331	0.007427991431903579	-0.028137612986429635	-0.07212648837577582	-0.012746932453254738	-0.06641855300985437
15968	111.3267	0.02277579617068618	-0.02659469737468285	-0.07016603271188179	-0.003965868781541053	-0.06637789365253492
15969	111.3112	0.01607905495813355	-0.02408746489335067	-0.07979436739543463	0.003713853731202278	-0.07415478322333525
15970	111.3001	0.02031279414961067	-0.0184829883779808	-0.08841476176025773	-0.004122611305658614	-0.06374402168044134
15971	111.289	0.025258373377890428	-0.013976941077753092	-0.096636476271548	-0.012494841930089413	-0.05309522062085856
15972	111.2823	0.03673969036052148	-0.019380281288933796	-0.0864216993925162	-0.019203503273220547	-0.04337470167462819
15973	111.2714	0.048133784456780467	-0.024938594922843556	-0.07561351114933863	-0.025766814781094254	-0.0338315472314318
15974	111.2605	0.04863893205176523	-0.032501320199056674	-0.062386365053439266	-0.02668717414666237	-0.023766959306440474
15975	111.2498	0.044657668199391015	-0.03130825945614212	-0.06338464466257811	-0.02741101401686868	-0.012911192672932056
15976	111.2354	0.0448498589655818	-0.027541545681134462	-0.05720097764245883	-0.02565642757086815	-0.02487100856855927
15977	111.2289	0.04787716499300189	-0.015701098362578794	-0.04954167547418542	-0.023582373517024528	-0.03250564933775881
15978	111.2228	0.05017146831107602	-0.018819116166543692	-0.0633750522703115	-0.021206251485246894	-0.05111851864324345
15979	111.2081	0.0471382155303236	-0.014980091006960622	-0.07575208866213382	-0.01816057786406222	-0.05082276021519768
15980	111.2081	0.04022136036154577	-0.013402523421421725	-0.08189307429973072	-0.012390305715536808	-0.06001090276901157
15981	111.1869	0.03518197427765014	-0.02212698333514044	-0.07879390258943132	-0.009874235123666166	-0.06530306156616705
15982	111.1829	0.038717513377846305	-0.02292413818017001	-0.07065727657224044	-0.00982952698128903	-0.05791619922469367
15983	111.1738	0.03861175719710575	-0.013533508074939039	-0.06216058890261585	-0.013605729790349547	-0.06293960113632621
15984	111.1564	0.04101389672169196	-0.01081312565704546	-0.05926293043803121	-0.009165870262368021	-0.05493901882826773
15985	111.1486	0.04807961411965038	-0.013896061761698846	-0.05469958882785268	-0.009687043986185917	-0.05250139870030412
15986	111.1414	0.04559052577520691	-0.024267814838414593	-0.05538776392920124	-0.011887057041560643	-0.0675421028062601
15987	111.1319	0.04171604728461699	-0.030220177537947427	-0.05768429906894081	-0.007413512750311921	-0.07362886109267967
15988	111.1217	0.03640223368912119	-0.025652600303722604	-0.07088854077817007	-0.008543754987789368	-0.06457918392726983
15989	111.1123	0.02553382259180558	-0.028401287911946585	-0.08012679884540569	-0.002523939386729037	-0.06295000852745673
15990	111.1024	0.024029141597883052	-0.042227399529547224	-0.07801061058985066	-0.007491336553335199	-0.05741668031868673
15991	111.0917	0.012434461312398832	-0.03783182926191739	-0.07801575129192351	-0.00029936595850904785	-0.031285312504699216
15992	111.0801	0.008402518508095778	-0.034627887170602334	-0.07429488057243959	0.002086373550323708	-0.015009294596123855
15993	111.0731	0.004593391241710322	-0.03236691406898458	-0.07010317024713723	0.0038285254966205864	0.0011302148186392686
15994	111.0591	0.004231373635236774	-0.03495295873767188	-0.06361187279871837	0.009282085303431718	0.0011638675450530715
15995	111.047	0.0025244547788751885	-0.03792517954530942	-0.05635343994961208	0.0013990332333202154	0.0030618509925553006
15996	111.0378	0.011292611001036386	-0.03435953674793555	-0.04055642347695097	-0.017186428493760616	0.010051388817284398
15997	111.0299	0.005079491510011581	-0.03598047123550792	-0.027574396915407303	-0.02441316071287094	0.009212034543219507
15998	111.0165	-0.00366527983755703	-0.040414682406573636	-0.02908786459598492	-0.017395774987103447	0.00580134900909846
15999	111.0092	-0.00953639437263569	-0.051141370574401906	-0.0417429018666726	-0.019712286591867648	-0.009247010938326056
16000	110.9993	0.0005788158828585963	-0.05649871068388564	-0.05336878220673462	-0.023305997216793606	-0.00893842854161317
16001	110.9868	-0.00633437022847693	-0.05117269902531012	-0.05614664246778258	-0.022277074279933983	-0.02368314001243216
16002	110.9794	-0.017173811591758126	-0.049163864955702796	-0.05324785988633258	-0.023437032220000303	-0.02214049527325449
16003	110.9668	-0.0318351847010542	-0.056107096790523274	-0.04991093641098552	-0.028297978287572814	-0.023553149559774497
16004	110.9586	-0.03657767050319394	-0.05979649045168261	-0.05662312446433482	-0.02853243177091197	-0.04966597981694543
16005	110.9479	-0.04160480141881364	-0.07057224760137915	-0.0619761043481732	-0.02600095294830585	-0.051796629214443106
16006	110.9381	-0.0380933425544712	-0.0718921947895955	-0.06437990758000547	-0.029862380355199766	-0.04521700010396329
16007	110.9381	-0.053232133940140924	-0.07292911817194529	-0.062528525046859	-0.034576757189516895	-0.041256104837716634
16008	110.9192	-0.06306345569398857	-0.07451394394288076	-0.06140413029231178	-0.03455305713631723	-0.04584599452853679
16009	110.9076	-0.07065776744951631	-0.07063688123146099	-0.0556143545525984	-0.031415832701785	-0.032921315116531916
16010	110.8996	-0.0775142120410384	-0.07430833896565271	-0.05580797369082081	-0.03309767206221771	-0.028448382793578537
16011	110.8916	-0.07959566668565134	-0.08032036208604407	-0.04933494138418393	-0.04035557967445299	-0.03233283548668946
16012	110.8787	-0.0755947385788435	-0.08568263653987691	-0.03344487072310817	-0.04586220474518078	-0.038307709664237
16013	110.8706	-0.07753966717350289	-0.09114147317425231	-0.02446563361454791	-0.04586727267205834	-0.026996248626893087
16014	110.861	-0.07196634247958207	-0.09569218385483501	-0.029789014023536755	-0.045905057202487554	-0.03387905683872698
16015	110.8517	-0.07427779631605386	-0.10026019885702345	-0.020710034564451796	-0.04287041031813663	-0.03352610518272289
16016	110.8439	-0.0742572339250758	-0.11183144149272539	-0.02211131341503438	-0.03944050640142829	-0.02815371032398004
16017	110.8342	-0.08315349287331142	-0.12185200430167843	-0.02787516624965733	-0.04885880835669029	-0.024290327794425373
16018	110.817	-0.07442669649891236	-0.10949183623908934	-0.03585127914538084	-0.04364375707258216	-0.0210360288102107
16019	110.8092	-0.0641063836707125	-0.10378545917889623	-0.03837689995070819	-0.03996275266217209	-0.02814341343944318
16020	110.7989	-0.062114003576961126	-0.09268898220719461	-0.0370887992975871	-0.038578774328230724	-0.035755632501425196
16021	110.7862	-0.07549435728174808	-0.08819896496938603	-0.026304155550661117	-0.03565935390358409	-0.05575750215376023
16022	110.7785	-0.0726136941216301	-0.0914428433718976	-0.01833619248113135	-0.0364353391540974	-0.061401284568626965
16023	110.7698	-0.06391690765922338	-0.08912964011269658	-0.024684915729086973	-0.04557768787961587	-0.06153058953756452
16024	110.7569	-0.05902195024189603	-0.08712086764620909	-0.01796265983267606	-0.04438018684930771	-0.044924684408956396
16025	110.7441	-0.05629607645251948	-0.08286428779268444	-0.005559283559181288	-0.04533407177242761	-0.02190159223146346
16026	110.7392	-0.05261568027580851	-0.08278418275309096	0.005307947791041368	-0.05279041263478547	-0.008354867819348596
16027	110.7274	-0.057809713558105734	-0.08335718780545355	0.007925606537435563	-0.053242118566574494	-0.015116109004942077
16028	110.7187	-0.05873898243593328	-0.07671767432820334	0.00870971984447635	-0.04856783025012074	-0.010030424013535209
16029	110.7091	-0.05683471071959537	-0.06600140158110969	0.010797403577516799	-0.04573635982307396	0.0022892294935538014
16030	110.7091	-0.054225571242625434	-0.06910194830283366	0.010709480866074475	-0.05098969434130902	0.023665032267985914
16031	110.6871	-0.05476295117777414	-0.07061433156981811	0.011233211861356396	-0.06025488080148657	0.023112960129128057
16032	110.6783	-0.05173509129873878	-0.06782437226052909	0.006968484791632406	-0.05716413622963036	0.040761158813433
16033	110.6783	-0.05159857223366311	-0.06419186015713033	0.003949571778065989	-0.0645124871082004	0.05180806844764546
16034	110.6566	-0.04233907125201958	-0.06570540639110409	0.0030337485913865996	-0.062499283482301174	0.05380067892313298
16035	110.6441	-0.03243066626544622	-0.06716441587723923	0.0015444135950778075	-0.06003572809296396	0.05548934799155798
16036	110.637	-0.037742087888732144	-0.060019239989358854	0.0032923334101132933	-0.05828805386974888	0.058747624134425094
16037	110.6272	-0.032702950484947584	-0.054682155692334054	0.016443471060855298	-0.0627609911166466	0.0525266477457715
16038	110.6221	-0.0372146309338467	-0.053068391270964535	0.009552184763037406	-0.06888903205853517	0.04006903817015653
16039	110.6037	-0.036461743441428336	-0.046221805544086746	-0.0021354939314099713	-0.07057761623611473	0.034927686445086106
16040	110.5989	-0.01584605273812195	-0.039208972290904226	-0.00746343437193367	-0.07024949677339141	0.053095177914965104
16041	110.5906	0.004066049542646007	-0.03430408850802431	-0.010564630041797803	-0.06253814182062158	0.05987083369567645
16042	110.5906	0.009678831446579718	-0.036263625839479785	-0.014468026204937172	-0.06007158719639523	0.07716634868908408
16043	110.5632	0.01939946503315638	-0.04156919388928757	-0.009773236359868879	-0.067063917687127	0.07832054411797779
16044	110.5584	0.02807582252840227	-0.04761289478268357	-0.005374574558482154	-0.07405368895911578	0.07887558089901044
16045	110.5584	0.02630053666416647	-0.0596769945705667	-0.014617254816992067	-0.061722864929491056	0.07585322791018298
16046	110.5389	0.022016131404135147	-0.06422609985771882	-0.029731315807183623	-0.06543877299956753	0.05967601200183513
16047	110.5285	0.01899935680194551	-0.060982786260424575	-0.0252601632589272	-0.06395589593267921	0.061504194117455085
16048	110.5134	0.014320912340164325	-0.06034028994422564	-0.029731338772939726	-0.06675131458656848	0.06475164229760182
16049	110.506	0.014529038753843088	-0.053360809424897335	-0.03507190288403528	-0.0632219609268124	0.0451315075838841
16050	110.4935	0.017731648807198755	-0.0443188899912854	-0.04055133124043778	-0.05326982597145455	0.022315063876370483
16051	110.4864	0.011813974246788705	-0.032715556309505976	-0.04533314192873767	-0.045708653123106166	-0.008868228075908284
16052	110.4758	0.01640389983664212	-0.03036695930378801	-0.05505072523005164	-0.04121005366761346	-0.008880336933551178
16053	110.469	0.018297309837806974	-0.02478813654934687	-0.062860620747532	-0.05179124502270626	-0.022805967819808103
16054	110.4569	0.00963333608033082	-0.016576401272648728	-0.06987215675046617	-0.05398752702741723	-0.002752297608410005
16055	110.4419	0.010683397979644946	-0.022724724229447508	-0.08031589420598305	-0.057469644704079045	-0.014966780201189247
16056	110.4317	0.01800488497463237	-0.023720430157378396	-0.09149524827868213	-0.05722793592755702	-0.029578922128068307
16057	110.4216	0.020901046963653632	-0.012988458085316325	-0.0930419717991348	-0.05426866300153227	-0.038538634017015884
16058	110.4141	0.023508603027727573	-0.008013233483009086	-0.09279412380608792	-0.05378412708901784	-0.04220508181528434
16059	110.4043	0.02790704587391111	0.0019303758852203922	-0.1025735083151526	-0.060482269351210656	-0.04627994528704658
16060	110.4043	0.02302487964122868	0.002921168389364703	-0.11425719630530555	-0.0633514479507225	-0.04393540113653889
16061	110.3832	0.019038251908853672	0.004090474170285121	-0.12632568625721294	-0.060714526553523315	-0.04060673600799183
16062	110.3756	0.01738372253077466	0.005220060259407289	-0.13549312926035043	-0.053045539445638105	-0.048700465433928475
16063	110.3655	0.0182630420521351	0.00821363482893152	-0.13827064257390723	-0.050500759293729616	-0.04185837952329639
16064	110.3527	0.011025466325408755	0.0020761501383013453	-0.1359398698577449	-0.0431275701939289	-0.05468734029478225
16065	110.3471	0.012594403208584175	0.009011406827367782	-0.13912082453643	-0.04147077127511123	-0.03181181896818433
16066	110.3328	0.014190053544927026	0.015094416840808911	-0.14197882654652347	-0.040021866829043976	-0.008313416686894443
16067	110.3233	0.014792220451808264	0.012552218458949162	-0.15295712515725196	-0.0368528023934092	0.0030216235122626127
16068	110.3233	0.014689220094401718	0.008397301698519695	-0.15631872928193913	-0.04089529359519482	0.011952793994419888
16069	110.2991	0.008460755675390855	0.017566342474286446	-0.15400688508883684	-0.04181123182448273	0.024549495223261292
16070	110.2942	0.013620381260736085	0.022651406874350404	-0.15722580070142975	-0.0460258222932945	0.036572712223762106
16071	110.2846	0.014083643164897686	0.016568299564126664	-0.1583128117914222	-0.046304910125595705	0.04095566429125188
16072	110.2757	0.007721132570155685	0.015778417994056933	-0.15358890203156225	-0.03666988143643743	0.03608360073333802
16073	110.266	0.004346493773527361	0.018203541384364755	-0.15270713388268714	-0.027253937357968085	0.015491290252751746
16074	110.2549	-0.00494906591721142	0.027269966630699347	-0.16220244190856378	-0.019793055088560486	-0.005230588300206635
16075	110.2447	-0.01159629808794294	0.024667218583467217	-0.1713337376137169	-0.017779565208561107	-0.021063352528317158
16076	110.2356	-0.017029317232296202	0.02400921419677819	-0.17583589404023117	-0.009203734768965015	-0.031138282207317857
16077	110.2192	-0.012981718019832278	0.031237082775171537	-0.18203331647237286	-0.010438431742233693	-0.02589780668215265
16078	110.2112	-0.01276813704298619	0.029777447846245895	-0.18880238947066288	-0.011066239725459084	-0.025877622445860428
16079	110.1994	-0.020411418170380616	0.030220205636625714	-0.187740914080585	-0.007353514103381418	-0.0316791168666966
16080	110.1917	-0.027171483280854055	0.028601431999443386	-0.18750414620569736	-0.00823241404220731	-0.03464344110805664
16081	110.1841	-0.02450216307357997	0.022782275549365526	-0.1797028067493937	-0.021735282509833087	-0.027186923600008156
16082	110.1696	-0.016942347998309352	0.02352705855247755	-0.17228732244557562	-0.031223749064091127	-0.021536252116868288
16083	110.1615	-0.019222514465975317	0.024706206025741324	-0.17801611127973005	-0.0348304002096254	-0.005134234911411295
16084	110.1497	-0.030357984010090548	0.030123512707938616	-0.18537205630593082	-0.02832777834952048	-0.005327036748921273
16085	110.1443	-0.03682118264503473	0.032635919360418535	-0.18823379197776824	-0.043967237610473664	-0.013239279335352325
16086	110.1301	-0.04745543430506749	0.041102999852441514	-0.19079518381537725	-0.05430655668005396	-0.01527037076173536
16087	110.1248	-0.04366916114582729	0.049001243821982995	-0.1923456946623163	-0.053829389359981605	-0.0009673518504062343
16088	110.1102	-0.040342085176379404	0.056747014417065075	-0.19326488057255234	-0.05317971141495904	0.014757172736264871
16089	110.0978	-0.04032594672474547	0.04732189033656172	-0.17957108832547755	-0.045877639269174826	-0.002785670640295644
16090	110.0901	-0.04930115920852784	0.043097280549775734	-0.16792963959064808	-0.041226977758364	0.001886405653208116
16091	110.0777	-0.05785901619940355	0.039244156099217595	-0.1556562708800984	-0.03736779666752421	0.0067475550712182315
16092	110.0704	-0.05973376223372414	0.037280536146220095	-0.1417995689284204	-0.040587211297377745	0.014277757800659985
16093	110.0565	-0.06879896831650044	0.027901577176016903	-0.1280689889473008	-0.04069266287837416	0.013556097479922258
16094	110.0476	-0.06332899402593448	0.02235092802444976	-0.11533239345139719	-0.05068423935889986	0.008724514977058815
16095	110.0361	-0.07050775151302553	0.018372969612281076	-0.1071068048340687	-0.05829671806265563	0.00851399864746034
16096	110.0296	-0.06962226966865323	0.013489270631831689	-0.11064451823353362	-0.05586185257854544	0.007710071160578306
16097	110.0151	-0.07513878696992243	0.005620455576780363	-0.1217807348277089	-0.04062064849016949	0.01618439427636453
16098	110.0067	-0.08089343932010966	-0.0021685674750830486	-0.133573422029324	-0.024345541690852984	0.023547519446917707
16099	109.9946	-0.0871964787931211	-0.0038353720125365856	-0.12393123300446246	-0.02361823009976823	0.010849905516145538
16100	109.9872	-0.0952966214572914	-0.006848213929511533	-0.11121486296681914	-0.02278649666025284	0.013692158976818391
16101	109.9821	-0.10373698196464487	-0.009736031843292428	-0.09746317189535779	-0.021290622365886584	0.016404036945152838
16102	109.9675	-0.11333796912998521	-0.013649596660068205	-0.09227126557168659	-0.011440586616037406	0.01619319782122041
16103	109.9617	-0.11346510822235745	-0.016283134697965485	-0.09117156594189817	-0.009464518192960696	0.026120938657462955
16104	109.9494	-0.11538128207092199	-0.016043111138675844	-0.08618021582032807	0.0011258674730713339	0.027916451519850623
16105	109.9444	-0.12289731304175228	-0.014536359632928384	-0.07900119886777296	0.0016891551348295851	0.04824366783477147
16106	109.9356	-0.12152389117341873	-0.01253371085633502	-0.062453553303071375	0.0121403581702901	0.04435708774523478
16107	109.9274	-0.11245708194943219	-0.010850391657304241	-0.05008766593350465	0.019122068762661287	0.03705523415917268
16108	109.9191	-0.10027231717669002	-0.01970915757814688	-0.04323265841433639	0.02426567141723963	0.02425865609442891
16109	109.9108	-0.09341307236860845	-0.021685218297145807	-0.036403100281109615	0.01726418992373109	0.04543727566890658
16110	109.9016	-0.08579643033854609	-0.03222018633237173	-0.03644105092736378	0.01479714438182593	0.031055946452500167
16111	109.8927	-0.07099550189698414	-0.03585343801335582	-0.031385384284492585	0.01528331031178235	0.024106741059904246
16112	109.8844	-0.08013382109268681	-0.03827961520257749	-0.03451097190719548	0.023082234082662145	0.026149030386698337
16113	109.8762	-0.08319299642531289	-0.037884039584527796	-0.039633378689913935	0.033088878158191545	0.03120167759035188
16114	109.8683	-0.084391462022836	-0.04538064492746978	-0.03091874555039577	0.03671169403921697	0.026907324236740724
16115	109.8597	-0.08691743165764657	-0.04422899804215433	-0.032897352919944306	0.04981169467331431	0.028928238509269025
16116	109.8505	-0.08087522292575428	-0.0394272926487966	-0.03736332554447288	0.0591131417255628	0.02957426064134024
16117	109.8409	-0.08047365557125999	-0.029160182951294158	-0.03744885227406813	0.061155332119472175	0.02045851401321256
16118	109.8325	-0.0709024244333056	-0.02948988104685108	-0.03377048684812477	0.0740644461937978	0.036522733337190506
16119	109.8223	-0.0730139359173189	-0.03432550423715505	-0.03073915674506392	0.06853967437985549	0.03984406090932917
16120	109.8103	-0.07566935230505302	-0.040544422779017264	-0.018827054091725408	0.06940790576487658	0.0334645163265888
16121	109.8023	-0.08003006646432916	-0.05238780635539704	-0.014886620428347416	0.06394835785830899	0.023929559826798893
16122	109.7967	-0.06947175261445941	-0.056577859639146556	-0.019591667902918684	0.05691212482735046	0.027379244500493102
16123	109.7856	-0.059497694380993144	-0.04457280542294162	-0.009419392667659928	0.04769871633846209	0.06046552790028932
16124	109.7783	-0.04592572056630969	-0.05225848114268882	-0.00015302490528145955	0.052463875403995	0.06661620769827963
16125	109.77	-0.0421978590165573	-0.05573853665669534	-0.0018794971220602351	0.05435599376238245	0.060306329795965265
16126	109.7614	-0.038693648248029885	-0.059021852875588594	-0.009576202569878121	0.053077495703992256	0.053488195154975327
16127	109.7509	-0.03752611597664147	-0.05790668030749844	-0.015437834739815628	0.05744603714600884	0.05693482463693456
16128	109.7448	-0.042607702100456016	-0.05495333684787954	-0.007090567405540315	0.06602075660422804	0.0634890132863921
16129	109.7335	-0.04779404508211108	-0.06090248952035167	-0.0014737045193060072	0.0607263848522722	0.07281109962642648
16130	109.727	-0.057182633853895534	-0.06519528738886884	0.006155465249340441	0.058291873929413804	0.08285875118415323
16131	109.7172	-0.06565179942011984	-0.06077876671531702	-9.441259288950319e-05	0.06318350614529741	0.06363629121024995
16132	109.7101	-0.06936082885380018	-0.057306418035413656	-0.008570951229458522	0.07366928317394668	0.06486496790717616
16133	109.6983	-0.06219827889466589	-0.054573539760789685	-0.0031589557875408027	0.07797244778741037	0.06868636126827524
16134	109.6939	-0.058981267866275056	-0.052295893980439496	-0.010276797819179962	0.08703217692397597	0.059970762652421766
16135	109.6812	-0.052315162421581796	-0.046959309543565066	-0.018127585118627332	0.09498985531788942	0.053585034074332766
16136	109.6753	-0.06025553302890828	-0.03878877742475626	-0.01911452487085365	0.09738478161775639	0.052711334649465445
16137	109.6712	-0.05843020775951622	-0.04118021451921494	-0.026474272281700763	0.09360200920670422	0.0369043685538762
16138	109.6628	-0.06393594940563538	-0.03675116793596901	-0.04998283450511851	0.09213487444800686	0.05667212027515368
16139	109.6473	-0.0621183420109125	-0.03123879325651587	-0.04257513643605192	0.09381732203821666	0.0589626147596983
16140	109.6428	-0.05420639382729691	-0.029365586617133625	-0.03689311960999814	0.0854521441932896	0.06365718906075277
16141	109.6316	-0.06584235279986346	-0.04139479477912726	-0.03492921079650815	0.08810218614197539	0.05910487739110956
16142	109.6228	-0.07377306819106967	-0.0428108477406323	-0.022554792900833027	0.08371719508327748	0.05459360388494354
16143	109.6139	-0.07651030691743015	-0.0454280173034067	-0.010877846624228922	0.08109879332320537	0.05844989122520354
16144	109.6047	-0.08417277999752973	-0.044734477763403675	-0.019949289864940902	0.0833682633996089	0.02971046549455138
16145	109.6024	-0.09226704759823474	-0.04493980751837128	-0.029423626470597975	0.08914763281930055	0.00798335682691521
16146	109.5862	-0.08873064043674368	-0.03802762244289309	-0.03118939800449447	0.09214555498962912	-0.005477780342517982
16147	109.5819	-0.08690344299706798	-0.03532633455646641	-0.024754702168912606	0.08580266153912111	0.017614387558585215
16148	109.568	-0.0867199270270067	-0.0378511831002127	-0.02670822788929414	0.07729038620478759	0.028994912586740734
16149	109.5614	-0.09310874965107192	-0.03746877670185671	-0.030371193559756704	0.0649526795296023	0.019118893709543554
16150	109.5554	-0.10002609763954148	-0.04714162174265668	-0.027821315834326874	0.06132232849328133	0.022668577692171173
16151	109.5439	-0.1068578083462931	-0.05625202618903602	-0.025457114919770457	0.05753320910573699	0.02705612446050745
16152	109.5379	-0.09960276779737265	-0.059803141255177744	-0.02161445547345453	0.06259119193650456	0.04380970247746405
16153	109.5292	-0.10404710892633703	-0.054734155425484474	-0.018074791619979616	0.06441152896572944	0.06301397624784405
16154	109.5202	-0.10856371877082671	-0.05048533776316111	-0.022439492398956613	0.0766959830083543	0.08172035271647989
16155	109.5109	-0.11175867161134301	-0.04577862705756222	-0.025568285698576856	0.0794966514412981	0.07018743417572389
16156	109.4996	-0.10813345756196313	-0.041053431143798266	-0.024132222499713037	0.0822422530973499	0.08386064152834646
16157	109.4906	-0.1135406467712578	-0.03841586482811299	-0.032968144729892526	0.07756505880205958	0.08472113974286036
16158	109.482	-0.11378604095478892	-0.037745318295539815	-0.040683913924056	0.07577747394738359	0.08444661703340374
16159	109.4757	-0.1132524357582033	-0.03356971461257585	-0.043628926384055564	0.07964579272963174	0.08042363705984212
16160	109.4678	-0.11465371321216263	-0.03576734655096369	-0.04314190913217632	0.08329406559691807	0.08257710674323604
16161	109.4597	-0.11517260300443292	-0.03129275934346055	-0.040339470420776395	0.08394192891658678	0.07266365977936208
16162	109.4476	-0.1078023350806919	-0.023276128815317265	-0.02852967173083947	0.07352927021996611	0.05345157117896952
16163	109.4398	-0.11458210670117301	-0.026620786316806325	-0.024277259859586717	0.07632344328624635	0.05315438192953996
16164	109.4331	-0.12177348198631256	-0.023969030317218906	-0.01964611043481388	0.07651330006943347	0.047430720000574855
16165	109.4237	-0.11423084658053306	-0.014114925313566928	-0.019264474592358517	0.07627507620331778	0.04576145190420209
16166	109.4152	-0.11639122109243663	-0.019781599840371526	-0.014428526372791631	0.06968599077924206	0.03830635505725644
16167	109.4041	-0.11084390686056683	-0.021462740220828058	-0.01910835886987724	0.06758511924221983	0.024909060743861382
16168	109.4002	-0.10748283556039898	-0.011781248244493753	-0.022731774346046205	0.06581104896876053	0.014234902504222576
16169	109.3935	-0.10475053500624824	-0.010458168477783329	-0.023974924991644816	0.07074101107265571	-0.003979568289664546
16170	109.3806	-0.11073800240246355	-0.00836654534662042	-0.029152070256915828	0.06906936344824685	-0.023371731287824576
16171	109.3768	-0.1134450810039267	-0.0028564412439248646	-0.027409116456641645	0.07264687219324137	-0.04707129440280804
16172	109.3645	-0.11198591839173562	0.0009161891066047427	-0.02810711114827329	0.07522922990944109	-0.06929650647093702
16173	109.3568	-0.10268515576366077	-0.0018706815238320276	-0.033812521723592844	0.0676069175312015	-0.08425670583036973
16174	109.3473	-0.09452815595665558	-0.007787875358109955	-0.04467768404682399	0.06480178543406914	-0.08482960328396802
16175	109.3394	-0.09499932148062658	-0.01516371339540464	-0.043694730365844286	0.0625145996037863	-0.08709588679391483
16176	109.3332	-0.09177364709610414	-0.020021927275971622	-0.04687223956240543	0.05033115921679872	-0.07953522203069345
16177	109.3332	-0.09264221797582393	-0.014585560427574584	-0.042780888284544155	0.04060443932698509	-0.07396117882771915
16178	109.3118	-0.10228888652996446	-0.017244364036911358	-0.03707159427884587	0.04011906599152623	-0.08246830284343816
16179	109.3037	-0.10085849282370755	-0.017848832040391803	-0.03396101760554905	0.03763555779937024	-0.10494674580480569
16180	109.2962	-0.09973629847314901	-0.02102889903416894	-0.026648563035343114	0.038412091536271294	-0.0905740252702395
16181	109.2897	-0.08967516286319085	-0.01828068832585912	-0.019619896700450362	0.026812831482924418	-0.08079589746193101
16182	109.2761	-0.08988936094662603	-0.012181429400696886	-0.019963781587724893	0.027858386006859165	-0.0800391754689725
16183	109.2696	-0.09338949535455968	-0.013743268377448324	-0.026989404441296265	0.031177727734087106	-0.07878489644333234
16184	109.2618	-0.0966604643075277	-0.01965500712395246	-0.030698086065197194	0.033631428962991566	-0.09181415049379213
16185	109.248	-0.09344578366254847	-0.03473708880588568	-0.026224872023997627	0.027009274207183104	-0.08150452610819131
16186	109.2413	-0.09384505507125196	-0.04220813178457506	-0.01585487032381568	0.034035483315674936	-0.08129099931559583
16187	109.2328	-0.0933834664672591	-0.050115643651389395	-0.0054411402270171695	0.04216157468588916	-0.08057085494214268
16188	109.2225	-0.09953195528174279	-0.0665916330067961	0.0022360044101345294	0.04255345092129724	-0.08874527410351163
16189	109.2159	-0.1062288122486908	-0.07741984495751411	-0.00313649594263972	0.04833132921116275	-0.09372693895892743
16190	109.208	-0.11942736194342261	-0.08590258331214011	-0.008792901490687713	0.04841118515850283	-0.0866614444930514
16191	109.1988	-0.12136246226351137	-0.09374038255076543	-0.00789508709786295	0.04392545812351579	-0.08578645086484821
16192	109.1859	-0.11154340040902073	-0.10139107585896096	-0.0021936256130906735	0.037903834736801215	-0.08260108229853678
16193	109.1774	-0.10793988425669271	-0.12113738633989693	-0.0021063557011483506	0.03155419166320534	-0.0802727352354304
16194	109.1713	-0.09888203121922667	-0.12100289014829836	-0.006348355800676864	0.02279165569324922	-0.06242397341642564
16195	109.1596	-0.10426632087866568	-0.12655730784637745	-0.01045946292240614	0.023514002371259314	-0.04329606203089281
16196	109.1528	-0.10686898828532831	-0.12755521049777227	-0.017486909199215844	0.02639572976665077	-0.029741844743955637
16197	109.1465	-0.10657079290884892	-0.12549650926989445	-0.012331330593447126	0.02413616455744036	-0.013277700115441136
16198	109.1413	-0.10431203467963444	-0.11591449391936119	-0.00566994438799941	0.021707251251419715	-0.024880261642544737
16199	109.1282	-0.09988833149335283	-0.11322445146558242	-0.006790237779178602	0.02730773947257701	-0.03476886556999462
16200	109.1216	-0.1014239746962026	-0.11623848806793993	-0.01308464756686675	0.03120962363280313	-0.0414024026889065
16201	109.1093	-0.09684555728775951	-0.1181203635505045	-0.013775976328377227	0.03220155841970812	-0.04363679471634014
16202	109.1029	-0.09191306932601576	-0.11671060861398493	-0.015891592604452526	0.02894489700089311	-0.04653350475286175
16203	109.0965	-0.08114775433370669	-0.11837544593554683	-0.013726744560151265	0.018733609195127995	-0.03475710155209793
16204	109.087	-0.07857280494772943	-0.11944826289271974	-0.009679562497991052	0.028313306959766252	-0.05013468824508066
16205	109.079	-0.07027444516565856	-0.12398358637872171	-0.01284330707155157	0.029249211941436152	-0.05864405127171758
16206	109.0716	-0.06886979798511329	-0.11952428575325617	-0.017637484835130487	0.024082450974538736	-0.07071875860086144
16207	109.0628	-0.07116957394087307	-0.11726850049577422	-0.024639316681114222	0.014440756899799031	-0.08490979664528699
16208	109.055	-0.07989534059216032	-0.1249825041434099	-0.02229717716758893	0.016422534173044782	-0.10011316026482464
16209	109.044	-0.07390145204844493	-0.1292857440013947	-0.02892755966793542	0.007447729355496748	-0.1010565987596961
16210	109.0373	-0.06762416352627293	-0.1397363145692663	-0.03510366837452146	0.006610347640787783	-0.12418422410506559
16211	109.033	-0.07271763001801587	-0.14022870609740437	-0.03159269280061634	0.013095830163654645	-0.11593729607172455
16212	109.0154	-0.08014133328315953	-0.13497280974647188	-0.025369640849178234	0.015013658274109153	-0.11923501588959097
16213	109.0081	-0.06732188646314213	-0.1353757069718303	-0.026598906128158892	0.011424658632547885	-0.12566973378462137
16214	108.9992	-0.07576146990698851	-0.1328802432978641	-0.028745061801281942	0.009414114604942877	-0.12938625202024848
16215	108.9954	-0.0727164970355355	-0.12751223510064918	-0.04138178753941344	0.01231173420066058	-0.14782670817817217
16216	108.9878	-0.07267845062674684	-0.13267588282052117	-0.04808326228158044	0.007125335700446925	-0.15712117547218493
16217	108.9721	-0.0682789672546132	-0.1338936658582211	-0.0545169401985755	-0.009416825933573661	-0.16286191204265474
16218	108.9631	-0.07009046502905435	-0.14175783253006424	-0.06321270737407998	-0.01821031310062001	-0.1553200925617617
16219	108.953	-0.07756621467142903	-0.140828800765912	-0.06684922822848062	-0.020852965699397326	-0.17631670070875666
16220	108.9464	-0.07706324345045719	-0.14181473263015093	-0.06567449714336057	-0.020397307697349664	-0.19201344222540154
16221	108.9379	-0.07791694360247205	-0.1456749952215522	-0.06899559739097949	-0.014916833187726922	-0.18798688340365194
16222	108.9276	-0.08460978497810868	-0.1368868027837184	-0.0625436829463369	-0.010868508838931057	-0.1753804016013696
16223	108.9218	-0.09064739658054755	-0.12766611264177893	-0.05586654191200304	-0.006194090492447931	-0.1620968448688618
16224	108.9098	-0.08150266980734645	-0.14181943716115797	-0.0602118885658447	-0.0016784718379634015	-0.19035686527632767
16225	108.903	-0.08462805981954599	-0.1335983423904817	-0.06010513188427546	0.001714562777033007	-0.19676537747710854
16226	108.8966	-0.09116014018359986	-0.1312206129763658	-0.062439977130808004	-0.002579998686143521	-0.20644351985038195
16227	108.8909	-0.09915169688492116	-0.1290947425031742	-0.05661418083889223	0.000879156158922845	-0.2139084204497151
16228	108.8839	-0.10724191241204516	-0.12701587557193156	-0.0501356755422696	0.003813770766801642	-0.22002024952635402
16229	108.8754	-0.10452766471750762	-0.12943357722210055	-0.05613587241393954	0.002899110568200497	-0.21779728341216625
16230	108.8654	-0.0969024043738188	-0.1265279822417597	-0.05708611793099126	0.007442549660653487	-0.21904789619414508
16231	108.856	-0.08718226991566111	-0.13039021956826033	-0.05958187919554958	0.011658147168671834	-0.24635389360681553
16232	108.8467	-0.08452872111138449	-0.12807711793914306	-0.05654299270215504	0.006499162181266057	-0.24881516644615276
16233	108.8337	-0.06476100377329076	-0.12564049223080617	-0.05486239217302656	0.009836465215074907	-0.24043377823377723
16234	108.8268	-0.06236514231375612	-0.12482897387188285	-0.05750690151404543	0.005921314762337114	-0.24027441572130093
16235	108.8268	-0.07201727473369803	-0.12833517232752775	-0.05134074332437767	-0.00702106295261351	-0.25256340476914746
16236	108.8042	-0.08237332072897076	-0.13204185530241427	-0.044893311128476644	-0.020320035646299545	-0.2630033264844552
16237	108.8001	-0.0791276580864595	-0.13408472238196115	-0.039641811457411476	-0.024974113425599534	-0.2587447584495322
16238	108.7915	-0.07772621844422575	-0.12836851926926823	-0.03328887409356954	-0.02430773941524747	-0.24176512838037265
16239	108.78	-0.07070042808907273	-0.13077141328260472	-0.02802731473808724	-0.02425021825713588	-0.26836162495270555
16240	108.7722	-0.0676319239759744	-0.13450682559583313	-0.03140288180997814	-0.029598879792699477	-0.2733382634471513
16241	108.7638	-0.06052156686058173	-0.1380742741251394	-0.033066666446503065	-0.01309881675611575	-0.27520195743945497
16242	108.7549	-0.04809387534724441	-0.1384734547396208	-0.040245800505650284	-0.007038141790053597	-0.285079416263058
16243	108.7471	-0.04635071679067016	-0.1478206811566019	-0.04057914641351937	-0.014037609458216978	-0.2786432531542694
16244	108.7405	-0.04552125506992139	-0.14486049192857706	-0.04265268289708314	-0.021795970420650037	-0.28878238892361935
16245	108.7286	-0.03766615010587355	-0.1484221739027122	-0.039592183267014094	-0.0228965019323724	-0.26178842484407583
16246	108.7197	-0.03872529943458215	-0.1508568641870018	-0.031566258498228916	-0.02780519600480961	-0.2307076160135408
16247	108.7096	-0.040314217492594284	-0.15319136146235296	-0.02360496578755301	-0.0333456108541999	-0.19815151355820435
16248	108.7051	-0.04370834246688914	-0.14860451210682063	-0.034130703908046275	-0.033184075660358435	-0.20374040292230322
16249	108.6935	-0.04712772546430751	-0.14355826378597528	-0.04447607047066113	-0.03237222998435901	-0.21127328825775318
16250	108.6833	-0.041665915455899975	-0.14294567621725282	-0.04949810677170693	-0.024456807681967657	-0.2009355105075851
16251	108.6768	-0.03710859013642449	-0.1345695853418972	-0.05155790561164183	-0.03078543371272075	-0.20133685152763134
16252	108.6651	-0.032468422052461574	-0.12506429778124573	-0.05406768935825328	-0.036279592646137976	-0.20051450903164764
16253	108.6566	-0.03460830090509576	-0.1264878347025052	-0.06220157129101127	-0.03596008637023275	-0.19089670283090063
16254	108.6505	-0.031755870900524195	-0.13062978867078173	-0.06598587189818908	-0.03435187261554837	-0.20062115269367223
16255	108.6407	-0.02867913021730022	-0.1373358789669228	-0.06793196932936338	-0.040312643213739244	-0.21804154635434045
16256	108.6312	-0.026678540001920267	-0.14371043705609973	-0.07073966663972754	-0.04268168999864219	-0.2216954155611278
16257	108.6234	-0.026319194427920314	-0.13785665330120925	-0.0716718631658416	-0.052706664403299526	-0.2346577111393014
16258	108.617	-0.02730678861622891	-0.1267451068839895	-0.07101246290144199	-0.05479624374821747	-0.23356036573712516
16259	108.6032	-0.017234119923843366	-0.12261284437920444	-0.06475422484369608	-0.05329879731170698	-0.22651729037730692
16260	108.5965	-0.013117961985187141	-0.12185324809290779	-0.06285648473396316	-0.0593988155663055	-0.20374904283607204
16261	108.5896	-0.009541862035980798	-0.12338929415245435	-0.07751818762418342	-0.05961540234779568	-0.20735439419968718
16262	108.5794	-0.008383169121622834	-0.12068076909797838	-0.07818566911023576	-0.061187966879549034	-0.19808313915328113
16263	108.5733	-0.017594685891489707	-0.13189043038484607	-0.09190233362103288	-0.044497994859237715	-0.18370376897467608
16264	108.561	-0.011160578178675827	-0.12558390430734442	-0.09543974369410063	-0.045767491961799044	-0.1703157340879679
16265	108.5548	-0.008170505669731652	-0.12723269668604043	-0.10028978564341394	-0.04065186017808703	-0.17059195255850765
16266	108.5489	0.0005432156312930136	-0.12926653993128417	-0.10257000904840233	-0.040725720839270764	-0.15973163700357743
16267	108.5398	0.006853145285449184	-0.13027780191176863	-0.11108962582866072	-0.0301925526406039	-0.15782561809110582
16268	108.5261	0.004493922236739093	-0.13381929380939536	-0.1124188275101997	-0.027320815364828537	-0.1520570011490702
16269	108.5169	0.0011368159019907315	-0.13780513976696654	-0.11288208783004675	-0.02409144838395067	-0.14615526456619682
16270	108.5103	-0.0039297938500085505	-0.12822236171285836	-0.11328662837520594	-0.026033018196678172	-0.13566380618732224
16271	108.5033	-0.0037687583471408157	-0.1270426601219906	-0.11763723703979377	-0.029902944987429833	-0.12778364230562705
16272	108.4945	-0.003468932841583715	-0.12678657901481705	-0.12135676331292838	-0.033291698419770116	-0.11881858440224813
16273	108.4791	-0.006405553618525139	-0.1287341852063837	-0.1126599462586837	-0.03582755441494567	-0.10578668890289436
16274	108.4747	-0.01120875617582686	-0.13050330782465225	-0.10932964803028991	-0.03552264696630832	-0.10215441687322668
16275	108.4648	-0.022452847357660257	-0.13468503428902057	-0.10407841536957453	-0.036069204624732766	-0.09011744834828443
16276	108.4551	-0.020493673944748474	-0.14261263711157227	-0.10045571752962414	-0.03570588014682684	-0.07422565273371759
16277	108.4456	-0.020206817327534904	-0.13996206979332707	-0.09004973713670317	-0.036096232410997395	-0.05116839831987314
16278	108.4367	-0.014869239821238995	-0.14611163219469148	-0.08703705199404205	-0.039039296946122	-0.026288998019060303
16279	108.427	-0.019089800082397402	-0.14531474457650737	-0.08115830124316963	-0.03593673711610131	-0.014825780972011236
16280	108.4203	-0.0260163636753411	-0.14904874100534904	-0.07784079966299795	-0.030540785475701743	0.012401376987412033
16281	108.4113	-0.0138356533023021	-0.14534718349565892	-0.07951560436319373	-0.034418464735980814	0.00671036124555308
16282	108.401	-0.011556112640483705	-0.1486039939466641	-0.08121743693469309	-0.027351154647227677	0.00672337529404568
16283	108.401	-0.024374456818767643	-0.1508733293933114	-0.08423603221628456	-0.02153035356972859	0.019973813551465668
16284	108.3851	-0.029529199853422537	-0.15027989146474643	-0.07946683325240464	-0.023550178561837116	0.022489669746486248
16285	108.3731	-0.035379119705901525	-0.14962346887379704	-0.07438354537084944	-0.02482274523383148	0.025538349002215407
16286	108.3667	-0.056861603943352115	-0.14886702423871218	-0.07986838948706391	-0.017281177237985435	0.02852568682299813
16287	108.3563	-0.05506765588845625	-0.15288434948124646	-0.0807655379475125	-0.014231974993346047	0.03815164714338739
16288	108.3499	-0.0533690142776321	-0.15655147757225218	-0.08241304581801333	-0.010747371606439876	0.04818120976231078
16289	108.3417	-0.0578069778008657	-0.1423865091666003	-0.08182116185932761	0.0036589636560855443	0.05903469654452497
16290	108.3309	-0.06315749292395782	-0.13869063307666463	-0.06928058414669508	0.0035484158226195993	0.08912235278147632
16291	108.3263	-0.06513103985652659	-0.12874025270844622	-0.06154978582150378	0.005758371472844125	0.11069407983897404
16292	108.3146	-0.06035694102746705	-0.11749354105339307	-0.0564229947987675	0.009236880156499852	0.1343802773127916
16293	108.3013	-0.07395670877819387	-0.10837920058138877	-0.06456414085000603	0.011515845535970393	0.14769013182116897
16294	108.297	-0.08363141326574963	-0.08634387930379009	-0.06602736663894912	0.013981289935521772	0.14330720325636975
16295	108.2901	-0.09828186874232292	-0.08588001223824643	-0.07441165241567406	0.017035340109204128	0.13515181307885427
16296	108.2772	-0.10833518275356281	-0.08901477830651776	-0.07623448138768925	0.028179952152044493	0.11587795375778656
16297	108.2708	-0.11324777205871349	-0.08557066509802878	-0.08338047510406765	0.030956916394598043	0.10076510710429251
16298	108.2634	-0.11243937353937951	-0.08057454393353815	-0.09006927761660641	0.03760563587813014	0.07652675508354087
16299	108.2515	-0.12781274228224232	-0.08539054632416168	-0.09954322334424422	0.038865794641327264	0.08020296088985257
16300	108.2446	-0.13487116046398143	-0.07760007727960253	-0.09284646519303505	0.028036130734686485	0.0765949108931053
16301	108.2355	-0.13445042711584612	-0.0678297929488475	-0.09717345294436457	0.0194189031977484	0.08408581873898918
16302	108.2233	-0.13698002022785116	-0.0586828048617036	-0.09153657950704229	0.01840129496635833	0.0913193892999137
16303	108.2172	-0.1403578328490103	-0.05274321031618781	-0.08537682620456949	0.022396605958673526	0.09736908251302978
16304	108.2065	-0.13876426833358624	-0.053540221101452186	-0.08957893299002642	0.030479310695701332	0.09599622240229558
16305	108.199	-0.1344336931101823	-0.05223642407107219	-0.09652600479837486	0.03015542770066541	0.09402326998453107
16306	108.1884	-0.14463350946235592	-0.0513037495106361	-0.09680258347920787	0.03094949436090164	0.09022399396986654
16307	108.1819	-0.1420514068007298	-0.05499829112603719	-0.08936217283938097	0.0341088373500253	0.08947809663105256
16308	108.1724	-0.1390055347833909	-0.059405056338190876	-0.08236505476930095	0.0375753622823795	0.08775571363724129
16309	108.1658	-0.14012106865337484	-0.05276043623178582	-0.09034966290631141	0.037747472182207385	0.08758408771266653
16310	108.1565	-0.14622714101769319	-0.03947266568710298	-0.08880949869211267	0.04599650766420889	0.09805121175921538
16311	108.1499	-0.1531964036329703	-0.02605580138915173	-0.08678566754625236	0.05484994966447156	0.10765762476070394
16312	108.1409	-0.16371774208762205	-0.022396206734943698	-0.09303975263450838	0.06080303687401947	0.09469562481489864
16313	108.1287	-0.1663009170148833	-0.022351445833441657	-0.08793921939897856	0.06623248447926831	0.10354832298156785
16314	108.123	-0.18246865796265194	-0.024012191152251606	-0.08764033142633228	0.0808709301685156	0.0880841680796502
16315	108.112	-0.18316195810642036	-0.030908377927832614	-0.0857735148683692	0.09203741211793724	0.06908522553533508
16316	108.1004	-0.18373086875802125	-0.020682273891842618	-0.09224975791578713	0.09490269726957953	0.0546789309868372
16317	108.0932	-0.19437913788869915	-0.016485239436715253	-0.09610867605277072	0.08859332909711436	0.05283098520420341
16318	108.0846	-0.2072560578900293	-0.013922105063915446	-0.10194639636233019	0.09854124915265304	0.03554335725224236
16319	108.076	-0.21013541384432177	-0.007814888116540717	-0.09999510926296915	0.10580334200205282	0.01780195076141652
16320	108.0671	-0.19967654544007649	-0.0021379242386658647	-0.09463984411825418	0.10904403927291322	0.01634828165773274
16321	108.0579	-0.20141673990533593	0.011357656464136496	-0.08433139589099754	0.11366843127178705	0.036920041536783764
16322	108.0491	-0.20642593210045124	0.024070848772609812	-0.07978782471919861	0.1052019544700457	0.03632891809219798
16323	108.0447	-0.20650919436156553	0.026085700875798302	-0.0749180426401155	0.1060532688986342	0.03143167325461279
16324	108.0304	-0.20501946494948395	0.027604447322451642	-0.07065246427333675	0.10699283052947951	0.02525741806761681
16325	108.0242	-0.20568654401115022	0.0305849113883505	-0.0826813347787114	0.12004875109260071	0.03414607938055163
16326	108.0134	-0.20303616045454667	0.024909519382317478	-0.083707889382609	0.12898214207720368	0.04316612078270055
16327	108.0048	-0.20626393183491024	0.025524158785914408	-0.07558286891272709	0.13010720906093148	0.04550583213467088
16328	107.9932	-0.2046340931249388	0.034917667838144005	-0.07374978111054893	0.12521770638436053	0.047560861624341505
16329	107.9887	-0.2019428472338795	0.04312736478870683	-0.07178549893047026	0.11999329641397184	0.050605697184671145
16330	107.9778	-0.20552259353569008	0.050804773426834635	-0.07335414418831863	0.1126891135015983	0.054432110935292606
16331	107.9778	-0.2028374514164339	0.05868098929557306	-0.07118117077122907	0.10869142349968341	0.05880764064745592
16332	107.9591	-0.20522376518354452	0.07211132479181721	-0.07222687676303872	0.11261133112583661	0.0748872347452404
16333	107.9522	-0.19297234687780346	0.07749841819348338	-0.07117310049960288	0.1213774293458886	0.08279893252232369
16334	107.9429	-0.20060892265955277	0.07249928579962507	-0.07886155074118717	0.11731051682712153	0.07256767089979448
16335	107.932	-0.20836463891483728	0.06734929665374294	-0.08582182700452101	0.11281127356782525	0.061254574537725925
16336	107.9209	-0.2113635952768229	0.06386011255318795	-0.08841027612381763	0.10868262299930152	0.0825514906317212
16337	107.915	-0.2116131039647142	0.06582492903755224	-0.0943203660736205	0.1151900630584125	0.09960434412929933
16338	107.9082	-0.2097892877903059	0.06166381697289818	-0.10662722859497124	0.11730648713701133	0.09599839766475805
16339	107.898	-0.19550905792473602	0.0515274176761561	-0.11041959794759197	0.11526281807226225	0.08738446961743324
16340	107.8886	-0.1914123859127472	0.03845407096947871	-0.10268543495129369	0.10593120883232388	0.09019938411990437
16341	107.8802	-0.18069503407946247	0.028985647554036056	-0.09565679744248157	0.10048926196555806	0.09644756765770734
16342	107.8711	-0.17557743394875686	0.027262039764142765	-0.10013952190243655	0.09815963680245347	0.09675501950698381
16343	107.8598	-0.1715300370443862	0.025729385540813825	-0.10323849345280475	0.09377160847811399	0.09809083015753325
16344	107.8534	-0.1630657105084125	0.030415951202760493	-0.10345502602223167	0.08713328934018037	0.1017954991178225
16345	107.8439	-0.15825652575315363	0.02094370054053087	-0.10331172360940925	0.08608834808668209	0.10429710003307081
16346	107.8341	-0.16407925391722314	0.01664328280395426	-0.09974145612307173	0.07720909339236613	0.10650941339388886
16347	107.8232	-0.15968268067162233	0.020526129620363293	-0.10806338611468504	0.0626016976460126	0.09619486182774552
16348	107.8151	-0.15639165602921642	0.017173930282455833	-0.11245768876299891	0.05974379159893126	0.08640879354791361
16349	107.8067	-0.1458103202003485	0.009073401231185918	-0.10514492661521094	0.06244761400885776	0.07215077107396983
16350	107.802	-0.14628278217984594	0.0024706905512552535	-0.1054860476894935	0.05327395236779711	0.06037004573269617
16351	107.7894	-0.13548219327882882	0.0012623396582698832	-0.1068062719874972	0.04675239002868382	0.049437188206511
16352	107.7834	-0.1258210790398077	0.0017430020329232774	-0.10621923779484573	0.042706171312477205	0.05219357957410795
16353	107.7717	-0.1182030878563136	0.0060745223613695234	-0.1118142331841565	0.042095542868039536	0.04310591033630352
16354	107.765	-0.10930799740618462	0.00596821412083495	-0.11135290668150769	0.03408202200197446	0.02741537146755206
16355	107.7559	-0.10850019531437591	0.011510643282381617	-0.11727998227222501	0.023615555703425127	0.020358267249150533
16356	107.7434	-0.11290881592400248	0.0072740884814899215	-0.12294317866720866	0.015414694491143337	0.0019494254710471213
16357	107.7336	-0.1160677044130371	0.004594161418364569	-0.12845228028066097	0.007623255605075755	-0.01430947930920245
16358	107.7289	-0.11901405476821061	0.008394694467812044	-0.1428081005730014	0.012159486070794773	-0.01361942371666825
16359	107.72	-0.10887356154084032	-0.0025256722628367507	-0.14205571662810879	0.017384868649257423	-0.0056129031593703214
16360	107.7103	-0.11092537165075733	-0.008746192561157473	-0.1479628074400872	0.012238139149978452	0.006239315226021119
16361	107.7036	-0.10855178190439203	-0.015670862937073034	-0.1533433875597429	0.00942414779188119	0.005843725826243482
16362	107.6916	-0.10593578280277886	-0.022167091504607165	-0.13968104126199626	-0.001317135268722117	0.01072992444812717
16363	107.6824	-0.09782487072547705	-0.022404336285364014	-0.13774674617620672	0.00045725788332916874	0.014231357232103127
16364	107.6733	-0.08206620258229579	-0.018090761597446537	-0.13088150933655887	-0.005553087795114307	0.020194121662696334
16365	107.667	-0.06430967996012797	-0.013696023868164608	-0.13052997188323215	-0.015649057355967014	0.024060824671890323
16366	107.6548	-0.04709973349937491	-0.00977249905194455	-0.1299471076276774	-0.025610187269819493	0.026795441097821514
16367	107.6479	-0.0473093732025288	-0.008873589125771466	-0.13165672239129161	-0.03305927992157833	0.022140024276030127
16368	107.6406	-0.040572895822958206	-0.007623910658027304	-0.12818906800390975	-0.04204389927418616	0.017652962706753976
16369	107.6316	-0.03811989125783562	-0.007002280205469037	-0.12362995618773982	-0.04080639107231964	0.015467264101340061
16370	107.6194	-0.03558794874630591	-0.009695483814608628	-0.1150077137429371	-0.04788696331430678	0.021287747533283448
16371	107.6129	-0.04606978322667409	-0.014882222310091873	-0.10367130524714416	-0.055490956336278874	0.024224075649926662
16372	107.6037	-0.03272653092222659	-0.024398584141352375	-0.08928552376238978	-0.05306225645557859	0.03733916885695778
16373	107.5953	-0.02470241402808403	-0.03230686098882793	-0.07591536028627485	-0.050037195247282396	0.037180328086080336
16374	107.5859	-0.02645667524679281	-0.03583683598283652	-0.07790367537379499	-0.050396760389930045	0.03154963900814353
16375	107.5741	-0.02826722218467421	-0.03788230345130188	-0.07519613265736778	-0.05304025465600224	0.03333431571205673
16376	107.5676	-0.03200859948862408	-0.025233633145264313	-0.07608178334234678	-0.05376491854057058	0.04080818899938771
16377	107.5566	-0.03562807075347815	-0.012251787128867566	-0.07637306006421492	-0.05444489708229354	0.047587206837435884
16378	107.5496	-0.03943187998623751	-0.004675253902710133	-0.0818495204328848	-0.05723411414625463	0.034638561156252155
16379	107.5404	-0.0420430039664934	0.0043811460100909375	-0.08129245400252892	-0.049197515564202	0.03461492176648143
16380	107.5314	-0.03286999136040436	0.0033335772311721312	-0.08760766153583108	-0.04520707703792359	0.024016129847059867
16381	107.5223	-0.03412675895429337	0.0036265157846485786	-0.09519871178174084	-0.04570231554015045	0.0022191716478293794
16382	107.5116	-0.04697267692407952	0.0009206795381272201	-0.10035138381851419	-0.04790004217051493	-0.006871492407033889
16383	107.505	-0.06060726745475694	0.0004923036855103727	-0.10317805572554899	-0.05503178146993562	0.0009790781445711994
16384	107.495	-0.0500937508646554	-0.005048850120497557	-0.09103742356084009	-0.059348346908890064	0.0004812187172474423
16385	107.4833	-0.04623563118703049	-0.006516417747784974	-0.08096193018824166	-0.05608215687035333	0.009735017262007758
16386	107.4768	-0.04556411480964699	-0.002234992448740119	-0.08195168396768192	-0.04361335541625229	0.015637712281847082
16387	107.4699	-0.027419704929928772	0.0017028183263439797	-0.06787690426350029	-0.042087889696655965	0.003032497272362433
16388	107.462	-0.027214393545721062	0.005713480579929971	-0.06064054652611484	-0.0351036917498161	-0.004153359906370139
16389	107.4519	-0.03577578740149305	0.020653214042009347	-0.056637702884283485	-0.02384808138662564	-0.01831248802328699
16390	107.4519	-0.03785891300476994	0.014216220589296379	-0.05382074373774596	-0.030947256596659596	0.0010077522002055694
16391	107.4342	-0.0388406008262135	0.012208887356033243	-0.050193358805781574	-0.03017735336157062	-0.002141681101023364
16392	107.4243	-0.039461995836679385	0.0029972564119913215	-0.055833884876274824	-0.01975120459423595	-0.001228596701409567
16393	107.4134	-0.04194971596830443	0.0023275642598994694	-0.0657087153299276	-0.020827856997332566	-0.005408361057519273
16394	107.4067	-0.04091281458830743	0.003573918808468955	-0.06461266942792997	-0.018984022912770925	-0.009728976728925925
16395	107.3968	-0.04459662483119791	-0.0058025647970839506	-0.07388345514382354	-0.014521718742797906	-0.00788637632294621
16396	107.3894	-0.03617585111507887	-0.0007738647201586419	-0.06531007346867419	-0.012983659350547237	-0.02564935326660714
16397	107.3792	-0.03159958632589619	0.007757554673194662	-0.06302013655958154	-0.019449297647866765	-0.03261140769360785
16398	107.3707	-0.025350510532775154	0.010891991097645637	-0.05524322350353578	-0.024127288861735152	-0.014332282932276853
16399	107.3586	-0.024654604204312335	0.013262489687852706	-0.04729155359500414	-0.03237894417926982	0.012233045760091371
16400	107.352	-0.015142412352450509	0.012715764642814384	-0.036273235416047704	-0.028433538653971725	0.016122008195492962
16401	107.3429	-0.006907131817696461	0.007543840112536848	-0.031039889524988932	-0.029509021597396733	0.03261103933133839
16402	107.332	0.0018230076120238261	0.0024495645854029037	-0.017900051093334955	-0.028728223777168164	0.057107173209668224
16403	107.3253	-0.0016106150183558138	-0.0040295470093042315	-0.029125310521113883	-0.02771423040221756	0.04897804309479706
16404	107.3165	-0.005340172472045598	-0.010461684492565971	-0.04056906773117022	-0.026027334185230986	0.0405099821632463
16405	107.307	-0.019124244614033545	-0.002948191742513727	-0.032498399132891626	-0.02974455272531091	0.03265450513757278
16406	107.297	-0.033467571242294845	-0.0012080484174131162	-0.03231645046648312	-0.02217708186532258	0.02750274230723333
16407	107.2883	-0.03376066580710939	0.0066217363178083305	-0.03769078582697523	-0.019503427964861663	0.02522350626831691
16408	107.2842	-0.038845900651303146	0.009684263006488008	-0.04915583178515614	-0.013314647754467213	0.02162642041617013
16409	107.2722	-0.03340508531773638	0.011186115046114787	-0.060239977216997115	-0.0011537182977905795	0.02003316903589462
16410	107.2598	-0.026354902712818835	0.01733457230186406	-0.05838215731913226	-0.0032536020370434364	0.013433053572466776
16411	107.2547	-0.032456235344282464	0.010877331467915785	-0.05293321526733542	-0.007201485033316635	-0.004153254352139297
16412	107.2409	-0.042323571924270435	0.010287926701208434	-0.04788456964443217	-0.006733362111050503	-0.004253898998915605
16413	107.2292	-0.042608985744124236	0.012147011892059387	-0.04136759066668026	-0.012135704265559918	0.006455242432945796
16414	107.2251	-0.05403470796525125	0.009741376755670177	-0.05385975977842014	-0.018890120069824465	-0.016043666847735453
16415	107.2153	-0.06090933544461083	0.012278857380930347	-0.05441141804301959	-0.022926360218584248	-0.01610489852357601
16416	107.2095	-0.06762075006558428	0.015857458557955513	-0.05597904821613154	-0.027490237606897658	-0.01389485279443502
16417	107.1969	-0.07421366559351421	0.010029682748163585	-0.04233892626911062	-0.026539702530460826	0.012474216963910364
16418	107.1863	-0.0732797793539344	0.007166697647248602	-0.044044549371664396	-0.02647969517245806	0.011886637003455516
16419	107.1801	-0.07402796325792774	0.0020249964539186902	-0.041976469099768314	-0.030074244551962618	0.026082749244118644
16420	107.1714	-0.07648071264743608	0.0016685525450180615	-0.027887375484153917	-0.030861775909446658	0.046350952443515496
16421	107.164	-0.0944032157803464	0.005418830482829746	-0.03671705645024431	-0.029041347057198776	0.07023740219758216
16422	107.1542	-0.09948187050212026	0.0008465655638280406	-0.04930129442850126	-0.029142427325946088	0.0718524372146001
16423	107.1461	-0.10554228818357952	-0.004628863009571964	-0.05487581876428859	-0.022108489013655423	0.07655081239922902
16424	107.1355	-0.10771924029964451	-0.0007162121247808903	-0.06597719311434182	-0.01665567795802382	0.075722598849309
16425	107.1279	-0.10618336110475603	0.00159434047636439	-0.06676818122884354	-0.014149771731702804	0.07831587778977774
16426	107.1193	-0.10885441043785553	-0.0010219302863370104	-0.05739308810963045	-0.01467453158194065	0.08532422084806829
16427	107.1097	-0.11756096630075057	0.0008251849921748269	-0.04892699370785275	-0.02335741697455511	0.09303759652156211
16428	107.1007	-0.12005648562998007	-0.00043745190328470983	-0.05059482962542812	-0.015702034437403353	0.09638500315664406
16429	107.0924	-0.12427277420042043	-0.006305066460249854	-0.049716351599889574	-0.008336717655926562	0.11106296345955409
16430	107.081	-0.12785923316926862	-0.013134940104818076	-0.0491254684550593	-0.0009696121565926029	0.12579922621169556
16431	107.0722	-0.12694060886736996	-0.020221618819968017	-0.05192199279405577	0.009023132053087652	0.12849284821328993
16432	107.0644	-0.13561977202320433	-0.025094520506983714	-0.05500730781014167	0.01422680773167957	0.10868063116092633
16433	107.0518	-0.14382791381897445	-0.032343115405858096	-0.05879396163216084	0.016044222052081173	0.09080968821221112
16434	107.0435	-0.1493208779828898	-0.043424536582531814	-0.05899181358708364	0.016341579708843795	0.0932246453486445
16435	107.036	-0.1424354106982955	-0.05241874907378743	-0.049933450138429696	0.01441512675185875	0.10259442699655412
16436	107.0306	-0.13991279621724362	-0.05066651376146653	-0.04479869645980701	0.02137944341778841	0.10381392135783393
16437	107.0196	-0.13317787372051007	-0.05249265009446391	-0.04572522342278332	0.029359176216201578	0.09163849933933527
16438	107.01	-0.12633652081675653	-0.05816763084915592	-0.035409660732186425	0.0294264202900163	0.0864852872133486
16439	107.0036	-0.11530022747988071	-0.06968179984933603	-0.024570103971665914	0.029319091947059638	0.09278839248584998
16440	106.9913	-0.10858377104578869	-0.07087271664640032	-0.03173435753389287	0.03076261488363341	0.09673819272782162
16441	106.9838	-0.10666014407450904	-0.061909317114122064	-0.03271879586548612	0.035262464792658314	0.1078363948367956
16442	106.975	-0.11060526297767236	-0.06228620263311571	-0.04168005066857247	0.04280681777378577	0.10240321457399483
16443	106.9668	-0.11756684932120283	-0.06845878624613196	-0.034730381905303746	0.034625824778616546	0.09263901536080128
16444	106.958	-0.12644399545444324	-0.07220210920885645	-0.027403298770384277	0.025349965261157983	0.09412557553318933
16445	106.958	-0.1328815925371914	-0.07236148051255843	-0.03517530666438959	0.029911713656293536	0.09203561748340794
16446	106.9384	-0.12797611780615922	-0.07402463353174218	-0.04648014377263935	0.03280137378266587	0.08322233925180958
16447	106.9271	-0.1277401682357182	-0.0667268142891962	-0.05951548587238133	0.023923463977633876	0.08085838137772772
16448	106.9205	-0.13065089637738828	-0.06899249115207017	-0.06557148518974955	0.02187511225511605	0.0824101475411182
16449	106.9102	-0.13846925666349705	-0.07374463679157095	-0.06821548109246703	0.02371294977813235	0.07448180096251862
16450	106.9035	-0.1499008116446355	-0.07480544176326197	-0.07327053808429601	0.02141381675372274	0.07269712520729252
16451	106.8965	-0.14628667732146752	-0.0704713593831269	-0.0739023350230576	0.01967178748559541	0.07813870836518043
16452	106.8842	-0.15525253671554093	-0.07357246896791107	-0.07889969786252826	0.017315821957661407	0.07629770133735898
16453	106.8796	-0.16237706172763589	-0.08222796661691656	-0.08885745015270088	0.024463297247761404	0.0689085924294997
16454	106.8648	-0.1656927609911632	-0.0893578366481593	-0.0927800211002953	0.029678795453034843	0.08584589203899014
16455	106.854	-0.16891846911793107	-0.08907221439660433	-0.0999151794532766	0.02998269603260631	0.09976081448013042
16456	106.854	-0.16439283544370972	-0.09779895380734495	-0.09926887603541873	0.031830313941568156	0.10662708429110333
16457	106.8421	-0.16328973046220066	-0.09038113859649147	-0.10262059504672982	0.03388502349606521	0.1295860536440933
16458	106.8305	-0.1551978580471356	-0.08645772387384741	-0.09716508135424126	0.0282703607285589	0.15671765049332237
16459	106.8212	-0.14015542409153842	-0.10050674123633134	-0.09138554822000967	0.020031140715045876	0.16279803447324312
16460	106.8134	-0.13333676574310074	-0.10778684659015528	-0.09136420894306588	0.007338439070398265	0.16409759944840233
16461	106.8022	-0.13914814863580321	-0.09728214465623553	-0.09727105302855105	0.00673353314433859	0.15588545244589488
16462	106.7952	-0.1438246578654093	-0.08699382667042506	-0.10244876139934507	0.006132858377410897	0.14670231699630895
16463	106.7863	-0.13366922010492663	-0.07607853947408875	-0.10091448396161024	0.012376927394726383	0.15845462230352325
16464	106.7753	-0.12568130814225167	-0.07943830437133002	-0.1065071445233332	0.008357374510971573	0.14573051558011832
16465	106.7687	-0.12105357634282049	-0.07887512109534521	-0.11564271631594673	0.013773497309763854	0.14008584148924105
16466	106.7582	-0.12282136592574157	-0.0840919563289195	-0.12271547665948133	0.02291649190560978	0.12989246321670986
16467	106.7482	-0.12987739697461861	-0.0962637863921881	-0.1198567645096332	0.02465652556476778	0.12568130961550972
16468	106.7416	-0.13654713004044255	-0.09535247138252972	-0.1243763297017944	0.01960474155406058	0.1297175190876499
16469	106.7351	-0.143422341579026	-0.09416288587640743	-0.1286254604813584	0.015274191555916172	0.13344001514003345
16470	106.72	-0.14786248932837237	-0.09181341038672737	-0.12734916177657066	0.0068642178233661155	0.1409168927155643
16471	106.7134	-0.15268454166570636	-0.08600757017847654	-0.12982347875840997	0.0068322951968353635	0.1385153961481374
16472	106.7063	-0.1431332939758804	-0.08722119749552301	-0.13686064990295274	0.0019425514838079336	0.12480801827290203
16473	106.6966	-0.1487673198998521	-0.08879758900984754	-0.14853941175707416	0.0038658424798563335	0.09361560408957761
16474	106.6871	-0.15777635453636138	-0.08435761076241113	-0.15061743254961749	0.002133473682950891	0.09142298068949631
16475	106.6759	-0.15755426375896786	-0.08126278673614686	-0.14753102679892963	0.005022238740826814	0.08923703629448274
16476	106.6649	-0.14521761884092452	-0.07729853424870167	-0.1417485493823459	0.0060677131882851485	0.09627050857235979
16477	106.659	-0.13621353992819896	-0.07612956218305592	-0.1395504577135583	0.007446601599953838	0.09050622004503887
16478	106.6524	-0.11699539195035044	-0.08143568227365462	-0.13462589307751943	0.0082379402381974	0.06593078256862452
16479	106.6397	-0.10907520190222197	-0.0858350699911171	-0.12573290656029373	0.020518276569975357	0.05884910153378655
16480	106.6333	-0.10179189101391709	-0.0880736978715978	-0.12950355304597758	0.020208223065111313	0.025818019897501838
16481	106.6253	-0.09529555086433296	-0.08696482621622623	-0.1300733642942904	0.017657412367103574	0.014605036353800588
16482	106.6129	-0.08803969822334222	-0.0868656378899258	-0.1299474687785454	0.015607459194948495	0.014002247173848917
16483	106.6058	-0.07823230049879451	-0.08341504807348639	-0.12729316078309205	0.016940336713192013	0.021318046647366234
16484	106.5979	-0.0590523214326694	-0.08423409402522021	-0.122833473607334	0.022176515690316614	0.01242950888325881
16485	106.5874	-0.058237972522613576	-0.07814184195666067	-0.12886967652543851	0.03259481574307734	-0.0027937441254681965
16486	106.5874	-0.060324181130228506	-0.0765666054189983	-0.1318490638452206	0.035287320031154576	-0.015855711737554477
16487	106.5669	-0.06073364212988936	-0.08116187485594928	-0.12425785757367663	0.029560005388785383	-0.02525393076789737
16488	106.558	-0.05898899667567337	-0.08132842135470922	-0.12694030387049746	0.02660061506033048	-0.03051237107947749
16489	106.5475	-0.0578883150269832	-0.08137498417350876	-0.13068195261100268	0.023357048462509133	-0.03384072969294699
16490	106.5403	-0.05145095334691871	-0.090322694509348	-0.135709897426153	0.011040685737086144	-0.016520048971807425
16491	106.5287	-0.04310144486434734	-0.09412025806698593	-0.14432774810400936	0.008380292954756065	-0.0334754484718227
16492	106.5195	-0.03869775627497668	-0.09383407515576031	-0.15984222600006384	0.01110817046938241	-0.049277154743615645
16493	106.5129	-0.035001124748483485	-0.08745416319405287	-0.16394679282796912	0.0025920284649274226	-0.05685698865599146
16494	106.5027	-0.03167055774576279	-0.08515245605558033	-0.15386427627709737	-0.004320878719804907	-0.0685264399212055
16495	106.4935	-0.02735421320535069	-0.08385603143734033	-0.15460511755865722	-0.008941726674594388	-0.06857494742744058
16496	106.4935	-0.020012181999818218	-0.08083167509277231	-0.14721911134836668	-0.01026717871195654	-0.06749992429206475
16497	106.4745	-0.015293855793656833	-0.08721052596719571	-0.1465694329984019	-0.015108852065055443	-0.04793356333365933
16498	106.4705	-0.015050643460541942	-0.09434645382763285	-0.14902337362961157	-0.015762769892396992	-0.02341166357479836
16499	106.4573	-0.01878478904686536	-0.09059764876433378	-0.14912578717667785	-0.015662247967069533	-0.02579425085888404
16500	106.4499	-0.02735097557901626	-0.0908708329262078	-0.14996420349557	-0.01821334087588724	-0.026959474763430965
16501	106.4372	-0.02174128444291467	-0.08913755238198129	-0.1590161142911933	-0.023627348636782404	-0.030953785887849278
16502	106.4303	-0.02877890043743936	-0.08735769766446669	-0.1696159402184417	-0.022973199748378293	-0.04245230733723931
16503	106.4241	-0.03269218346226895	-0.09606605947753798	-0.18215276163590807	-0.029644329075596318	-0.06175150549944466
16504	106.4103	-0.03464456863739935	-0.10160041230135046	-0.1795487588717574	-0.03486769514897196	-0.06476545453709048
16505	106.403	-0.041163085424168154	-0.10247060411970772	-0.1695636406977619	-0.037611029840149676	-0.08072782133677564
16506	106.3933	-0.042838558412860155	-0.11016273729489624	-0.16973671219521547	-0.03738382439269482	-0.08849830216731716
16507	106.3824	-0.042999223336810666	-0.11196403796254267	-0.16572152171333376	-0.03933039567234331	-0.0829557974487056
16508	106.378	-0.03757237982698168	-0.11628497603805195	-0.15488735516816737	-0.039825577565641035	-0.07110581438554053
16509	106.3669	-0.031068198669430367	-0.117279678706505	-0.1513051646646265	-0.042693126124012444	-0.05886855507351785
16510	106.3577	-0.04453617468317079	-0.12105972401737038	-0.14993747694496137	-0.05125670905471663	-0.05100782272082607
16511	106.3531	-0.048213029653655017	-0.12891742767053363	-0.14971354215693322	-0.05940568749876914	-0.035942326888352534
16512	106.3394	-0.0458380608198432	-0.12756529418985066	-0.15542359797940175	-0.06036773069412629	-0.015276612184726429
16513	106.333	-0.03905138722943252	-0.1355184496897003	-0.1584208115776867	-0.05508093605780962	-0.009994412521292373
16514	106.3187	-0.03608021869734429	-0.1354999718932565	-0.1644263703866921	-0.05958861301796097	-0.009591195016390124
16515	106.3119	-0.031003171416614378	-0.13376291666869938	-0.16738268518813615	-0.05536811315257717	0.010691593881898814
16516	106.3003	-0.021952269074883932	-0.13517996523344936	-0.17911060491438813	-0.06339679433900693	0.021372155497550564
16517	106.2932	-0.0222321363625245	-0.13418961533978202	-0.1948324283994373	-0.059683898469507425	0.0367752138578522
16518	106.2828	-0.0200148020163587	-0.1317801295844412	-0.20780515196336183	-0.059555439195544756	0.03187457692163538
16519	106.2764	-0.02498328077472901	-0.12699006558948048	-0.199772351644701	-0.05489389927967716	0.05397214454358098
16520	106.2672	-0.03042090454896336	-0.1216443747210353	-0.19158194839274278	-0.04914338572729022	0.07544206358090418
16521	106.2595	-0.03283966209851692	-0.12408144305351423	-0.1990939244848641	-0.04167741711448622	0.07940655948451421
16522	106.2488	-0.03594756820660027	-0.12338460424946013	-0.1917790943107268	-0.04110890742528731	0.07841382802293868
16523	106.2407	-0.04086737311467991	-0.12143816754461484	-0.17684949891498736	-0.048324462266580534	0.0724381066965579
16524	106.2302	-0.04523688933365345	-0.11748589754176032	-0.16772866552361143	-0.05463399898880682	0.07267188004322382
16525	106.2204	-0.04098620246610389	-0.11607576334461504	-0.1642335682369382	-0.05429279138565934	0.07087619858925162
16526	106.2097	-0.052332197554945246	-0.12000779329221255	-0.17167387587031266	-0.046868780639750245	0.07806896574180729
16527	106.2025	-0.07077801145740963	-0.11260290229505379	-0.17893826501688403	-0.045095759117677735	0.07594912541757609
16528	106.1909	-0.0844778882299748	-0.11719963337263539	-0.18873919598768757	-0.0313478251811842	0.05682838776149616
16529	106.1848	-0.08766548841772927	-0.11905563019098049	-0.18965250180679333	-0.019257058363858805	0.05552183313327788
16530	106.1738	-0.08932316072777816	-0.12052328694974837	-0.19108147838474393	-0.019990816004034566	0.05016087875898
16531	106.1669	-0.08798074591721797	-0.11307047654104113	-0.1866487464704174	-0.009016708387098872	0.05320970623042481
16532	106.1576	-0.08643996187686791	-0.10860868263799277	-0.17660484087081166	-0.005212157046523235	0.04999105093443203
16533	106.1576	-0.08152227500533883	-0.11659741489117705	-0.17335486594238098	-0.004796167277327263	0.06289881125370768
16534	106.1414	-0.07623677108941476	-0.11453979470477137	-0.16509469202078736	0.0003584548692617562	0.08306932493916466
16535	106.1296	-0.06991420651241688	-0.11370855085972008	-0.16776817865275745	0.009819188448773077	0.08131326549057791
16536	106.1224	-0.07328994470503711	-0.10936763394571092	-0.1725547599451611	0.017064774554077004	0.08038969269231008
16537	106.1111	-0.07295185531772778	-0.11489984437121178	-0.17273763349918467	0.014990881447277693	0.0872649255632106
16538	106.1111	-0.07393707331572325	-0.1187003359128595	-0.16488990709879833	0.014045438173112428	0.08992755568488572
16539	106.1111	-0.07797948642439644	-0.1151349760000507	-0.16911715203976904	0.011111111426201163	0.09255538448500993
16540	106.1111	-0.08539442195447546	-0.11422955407342714	-0.1723617177252574	0.014939682185761968	0.07018313231546282
16541	106.0719	-0.0951606238573295	-0.11502545733254636	-0.1739659263660822	0.012308103819156573	0.06378703017165659
16542	106.0655	-0.10275878668578614	-0.11899525185000778	-0.1756979142254781	0.018168294062821125	0.05425332537119973
16543	106.0601	-0.10505089916230148	-0.11909535960701496	-0.16838595933449343	0.007274674160908125	0.07225993678832472
16544	106.0462	-0.10885945592709417	-0.115759453105363	-0.16371415031166048	-0.0025830840148494843	0.0987984214730063
16545	106.0386	-0.12107569731930566	-0.11510460319950942	-0.16971311992135876	0.0032231887939594577	0.0980352573725119
16546	106.0312	-0.12493528828424535	-0.11124099732861355	-0.16893094617619242	-0.00025613302849718825	0.09886491064582088
16547	106.0263	-0.13135454233467947	-0.10782883583165649	-0.161516953461196	0.0038571491089451943	0.11074446845962385
16548	106.0075	-0.14358076481550594	-0.1131312121974535	-0.1562427878285431	0.015376212410241726	0.10708532629764077
16549	106.0006	-0.15115336840247134	-0.11700446100697025	-0.15107453757253606	0.027869000279458232	0.1112359293067285
16550	105.9888	-0.14238817365971598	-0.11410710761792478	-0.14709298976613952	0.026678566206540057	0.13046762637532575
16551	105.9823	-0.13363858178068774	-0.11075943944779615	-0.14401878207803248	0.024547443996376286	0.14873194939552944
16552	105.9732	-0.1320246673081362	-0.1104566771856859	-0.1332568404169488	0.02537426640495322	0.1350754811394298
16553	105.9634	-0.12988377547324756	-0.10623832752354835	-0.12213978398464029	0.02301698276118352	0.12900410714730778
16554	105.9543	-0.13603070032477652	-0.10358782012059436	-0.11971878042858174	0.020982908820443288	0.1295020271209669
16555	105.9459	-0.15053975034140926	-0.11199467680656477	-0.12199787399628395	0.016852876636956084	0.12749207542513277
16556	105.937	-0.1643788659953217	-0.11980270663702888	-0.12402311881346627	0.012276282253248855	0.1248028725398468
16557	105.9246	-0.16130520263777456	-0.10765668846305934	-0.1281333525053047	0.01027357700388157	0.10725324011276034
16558	105.9134	-0.15491463796745394	-0.10804631475424561	-0.1294516260087029	0.018779229987786302	0.10049898796210915
16559	105.909	-0.15818439057384645	-0.09779493125710184	-0.13406673490130466	0.01884950351733438	0.10040037299563175
16560	105.9017	-0.16647549897945138	-0.09149384620002349	-0.14508618520525862	0.023173557397046865	0.0995998082250562
16561	105.8917	-0.17694890384970954	-0.0748099517703908	-0.15197093963598568	0.026695689400174773	0.08908895714791691
16562	105.8827	-0.17206216185455558	-0.07378587596987128	-0.14630923953862907	0.02363990125732166	0.0850018851146202
16563	105.8713	-0.1680149356348358	-0.07813273357796116	-0.147722107770179	0.021331514024228566	0.08161278537611984
16564	105.8642	-0.15928745407134717	-0.07754487363898796	-0.15775963982345637	0.018005760508259243	0.06673118655312402
16565	105.8536	-0.1589684522437251	-0.07114350347659602	-0.15767315737248358	0.019434552776275336	0.07631755782590935
16566	105.8464	-0.15387121605751844	-0.07346662322944608	-0.13950407111029553	0.010648562937479232	0.08868541643234101
16567	105.8339	-0.14959132202733424	-0.06553502451584324	-0.12753424978928588	0.011962528993185225	0.08987822953671694
16568	105.8281	-0.1558627176694859	-0.052419926398833014	-0.12361438426998304	0.014889032766135527	0.08327716859800044
16569	105.8196	-0.14579737746837673	-0.036888834077419615	-0.12001280673462586	0.023307353423971923	0.07815294551833783
16570	105.8057	-0.13607947768087325	-0.022550481648629613	-0.11592137962508546	0.03201264890375636	0.07244356520727134
16571	105.7957	-0.13929127760963556	-0.027338161504712445	-0.11675471170639927	0.038463501295078154	0.05342907171050421
16572	105.7877	-0.13135061082105445	-0.030720222081255834	-0.1099521705833374	0.038489238995722104	0.04535752592531038
16573	105.7877	-0.1265967300260529	-0.029591985466565555	-0.11024651051077808	0.04698180299254711	0.047967855034095494
16574	105.7681	-0.12882355107755952	-0.026876933117218744	-0.10537901871266411	0.04812954616013722	0.05480576139815876
16575	105.7606	-0.12302831572676629	-0.030254629665678053	-0.10980597758901832	0.051716937182889486	0.04707776160737358
16576	105.7509	-0.12249122971542736	-0.02789146482725473	-0.11936771173814452	0.053579219022951104	0.043763897088576746
16577	105.7422	-0.12093018908584705	-0.03315777506856339	-0.12095103269477395	0.06020117420831244	0.04125870237207222
16578	105.7342	-0.11716780856249644	-0.03906722783091438	-0.11705408865954557	0.0629223763702838	0.035693054045406576
16579	105.7256	-0.12533066386899733	-0.028679051777236966	-0.11214504724593281	0.0669214772432738	0.043045759579489314
16580	105.7159	-0.1232200151800763	-0.02016268782797693	-0.11947797201661531	0.06930177489561215	0.04445326525620324
16581	105.7064	-0.1275613620428779	-0.00965055201750059	-0.12486945201028969	0.06374687730452486	0.04049811682365013
16582	105.6968	-0.12826733482406377	-0.004667947446020752	-0.1313034074058744	0.05831985860072278	0.03865496885170584
16583	105.6876	-0.1277535423200064	-0.0051101834089410875	-0.12650234338082433	0.06912812144667892	0.025177642046863374
16584	105.6763	-0.12728522569038034	-0.004051101210141552	-0.12617104132517204	0.06668510154042459	0.0291666521435106
16585	105.6697	-0.14040373846907547	0.001157596819584655	-0.12114210797804126	0.0655578933570461	0.034872115365387514
16586	105.6603	-0.13954830017389994	0.001277697556001907	-0.1224512413690023	0.06071736954465601	0.02794295847795316
16587	105.6478	-0.129534328977827	0.005161092913655748	-0.11584176435126431	0.06398962233108516	0.03454817655375863
16588	105.6478	-0.11996569349380999	0.008926493568606293	-0.11031111455054658	0.06700550675641716	0.04090327720490006
16589	105.632	-0.12156475698614623	0.012578515006255366	-0.1114489059640983	0.06270525590204093	0.0433809695767272
16590	105.6233	-0.11853635785355325	0.020860614941404475	-0.11368500112800804	0.06698985486501399	0.05880098464832339
16591	105.615	-0.11860325415476296	0.02042816816102114	-0.12121727685097465	0.06762426619331587	0.06325567193862114
16592	105.6034	-0.10986691220874191	0.02800708950870539	-0.12387953774960038	0.07638452210284868	0.08159041978153654
16593	105.5962	-0.11453009642777992	0.020021823082610368	-0.12049936462566427	0.07561272475250345	0.07567707536282732
16594	105.5886	-0.11399598189405415	0.02559538895333601	-0.11329558147598151	0.06452731928385963	0.07804100245149687
16595	105.5835	-0.11154223096533906	0.021914860102123363	-0.11799642895721585	0.05982057584469649	0.11300110788595638
16596	105.5698	-0.10923569961619997	0.020211280024697985	-0.12039574175767723	0.05505118980584716	0.12335390498629124
16597	105.5608	-0.10990782622201042	0.01225329254847314	-0.12474724856809491	0.04432628562390361	0.13197692033427516
16598	105.5518	-0.11124158463944929	0.013884287095626741	-0.1270139311590734	0.04307614860284047	0.11916264118649765
16599	105.5404	-0.10861123588919781	0.015762127602881197	-0.12651507921021743	0.036899168451659824	0.10372320661117941
16600	105.5332	-0.10395847287165208	0.007924861866277007	-0.12719680555439355	0.0311858617259829	0.09892563537207738
16601	105.5196	-0.09369272495768932	0.00308595711255359	-0.1278454417594149	0.028738242527414127	0.09154167954660805
16602	105.5119	-0.09557647637990749	0.006085444879537826	-0.13218708967303647	0.02339043957371184	0.0994656093209693
16603	105.4992	-0.09376875879367999	0.0064173290518817	-0.13748556840680912	0.01932370143528667	0.10423622002584826
16604	105.4929	-0.08891093498766046	0.020820992503292883	-0.13845323960564201	0.021637607279320244	0.11958975349989824
16605	105.4842	-0.08299369001286565	0.026907146693697565	-0.13948174192166266	0.023712034722193534	0.12773634012402005
16606	105.4724	-0.07163623427508277	0.029401668744928347	-0.14791848965661533	0.024258535448703877	0.15150449460754964
16607	105.4662	-0.05902469468220857	0.037076766885518656	-0.15063389231285523	0.025587536242471218	0.17685907062541795
16608	105.4565	-0.049232905909126164	0.04314635631150826	-0.14871928013089356	0.009337824097225497	0.20902708239575524
16609	105.4463	-0.045788359135351495	0.04268493829938543	-0.16138863814548957	0.0009552379973601767	0.22904435905632245
16610	105.4383	-0.04521229417424269	0.041104483887105685	-0.15758696245913892	-0.00304686290902923	0.23326523306703717
16611	105.4288	-0.02921268861558846	0.043608329265684365	-0.16327547314918206	-0.01233289995151455	0.23408276223256025
16612	105.4263	-0.022428663115840127	0.04218004626692787	-0.1655508061831062	-0.014960327076402193	0.2336721811644201
16613	105.4064	-0.018251811350346755	0.039420810189851586	-0.16857081490643713	-0.018249218617972143	0.23899195184820135
16614	105.4001	-0.016538507546123012	0.03974617596484346	-0.17397177692721397	-0.031395718587269306	0.2396329217838163
16615	105.3896	-0.017947147058116814	0.03352688495780199	-0.17057100846599077	-0.036538109091519395	0.2328710694627114
16616	105.3815	-0.02589475833095707	0.03242381734996256	-0.16754812718844259	-0.04353941725063501	0.2274783640501752
16617	105.3678	-0.03680164103832088	0.035790282703336104	-0.1610553109887045	-0.04327118496181698	0.23580342623573725
16618	105.3619	-0.0423717324070379	0.03726358126908541	-0.1505429524519541	-0.05058406542026655	0.2412070051388278
16619	105.3533	-0.06188302690828318	0.025307735498583027	-0.14204360817572118	-0.06430062674509669	0.2482408511122563
16620	105.3439	-0.06421826598347583	0.025844667536984903	-0.14680199712373554	-0.07123264320815093	0.23594402294137992
16621	105.333	-0.06662865521293664	0.0259438793007914	-0.15198702052650526	-0.07736009532357421	0.2219982788613884
16622	105.3254	-0.06991806823553874	0.027659939997676176	-0.15938564516362086	-0.08207363616193857	0.2254124874876847
16623	105.3181	-0.06719687853286599	0.022350786880141894	-0.1625323410697299	-0.08247858383053266	0.22304503103587373
16624	105.3103	-0.06616922967934728	0.024066161040576645	-0.1660122232426757	-0.07206113711881959	0.23159432758582052
16625	105.3033	-0.05678108589933522	0.016771665101993093	-0.17112962223191663	-0.05423470682751283	0.23089621757008852
16626	105.2894	-0.05816570505859417	0.004738083622924348	-0.16148604739940267	-0.056070138749643506	0.24327507107388696
16627	105.2826	-0.053177306781746154	0.00019004325285517556	-0.15863561741597726	-0.05519333827218698	0.23838194851518887
16628	105.2716	-0.043653278534447934	-0.008494428289823735	-0.15220699827175438	-0.0503503579379565	0.23136585586078606
16629	105.2647	-0.03668598634086108	-0.007123075419436312	-0.1399417101474885	-0.04608579762353253	0.23590226227007266
16630	105.2545	-0.03840091568595848	-0.006714773213849214	-0.13667636960531016	-0.055603699659947874	0.24136024247003893
16631	105.2408	-0.040524722846799144	-0.010790734166675866	-0.1310552259414283	-0.051997680944126594	0.241493280570317
16632	105.2309	-0.033008603039204054	-0.01819350956833437	-0.12793271784645993	-0.06163848189628867	0.23501519179260127
16633	105.2202	-0.027906166544417518	-0.027811774309281577	-0.12958240949040703	-0.06928503288543363	0.23205235896537857
16634	105.2133	-0.02263907999435532	-0.0286127595094423	-0.12810933369482108	-0.07320945238859057	0.23431926652606838
16635	105.2059	-0.027360981172408313	-0.03184205362263808	-0.13621397387816722	-0.07561672185160838	0.224678725662569
16636	105.1963	-0.03547869442571175	-0.03244914671456973	-0.13768771883897843	-0.08348154009957723	0.21776483383138126
16637	105.185	-0.042368680867088865	-0.031192566548868383	-0.12904115343927877	-0.09118254242076539	0.23053369598851037
16638	105.1779	-0.04944731673490065	-0.030129284007516355	-0.1201421119247026	-0.0984091817365887	0.24133787160580233
16639	105.167	-0.05617544919390344	-0.03203306762517249	-0.11687095893030543	-0.09656162939767099	0.2431427633877035
16640	105.1591	-0.053690081594317034	-0.04414737772402756	-0.11282205469333006	-0.0928435188843181	0.2360030410705662
16641	105.1539	-0.05118382385775896	-0.04724926832854446	-0.1114793625890254	-0.09719397336614548	0.24259821948474555
16642	105.1383	-0.05534993765334558	-0.049538685261295054	-0.10671067652796973	-0.09830549443456849	0.24540713174460904
16643	105.1302	-0.056538357081657956	-0.056323962910207075	-0.10853290260749672	-0.10466908063755709	0.24473152862687603
16644	105.121	-0.061940868853456975	-0.055087997097268665	-0.11596534463191306	-0.09734693199260164	0.23005560551642937
16645	105.1097	-0.05532687552153756	-0.05481551805507874	-0.11459054713528936	-0.08118297716128836	0.20424300131707007
16646	105.104	-0.03870256045609158	-0.052807963398528786	-0.10253698076532398	-0.08038221191495495	0.19565414816108884
16647	105.0943	-0.037908523517237565	-0.058996283731544856	-0.10000945122379669	-0.08321783424999181	0.18544140427475422
16648	105.0834	-0.04229777180538725	-0.06282310466426445	-0.10057124425704554	-0.08032851192127832	0.16492201443939145
16649	105.0735	-0.03632256177557542	-0.06850525488261494	-0.1033755050795264	-0.08622981906233222	0.15627932694257363
16650	105.061	-0.03617235923934427	-0.07754396129245572	-0.10304613462163961	-0.08218703670169207	0.134382941801002
16651	105.0537	-0.045997823240962056	-0.07913921910036396	-0.10917727418996119	-0.07361540496549529	0.10175649725114816
16652	105.045	-0.05463985430142797	-0.08131270267271531	-0.11320054879801582	-0.07377398035949116	0.07928006512583671
16653	105.0387	-0.059305943538913164	-0.09180683475500266	-0.11912623237130954	-0.06635240082908314	0.0834844917072737
16654	105.03	-0.05435680693121909	-0.09222786501369162	-0.12694028605878302	-0.056929134187759925	0.08887344892839688
16655	105.0178	-0.05050935107357391	-0.08817544255866944	-0.12349736169349278	-0.052769940013046246	0.09011237472403621
16656	105.0045	-0.04870931250161268	-0.08610535976815363	-0.12744409236828733	-0.05013471834621706	0.062359193002111
16657	104.9961	-0.03784091701180592	-0.0614948826141422	-0.1295501041805462	-0.05106513522200983	0.06488513916943454
16658	104.9889	-0.04381581549950828	-0.05500969557368555	-0.13010690399383532	-0.055547576068058206	0.08009044018437977
16659	104.9832	-0.045894583968301185	-0.049237806873412074	-0.12760325899185146	-0.052675734249985645	0.08073241993624611
16660	104.9733	-0.03432405360260492	-0.0520307180751416	-0.12945214345232778	-0.03825900432532455	0.05595062647036402
16661	104.9655	-0.03137269937150678	-0.04833159126109818	-0.12179593370903549	-0.03453779796843585	0.05528322599061075
16662	104.9526	-0.018434199417945312	-0.05369658920553762	-0.11901893639110177	-0.03164680988155	0.05473061598471614
16663	104.941	-0.0066159936164934844	-0.05927947079288021	-0.12063569117610091	-0.02617288928452268	0.04922193697820078
16664	104.941	0.006713641456491629	-0.05982174509324566	-0.11386338144223505	-0.020354198007332482	0.03361896296195288
16665	104.9249	-0.007198261715039579	-0.0630513452640818	-0.0967668710185226	-0.0132772511881423	0.04896634165483214
16666	104.9208	-0.015043174277413822	-0.05599027486149336	-0.09847993170559945	-0.010707978983358919	0.06710607622997426
16667	104.9087	-0.024191527196508668	-0.04702220582316016	-0.11396982010255705	-0.0021250064510759167	0.05944977125874836
16668	104.896	-0.03116527571630933	-0.05415170633852558	-0.11605522476077344	-0.00032228034264268206	0.04635332586259482
16669	104.8883	-0.027726591928098603	-0.0549497144734796	-0.11776671911437582	0.004668909788290167	0.036837587955212775
16670	104.8794	-0.03844756349737603	-0.06985003192358696	-0.1206981001606512	0.004127956371792742	0.0403085374873008
16671	104.8689	-0.04060182589541586	-0.08955986189759414	-0.11491139587145796	0.005542916300968444	0.03742898766758909
16672	104.8571	-0.036297583685315	-0.08453363225117073	-0.1170151979425494	0.0006736744469037711	0.04447324648414564
16673	104.8504	-0.03809799651046906	-0.0806882186722451	-0.11409866854483804	0.004744237313769452	0.05685242829406605
16674	104.8403	-0.03675298308150513	-0.07690984978961572	-0.10510260085254643	0.006212680400114149	0.07204829090316738
16675	104.8309	-0.03942375382888846	-0.07288383094247583	-0.10447410184816991	0.012146171307942856	0.07425062236100699
16676	104.82	-0.04084490068024705	-0.07156768747724758	-0.10418908411317343	0.017400262303934547	0.08269792124717051
16677	104.8126	-0.03557707082213203	-0.07646718054391484	-0.09897067658090056	0.019998460828047994	0.07901970293020003
16678	104.7999	-0.045595337635980705	-0.0748169476727634	-0.10401104775248989	0.01893516850311241	0.07209608078782433
16679	104.7906	-0.045553649970903456	-0.07271126747932377	-0.11500050412997537	0.02034234979375896	0.059658722787167696
16680	104.7835	-0.05564465662057004	-0.07537457509735661	-0.1324200581212295	0.018863326090914727	0.06123625198307912
16681	104.7727	-0.052827639809329405	-0.08083144477606485	-0.13339714877312583	0.02084239920969088	0.04485127517663055
16682	104.7682	-0.03641078340962262	-0.09099371976671095	-0.13610817341859704	0.028081118715383286	0.028648984660055554
16683	104.7682	-0.028998899807050203	-0.08942769367765273	-0.1383367485716539	0.04128672044900928	0.020229884657999242
16684	104.7475	-0.01996775471752947	-0.0813116882769593	-0.14382385217679508	0.040847740185494176	0.02895901170743747
16685	104.7403	-0.02727846781974313	-0.08501800887411687	-0.13903625317666318	0.04839059640390424	0.025195763542016563
16686	104.7283	-0.026502104926184256	-0.09239045615881723	-0.13661878182251067	0.04443057059639963	0.012409914084936758
16687	104.721	-0.03127911347790959	-0.10741635500235934	-0.1435986520356034	0.04178464317063647	0.017768448979541523
16688	104.7095	-0.03907995813747596	-0.11611221136923128	-0.16505349054362542	0.041513792661428905	0.007115056613422748
16689	104.6986	-0.04707754295607799	-0.12431102146509727	-0.18598243017512264	0.04108696418620039	-0.003702038358008044
16690	104.691	-0.048392160713874796	-0.12737443062419104	-0.18981980014666824	0.05115772475778694	-0.007275183140976492
16691	104.6804	-0.05390028535392623	-0.1355238043024129	-0.19371711197432498	0.05196557569097347	-0.021597885936415172
16692	104.6728	-0.03982694358682792	-0.13337630225931163	-0.19229038318820865	0.060688247369762964	-0.04333281512129469
16693	104.6636	-0.0560750771761784	-0.1421234291791031	-0.19591950316578516	0.059585281186968264	-0.06943932671001739
16694	104.659	-0.05329951028383177	-0.1379144899081222	-0.19707356907084073	0.05663580480917156	-0.05337164667934653
16695	104.659	-0.05183857782499707	-0.14802270811696316	-0.19714236468971308	0.0543739172479184	-0.039673974113139124
16696	104.636	-0.0516409993585687	-0.1491714468139086	-0.19893068651459683	0.057742546692541356	-0.06149276712638242
16697	104.626	-0.04655590355511899	-0.1523191807434174	-0.19459629050796035	0.05512079963357878	-0.0709262334070717
16698	104.6121	-0.03922547645399433	-0.14807482310777415	-0.18786509435326001	0.05800001023402771	-0.0781009443983213
16699	104.6055	-0.0322966637562107	-0.1542100652219292	-0.18610263779096534	0.05202762420565604	-0.05794507556138333
16700	104.5974	-0.030111713925705857	-0.15486962743973431	-0.18125577786991215	0.05275140630395626	-0.04311813408867695
16701	104.5906	-0.027774172018218045	-0.15305684117491364	-0.17876707672256573	0.05570002314917703	-0.035060846348687384
16702	104.5802	-0.02742788128258208	-0.1497088807395355	-0.18264068119586646	0.05266662796187301	-0.02813025230705542
16703	104.5647	-0.0216231568401271	-0.15398356577059255	-0.1768269550942308	0.04918592624711678	-0.02223239673257646
16704	104.558	-0.02069676484969985	-0.15625591438343334	-0.1637824991236036	0.05108368397849551	-0.022915285745096808
16705	104.549	-0.024416222747660185	-0.17033374505444912	-0.15275974463857558	0.0502589425317249	-0.014637589265956036
16706	104.537	-0.02481905062633803	-0.17577982579791807	-0.1443208764620892	0.047876086829276146	7.712634612583366e-05
16707	104.5298	-0.02862897262044135	-0.17133715836402053	-0.13003636303916938	0.038973329797035425	0.010524923302074472
16708	104.5184	-0.0312274855572651	-0.18020417562098315	-0.13250010722575037	0.031438576352406856	0.019375380483174214
16709	104.513	-0.030494566032334698	-0.18326228538160558	-0.13930205083308247	0.03624317895870361	0.0054875361393829074
16710	104.5032	-0.03347703554575146	-0.18174982823753075	-0.1430347972761031	0.0368090729323599	-0.005370561376619587
16711	104.4984	-0.039338725845602815	-0.1872870487137409	-0.1571345252129549	0.02980920018327685	-0.011249121069720442
16712	104.4866	-0.044040102544889353	-0.17955137230032214	-0.1490933148290291	0.02263069725103562	-0.0022867786684909936
16713	104.4778	-0.05427995877328828	-0.17558862177771747	-0.14337422955294857	0.02521791332251847	0.021884615585119015
16714	104.4713	-0.05898996613068354	-0.17749164525715846	-0.14095732074268552	0.015895129959639775	0.02133635535599406
16715	104.4583	-0.0665879663605326	-0.17212248003907155	-0.1428372056581822	0.00343334688095793	0.028196666483144336
16716	104.4503	-0.07577329856985898	-0.1718342587545965	-0.14852138055882677	-0.0008907403359911945	0.02902153397936329
16717	104.4503	-0.07456208292472687	-0.17267748421780313	-0.15222784991964208	0.0013770343070446756	0.030332979786293086
16718	104.4298	-0.08643321691830119	-0.174371439786675	-0.1613301684845231	0.001529846113988261	0.03823565368368306
16719	104.4298	-0.09321882605083778	-0.1764055725092225	-0.16874075569964075	-0.0019148160495939402	0.044818120015449533
16720	104.4138	-0.08828907876341188	-0.16221800087158128	-0.1751097926107886	0.004529498175255161	0.030711663057675385
16721	104.4034	-0.07833324488645646	-0.16506252187186193	-0.17214194348579154	0.006974078385690321	0.04057842519563446
16722	104.3855	-0.07587563512380643	-0.16804573750239488	-0.1750981045854298	0.003339963208280677	0.041184424681039784
16723	104.3791	-0.07092734048600141	-0.16728240993123525	-0.1668492517468109	-0.0045767702822416545	0.05164874660400937
16724	104.3733	-0.0751987916540499	-0.15356926388750278	-0.16427149578624292	0.0007504500057428348	0.05700141755711314
16725	104.362	-0.07494648271132985	-0.15033161952784152	-0.1674997195902223	0.003888744743206675	0.05403092519754679
16726	104.352	-0.08596911096761808	-0.15322518889772227	-0.1695499475545555	-0.0038741544003910717	0.07253628115773407
16727	104.3474	-0.09318510367882445	-0.15083019295345776	-0.17441460509889706	0.00399844461689683	0.06969422865344377
16728	104.3343	-0.08632825030089299	-0.15565104315804282	-0.17045759738267796	0.011928168182079367	0.0744764935695024
16729	104.3257	-0.08540987692811462	-0.1610787308878433	-0.17390218971707166	0.0073483849760825155	0.07608270783576415
16730	104.317	-0.08096242627488198	-0.16563295270784908	-0.17795872946496916	-0.0013582123176806987	0.0809102660499541
16731	104.317	-0.07743231963427438	-0.15761727014388158	-0.1784505898942283	-0.0024953119369060042	0.0918262230112835
16732	104.2954	-0.07264452866750024	-0.14975058376879186	-0.17876762403150526	-0.003601642345521703	0.10190770565630515
16733	104.2879	-0.07598062297344149	-0.15595738435073866	-0.1862001523201873	0.0024774552809240977	0.10038477312011376
16734	104.2777	-0.08014001623854637	-0.15598840439014278	-0.18984873624375964	0.010112262833762608	0.10005914194601963
16735	104.2663	-0.07767843208716671	-0.15069825668256884	-0.19536059315629647	0.00845270889950331	0.11532295154840888
16736	104.2591	-0.07509777244527696	-0.16356594486225629	-0.1851557156444252	0.0015836259528216	0.11922189881891633
16737	104.2497	-0.07179534293331259	-0.17618485451602095	-0.17474970284577954	-0.005267825320198668	0.12378825640565617
16738	104.2409	-0.0694639154737028	-0.18066228879022153	-0.1767044029448327	-0.00898500597467366	0.09410314070259866
16739	104.2295	-0.061102490079371914	-0.18458371304137264	-0.18226839389139585	-0.0035569671098663372	0.0784482491700222
16740	104.2248	-0.04897225836940901	-0.18562985917894093	-0.18363335808212358	-0.004992603727672979	0.07813984306758583
16741	104.2096	-0.03837199871163981	-0.18970420150814904	-0.1795046195656347	-0.009612698613014033	0.07478271664042155
16742	104.2024	-0.03391481260919394	-0.19129962793541722	-0.17342856736327988	-0.008341779007778107	0.06627262376709338
16743	104.2024	-0.025319302165138228	-0.18973499952016773	-0.17676087923745382	-0.007643385287513425	0.061333073457841294
16744	104.1859	-0.02011998842182657	-0.1859319014397481	-0.1740763201943315	-0.0024129901307597176	0.052472518406871935
16745	104.1736	-0.005459117218617335	-0.18701356116248394	-0.1684783693232877	0.006781172724780236	0.047792871798365666
16746	104.1667	-0.0012723385157976984	-0.1876958460306278	-0.16394441362779383	-0.0018572513450426603	0.07262354405167515
16747	104.1545	-0.004773224961209719	-0.18581823092840055	-0.16519505927708109	-0.006406796682359442	0.07949934821051952
16748	104.1463	-0.0002780909097455071	-0.18221533621588676	-0.16367587077723764	-0.0007253642450617657	0.08368836736720088
16749	104.1336	0.004392026618747717	-0.17982398513289738	-0.16185197488382233	-0.006227372721387345	0.08381171384985013
16750	104.1271	0.006802029587850889	-0.17852985339276056	-0.15902998957833947	0.0054247948368499575	0.08664937733666835
16751	104.1199	0.013589041323047758	-0.16152842498585085	-0.15048238748918735	0.00047261624064062513	0.10749073384237877
16752	104.1052	0.02086217626779837	-0.14912516457069364	-0.14216278146536793	-0.011871297495556498	0.1313731381328362
16753	104.0981	0.03187271811072412	-0.14375829225623923	-0.1402277542351493	-0.010203257022865437	0.1370064451281455
16754	104.0886	0.0436264889047501	-0.12468112015772288	-0.1366725345371851	-0.013074064528141619	0.1339958312447946
16755	104.0839	0.03498914214256135	-0.11845411287435433	-0.13457135524168878	-0.019108025560547696	0.13369672785880293
16756	104.0699	0.04205676210324633	-0.11531317345175968	-0.14256304109891302	-0.019865786763148218	0.12822192588423884
16757	104.0628	0.057390597777759185	-0.10277783197905427	-0.13910054078595155	-0.01840499466719377	0.14658508229751965
16758	104.053	0.06529108826066175	-0.10627842164690855	-0.13761041557239462	-0.014047536901236902	0.1448607808214708
16759	104.053	0.05677328623986972	-0.1057533618643148	-0.13350356788803383	-0.007398713464953819	0.15224899345160828
16760	104.0296	0.05782584526206443	-0.09933282127037954	-0.12696720973163755	-0.017179955331110025	0.16584776061798157
16761	104.0209	0.05479806274494252	-0.0917964576031461	-0.12499322366734224	-0.034207262476508314	0.18365194328132278
16762	104.0113	0.058476141148863535	-0.083317507263718	-0.1235509870913517	-0.030789198582983363	0.17638115800374862
16763	104.001	0.053609212617493796	-0.07456726815996696	-0.12124971601867274	-0.025577642389629028	0.18029089088546266
16764	103.9937	0.04564633165932115	-0.06825084997670558	-0.1207793657018883	-0.024455540963063738	0.18504038515397797
16765	103.9853	0.036256222835954005	-0.06406169807502583	-0.12126849870357365	-0.0289860054458004	0.19329684409106093
16766	103.976	0.03389150923154364	-0.0550741959932582	-0.13454689314559515	-0.02733742895074021	0.1842576276570398
16767	103.9652	0.03432616726522682	-0.06046516125372913	-0.13122551785116782	-0.02418158551388824	0.1603855360862336
16768	103.9562	0.03870709607040183	-0.06580320598778729	-0.11737975077968432	-0.026603006056963495	0.1612391002108024
16769	103.9467	0.032382780259305737	-0.052766695977043636	-0.11287055893277959	-0.03161099560379816	0.1714640266656167
16770	103.9362	0.04000483288354939	-0.04708671196651351	-0.11663173424868965	-0.03657121243388993	0.18778350408774455
16771	103.9257	0.04318596181542437	-0.03671629025899416	-0.10726470641161984	-0.033322253231286306	0.19315724614485466
16772	103.9191	0.040725109350277004	-0.02649796636846329	-0.1057784151404938	-0.03535009147507838	0.20867087387204714
16773	103.9138	0.03986354766265126	-0.031080161165065213	-0.09911713818203916	-0.02942910933756634	0.2127667569035535
16774	103.9069	0.03090222619349749	-0.035587389043982	-0.1062243362414036	-0.023735869118001497	0.1925690019701811
16775	103.8924	0.023835568528882207	-0.03519797531055897	-0.12121090395633913	-0.01484360511684106	0.17384400201301953
16776	103.8805	0.023407120601301484	-0.04016713352444686	-0.12967475961519043	-0.01302292957184646	0.16846918013359705
16777	103.8726	0.015730590601876992	-0.03898053221013688	-0.1319441667981031	-0.018462504429031343	0.15752241636916067
16778	103.8598	0.008717908474218421	-0.03620630822943642	-0.13449424072853208	-0.019172499384322632	0.15341898731698325
16779	103.8461	0.0026301981156090655	-0.0371253234358965	-0.12986349629579982	-0.014954451783553011	0.14343324972120058
16780	103.8385	-0.012223455818338861	-0.03663709658556517	-0.13557420384721283	-0.006699939730865733	0.1348229790663457
16781	103.8271	-0.006012786621653119	-0.03511203242153289	-0.13682023490396802	0.0001877737684428213	0.13238861001789776
16782	103.8229	-0.019398217153215734	-0.02300200520693639	-0.13964964962791923	0.0020380982810115004	0.12539178304836676
16783	103.8121	-0.027960270641395907	-0.028428913092159853	-0.13460877730304635	0.007591695489595676	0.13625952201142158
16784	103.8039	-0.04317074242479569	-0.03390237382925279	-0.13723299986538753	0.011748873664662946	0.12964209134684418
16785	103.7927	-0.0585894054135821	-0.040396960454581375	-0.13908726244606176	0.014997663678442762	0.12325954026579197
16786	103.7851	-0.05021263133165635	-0.04628029401685782	-0.1380397603865761	0.00975776438279118	0.1028026408452381
16787	103.7767	-0.04343143719560446	-0.0505524800328402	-0.1411085274070088	0.01681811919830625	0.09090990870645446
16788	103.7648	-0.04311378811389583	-0.038327864279011664	-0.14081141450046183	0.018548691974151935	0.07120030086813228
16789	103.7551	-0.04565683585399864	-0.030990703919862653	-0.13528734110251314	0.018038713570941126	0.05380682926722803
16790	103.7441	-0.04332068966098237	-0.02120763649710261	-0.12295010907373771	0.022429604106625894	0.05708029687265225
16791	103.7369	-0.03868207553959158	-0.01630841921655664	-0.12265958930254231	0.02233799235761947	0.06541380316500818
16792	103.7251	-0.026664951253954145	-0.019232497957337377	-0.12301256877547542	0.02160868503145769	0.06437791883109721
16793	103.7185	-0.029237113219405975	-0.027489359531164933	-0.12024184258321496	0.020390789561671754	0.07362585385246848
16794	103.7099	-0.03058845457671927	-0.025809693168293228	-0.1152649063115687	0.02046288014636951	0.07957296638623057
16795	103.6994	-0.032500691854022046	-0.024424331302324093	-0.11015455530285335	0.022715921401965426	0.07010363351314171
16796	103.6882	-0.024187994278996497	-0.018075897202139653	-0.10614349576698161	0.028873305864684704	0.0748310175620253
16797	103.6778	-0.02203507451006284	-0.02629261672132431	-0.10595491598509665	0.03522048345149418	0.058815031169685866
16798	103.6683	-0.028635986172929107	-0.023985845941563964	-0.1029667710422566	0.0343357164475201	0.06999727377615712
16799	103.662	-0.03565479795022729	-0.020647039319254497	-0.09765966973028517	0.031166933301743208	0.06712718309283845
16800	103.6508	-0.04531527152132199	-0.013167429353977682	-0.09250561598579594	0.032141288983245225	0.05550920544292933
16801	103.6394	-0.04966756657439178	-0.016148497135768575	-0.08828324737829868	0.03110821883398788	0.055286088228322525
16802	103.6326	-0.05121383812415275	-0.008865170824167025	-0.0879622062455504	0.030316321910731123	0.05212898103785338
16803	103.6196	-0.05355804441697849	-0.005114921436509669	-0.08396168467927329	0.035922715733671146	0.053167531546288185
16804	103.614	-0.05911106440152441	0.001330036047331022	-0.08074560412766549	0.040050278559170066	0.04394706868156221
16805	103.614	-0.059176831651317624	0.0033376249519576416	-0.07732896651352847	0.035424162369999464	0.05808663779001317
16806	103.5961	-0.0600166297805797	0.016948232513192694	-0.08156590704910982	0.042438842834376114	0.06293751935338372
16807	103.5884	-0.06762641895553377	0.019607213798695167	-0.09195690313514399	0.055875710274235414	0.04712744762268619
16808	103.5758	-0.07135426847714463	0.01787692121166974	-0.10796798380236579	0.05762460911485345	0.042598013743715246
16809	103.5644	-0.0823006999653646	0.030628964200932418	-0.11192215432228818	0.06609821537634342	0.04522548075925029
16810	103.5566	-0.08968539040943284	0.032130137184251284	-0.11008611851466577	0.06817247669461987	0.0398130429434805
16811	103.5495	-0.09074066606399488	0.03451603702270721	-0.11379612373606333	0.053551693491867364	0.039460540835870854
16812	103.5353	-0.09488675893898312	0.038267885660395	-0.10436284442657581	0.05656133855032648	0.048295885687902926
16813	103.528	-0.10599926367419396	0.028892237511993334	-0.10555640232511697	0.062493373047167074	0.05013125128621201
16814	103.5144	-0.1084800102140744	0.028819467520531734	-0.11281339698903921	0.05321181014902726	0.04832701924133143
16815	103.5041	-0.11479611983481001	0.03555765046208189	-0.11623558085081412	0.05663174604654363	0.06341423290777352
16816	103.4974	-0.11746958251841258	0.028491547418673324	-0.1084755988952134	0.07004673008062118	0.05288236672189421
16817	103.4867	-0.11151187298678082	0.03432677043946158	-0.10840079363033375	0.07750040934008637	0.06156537727726223
16818	103.4799	-0.11073617820785074	0.03540761109851486	-0.11058356283953517	0.08155506108344349	0.06895980214556333
16819	103.4669	-0.09632910483494193	0.03780084108676386	-0.11202715763314439	0.08202195470337573	0.08205737791862089
16820	103.4567	-0.08882521668557275	0.038498246244773215	-0.11534423939096401	0.08969885484075546	0.08790331469251919
16821	103.4498	-0.08578156135341282	0.03383704212287015	-0.12390313661328049	0.09322167492494429	0.11225584611419814
16822	103.4411	-0.09251715053734905	0.0394963056924438	-0.1288435405696516	0.09368530247620568	0.11637000089569666
16823	103.4301	-0.09785412556876608	0.042610437923529726	-0.1342720453924899	0.09744815249135928	0.12705162911026313
16824	103.4199	-0.10639383950729009	0.04338448012569462	-0.14401340134047563	0.10404182330950859	0.12294959317029651
16825	103.412	-0.10784958216875055	0.029373403960002573	-0.15075064088873585	0.10868388932831893	0.1221357805808715
16826	103.4017	-0.10843234313458158	0.013914473214286639	-0.1566784169064428	0.11209403159290239	0.12180195218254236
16827	103.3923	-0.09782720884722576	0.011098382875678972	-0.15456795640698046	0.11342434725635596	0.11502436260860217
16828	103.3834	-0.09333689386025623	0.007367705181183188	-0.1602483102984851	0.10833154570914677	0.1188951658857877
16829	103.371	-0.09908437485949897	0.012048715143688481	-0.1543461203969907	0.10135501551816106	0.12091018057623301
16830	103.3665	-0.1025840143105419	0.0209525489042395	-0.14438633541046672	0.10222263565996857	0.1264917289155464
16831	103.3511	-0.10053201155152706	0.020662857077377493	-0.1379508973579224	0.1026944703805425	0.1403472386053963
16832	103.343	-0.09139593261770092	0.008354629118435574	-0.133859831773597	0.10223777013198462	0.14413829803118658
16833	103.3359	-0.08736417651447809	-0.002232336042652817	-0.1331209562544979	0.09841862377491237	0.12517804128673135
16834	103.3225	-0.08921788388748766	-0.00768834505735387	-0.12746605627345428	0.10077385029326252	0.11470443137745467
16835	103.3151	-0.07987695182853587	-0.01563177228017227	-0.1220545913057333	0.09430845982705713	0.10899845479424788
16836	103.3074	-0.07964760798081325	-0.02642379201673447	-0.11839024224238559	0.09437342323154813	0.08032200243692358
16837	103.2998	-0.06827366378488128	-0.02527726219194876	-0.11886622650657881	0.09089107146903792	0.07919280741664857
16838	103.2814	-0.058563283892253244	-0.02483186092590557	-0.11725005235695794	0.08627148507880879	0.09570233990171553
16839	103.2814	-0.04400946647534128	-0.036570972127326795	-0.11271546796210848	0.09104604992607004	0.11523496231660037
16840	103.2627	-0.03813965986088328	-0.049125159078710685	-0.10837925086550357	0.09435369898913004	0.10992529561786205
16841	103.255	-0.032948716905888874	-0.05950969998957397	-0.10950691280026056	0.09764530694454893	0.0995382526638931
16842	103.2473	-0.03240944883792007	-0.05957798722790703	-0.1131466736560589	0.10470330437000275	0.10359559643515316
16843	103.2348	-0.01810488488362098	-0.05732347257949101	-0.12784301922487726	0.10086460375666785	0.11913994525886926
16844	103.2306	-0.01467832670627606	-0.06118933263852545	-0.1198393623665388	0.1004571388804815	0.11478775442435211
16845	103.2222	-0.008451757109202382	-0.06681120838940846	-0.11675232973817472	0.0956183688218619	0.11531938171874864
16846	103.2082	-0.007540737868149309	-0.06410192487673211	-0.11871291663362633	0.09103339328780309	0.11262768975782418
16847	103.2031	-0.012363271053649852	-0.06166871737709222	-0.12001145630187314	0.09433777831416522	0.09299910818136659
16848	103.1891	-0.014236842984267459	-0.061788472181924896	-0.11450337477909443	0.10052775823036683	0.09290938126215474
16849	103.1775	-0.017291541169034762	-0.06858569859959253	-0.11698199185355018	0.10227662890869609	0.08355185293927278
16850	103.1707	-0.019895730860006892	-0.07087174283694479	-0.11956764363953179	0.10236119989382263	0.0853724803806492
16851	103.158	-0.015076989345337022	-0.06277916117867954	-0.11396807579292696	0.10626069525401893	0.08169917904087474
16852	103.153	-0.007678773903801122	-0.07261374788118126	-0.11593422372681422	0.10800944503717858	0.0752106521508389
16853	103.138	-0.0008072805782174597	-0.08234120965039086	-0.11793561999393681	0.10970953397312361	0.06807901811232742
16854	103.138	-0.0038274313218402993	-0.0738269334674908	-0.11312844056584372	0.10301503188181067	0.07876993654042272
16855	103.1226	-0.008456888499402217	-0.0755621418083559	-0.11023220589816472	0.09401368434052147	0.0821021505691957
16856	103.1226	-0.005077415337914959	-0.07678161439438902	-0.11080810229297826	0.09537335354908577	0.08549645609980938
16857	103.103	-0.006883435411319331	-0.07294068349130023	-0.10115352791888997	0.09450489591453493	0.10196184270009633
16858	103.0934	-0.009941531343403717	-0.06856625721995588	-0.09197601928834707	0.09295264813113044	0.11823059592114488
16859	103.0841	-0.022725853124655363	-0.059298399576232064	-0.0889036723158119	0.08746282796528783	0.11145307896931766
16860	103.075	-0.0200669671323119	-0.0697855775901772	-0.08897415395781762	0.07485157002738542	0.09477871735490764
16861	103.0635	-0.022836444420381404	-0.07279333486079535	-0.09280840447540672	0.06735444397653371	0.07453033610354211
16862	103.0555	-0.029906646825539014	-0.07654509347728983	-0.0941557916676843	0.07144252660714101	0.06444039573613272
16863	103.0437	-0.02826518208028412	-0.08245165934874228	-0.09363379799848584	0.05353487756673424	0.0751483576693521
16864	103.0364	-0.031328811167520634	-0.09040520413695148	-0.09991072043769426	0.04243831277697102	0.08068255993959575
16865	103.0236	-0.03403725519504027	-0.09332415082551197	-0.09985189771697373	0.043169105049147095	0.07182839746716743
16866	103.0167	-0.03039175906343944	-0.09555277012216852	-0.09434479678086563	0.037556013593203916	0.08223047207075486
16867	103.0167	-0.026200454107863983	-0.094185626162193	-0.08706862184709449	0.026187685485990125	0.093688076133794
16868	102.9942	-0.01377215938267485	-0.10050382689654871	-0.08415092584708819	0.01210108126769564	0.11417282469894081
16869	102.9877	-0.026907460023289583	-0.08960699082259765	-0.0980302757981043	0.006614423166052793	0.12137897194968429
16870	102.9877	-0.03225347451542546	-0.09186430323001452	-0.10978662024837892	-0.00024445841421706535	0.1351659856436105
16871	102.9715	-0.04257604099519015	-0.09913132367831874	-0.1019259354018566	-0.002778114219873543	0.13470733774311222
16872	102.9582	-0.049301727915415705	-0.10890861782000955	-0.10159111405327227	-0.008462962089837123	0.13022716021844502
16873	102.9486	-0.05492821014861375	-0.11084050369789221	-0.11347140144429635	-0.00848179309746747	0.11917282061559178
16874	102.9377	-0.05641724854252663	-0.10807252666862632	-0.12135075808606545	-0.00970601267135712	0.11538350445701014
16875	102.9337	-0.06076664205433434	-0.11231826890426651	-0.12285592244544631	-0.01839456322202484	0.12482270315182512
16876	102.9233	-0.06751182866100076	-0.12226523706442471	-0.11749522175110678	-0.02949939057672548	0.12989158436942935
16877	102.9102	-0.07536516372560768	-0.12438584628247451	-0.11115966875916578	-0.0440313301314285	0.13237310654626785
16878	102.9018	-0.08324670966321168	-0.12715138958610422	-0.12317417087482593	-0.04184065570371733	0.12325164547811406
16879	102.8921	-0.08449352607519096	-0.13144401347953164	-0.12192250306972831	-0.04460785238284615	0.11969136245371216
16880	102.882	-0.0742977350019522	-0.13235179891442145	-0.12875317598938504	-0.04049343292915448	0.10144144355778316
16881	102.8724	-0.06396032336914069	-0.13361105855623973	-0.12091491645360712	-0.04282372246646997	0.0879073522214021
16882	102.8622	-0.06442497012321106	-0.1383156258365599	-0.11953633649492335	-0.0516044191562071	0.0850217001721956
16883	102.8516	-0.06419596595813618	-0.1534955071329994	-0.1225240165545443	-0.058481460205491935	0.07637599538963008
16884	102.8516	-0.06977318636132411	-0.1450259380179407	-0.13844315755092884	-0.06539608389263679	0.071318259622149
16885	102.8344	-0.062031814430722955	-0.14747244787571567	-0.13001750089810774	-0.0826659804712772	0.0806417233108176
16886	102.8228	-0.054167738420901806	-0.15005327202114957	-0.12192365168296491	-0.09951078927659991	0.08920642051887978
16887	102.8228	-0.06277971583284506	-0.1447196395481816	-0.12616399889306665	-0.09980436464318118	0.09235878439653405
16888	102.8228	-0.06729221972534859	-0.14291991288738337	-0.13904108974909135	-0.09855218824177035	0.09718721923211397
16889	102.8228	-0.06397970250300786	-0.14354531941836876	-0.13914907080269093	-0.08581041003540843	0.11160347235903909
16890	102.785	-0.0631556632804292	-0.1429059393386923	-0.13081595754001688	-0.08678491771833802	0.13457125706062048
16891	102.775	-0.06289867753690585	-0.1566089818816191	-0.13293546801246736	-0.08502663952550898	0.13002758184489746
16892	102.7639	-0.06318224919111966	-0.1667033241287155	-0.13169371133972396	-0.08861343912012734	0.12407904039660346
16893	102.7537	-0.07047812115622717	-0.16796580486624096	-0.1287704051291499	-0.07931521110449855	0.12403492101047332
16894	102.7444	-0.07584272014748221	-0.17162732126860883	-0.1281183374479001	-0.07308328047561673	0.13280062286345956
16895	102.7444	-0.06872699142773965	-0.1694381197810333	-0.12438758577449656	-0.07673923855906294	0.15352575958494466
16896	102.7233	-0.06705944231990715	-0.16394424286929501	-0.1228040079668934	-0.08749095841267723	0.17280424129513594
16897	102.7187	-0.07345607355529137	-0.16754979838402898	-0.12549688949715473	-0.08306538134326395	0.1713320991011959
16898	102.7092	-0.07823930034284751	-0.15929315899732202	-0.12399776985003727	-0.0844898555428469	0.19086851201825653
16899	102.6964	-0.07749809303626101	-0.15551455960262317	-0.12326589321418516	-0.07395705436984587	0.1708829963391955
16900	102.6841	-0.07469767695541304	-0.15105524331282877	-0.12432736043938171	-0.0673464204183079	0.1703206608127689
16901	102.678	-0.06677970375983515	-0.1525769570820752	-0.12953974226402462	-0.05702703681916442	0.1762187926245791
16902	102.6706	-0.06127070757460305	-0.1470248345949044	-0.1378939631839312	-0.050764214208242404	0.17749143856282273
16903	102.6629	-0.06869811987572777	-0.15486995419392563	-0.13043094260098254	-0.04697243542206337	0.18138797722166253
16904	102.6444	-0.07428591063017209	-0.15975096541585815	-0.1220175825839644	-0.04314959257773266	0.18397349323116585
16905	102.6372	-0.08244058482240844	-0.1638857924332661	-0.12393947432863132	-0.04058283685892622	0.18679368921863296
16906	102.6306	-0.09047230715174928	-0.15921598925263752	-0.13102613577703104	-0.03672580620238691	0.18420792823545856
16907	102.6173	-0.10139800943762778	-0.1594908043358414	-0.1323104144277795	-0.04088364414409029	0.1756704873492219
16908	102.6072	-0.10406936868413802	-0.1429932572549953	-0.13176310829603688	-0.05036634296177355	0.17606232488037063
16909	102.6016	-0.10991550140443831	-0.14720161786769914	-0.12941540711819158	-0.039787851206088166	0.1593962452190152
16910	102.589	-0.10998695802634012	-0.15793772797663483	-0.1305137603377359	-0.03775873847031363	0.13991106886170107
16911	102.5795	-0.11748816301036108	-0.1502724147797748	-0.13786521116257977	-0.03000478035881895	0.14410847844224786
16912	102.5706	-0.12805478951427277	-0.14808230648705853	-0.12662742202954483	-0.014683673561852925	0.1501059087771452
16913	102.5636	-0.12454631087081258	-0.14137242004196304	-0.13462175286831615	-0.016316928186333512	0.1604889104078071
16914	102.5504	-0.12108588240646002	-0.1356839860263117	-0.1405875280546152	-0.01679843015973254	0.17339184239450384
16915	102.5408	-0.12834601494803174	-0.1362167065815629	-0.14975574664023317	0.0006490137238148111	0.15600722915576973
16916	102.5319	-0.12984975277499852	-0.13238853066497577	-0.1509519812540761	0.01895532769915096	0.1441654326394725
16917	102.5189	-0.1296215826764314	-0.12474847821300201	-0.16387993182100052	0.02274938925598865	0.15412958877977365
16918	102.5115	-0.13934829111614488	-0.11121246042920847	-0.17054775368715802	0.026770145479223174	0.15553598875511296
16919	102.5025	-0.1491787123112716	-0.09877087598598898	-0.1773786967564689	0.030917977155982088	0.15678837726227213
16920	102.4899	-0.15042375603112138	-0.10050305035617714	-0.18472316109102785	0.0420625790393183	0.13731980043324574
16921	102.4853	-0.14759795887652669	-0.09179249998133104	-0.18266206197300652	0.04265246208862772	0.11464032887277245
16922	102.4736	-0.1491895750927363	-0.08439499171151825	-0.17555588885757029	0.042562631637793405	0.11090602603953867
16923	102.4613	-0.15387928617769187	-0.08795250577185965	-0.18321246898976237	0.056721459653270356	0.10271393928082521
16924	102.4547	-0.1452319846766584	-0.08710370313849225	-0.18168927004267638	0.06578019999168401	0.10142185345757401
16925	102.4547	-0.1390918258737034	-0.08399506516748578	-0.17699599769020108	0.07717112911657853	0.1037854023723327
16926	102.4341	-0.12645664518187624	-0.08548657048588774	-0.16816954456520888	0.07870144708903343	0.10447304235108713
16927	102.427	-0.11411646274254883	-0.0764511225458349	-0.15660776648363098	0.08353392004603809	0.10191834997407818
16928	102.416	-0.10942110805546464	-0.0739537026272133	-0.15474636351702659	0.09215731584474157	0.08315300203324712
16929	102.4063	-0.10833591693967132	-0.08526231162674462	-0.1496219767146838	0.09747490057388766	0.07439773984430414
16930	102.395	-0.10215579484561388	-0.10091486005636671	-0.15283245206677049	0.09313044083878887	0.0632467995900009
16931	102.3834	-0.09866671094166818	-0.11192327909770078	-0.15665388401978952	0.09528562331757755	0.04537670132288455
16932	102.3743	-0.09996013758118451	-0.11417318392727789	-0.15804506415070588	0.09804050865003681	0.018471230570224515
16933	102.3654	-0.09481952633525524	-0.1135604203655656	-0.15719106771886102	0.10282327222565667	0.009023335900728971
16934	102.3558	-0.08250447559199177	-0.1173288946242097	-0.16033476093491567	0.10945923727650902	0.010191868252698405
16935	102.3466	-0.06649268509586237	-0.11949060681770271	-0.16416526373737766	0.10348691385725593	0.01258708157552177
16936	102.3374	-0.06477738956538183	-0.11972181375720503	-0.16646900989887806	0.1051260602598466	0.009511309679893323
16937	102.3252	-0.06939581410711482	-0.12169946654236828	-0.15766861782548208	0.1050492882009971	0.017283330310752555
16938	102.3166	-0.07527781862861918	-0.1258456029655727	-0.15568282634118172	0.10863377591762957	0.015732619477936936
16939	102.3065	-0.07387194612997781	-0.138806407440184	-0.15696558981767564	0.1222993663607393	-0.012563745888029386
16940	102.2984	-0.07331934668302408	-0.14307497714422096	-0.16381156722763726	0.13469244560769267	-0.028961458542646878
16941	102.2984	-0.06829312741201554	-0.14077098759452622	-0.17049153596058375	0.13853982011928626	-0.03967588448580564
16942	102.2815	-0.05773879354626306	-0.12819144943857771	-0.16632735081071165	0.148835430978741	-0.035300067525657
16943	102.2652	-0.054317005316403724	-0.12142716220490848	-0.1674707943888065	0.15424508882773935	-0.04716204413534886
16944	102.2652	-0.059704204642689655	-0.11745011160811271	-0.15952910565250422	0.1630187008505064	-0.06314985279498779
16945	102.249	-0.0617654870129505	-0.11483605269908563	-0.15842317753936566	0.16404212280394523	-0.0675198303705817
16946	102.2378	-0.06522417786839659	-0.11323614811897971	-0.162921772981217	0.16754340648155253	-0.06104641582328693
16947	102.2276	-0.06878585933345087	-0.11763874198483946	-0.16037599206094547	0.1678945641477348	-0.05432474034501013
16948	102.2174	-0.061091905296436086	-0.11307363940061	-0.16884715759451055	0.17546071893593368	-0.052309796408751504
16949	102.2053	-0.052323149659721166	-0.1168330748814946	-0.1821978752188909	0.1747268534078925	-0.05099892657717993
16950	102.198	-0.04457161006924399	-0.11507924754559733	-0.17803710427306776	0.1769710523952927	-0.05110863458375909
16951	102.1898	-0.038623413896967905	-0.10413405242419774	-0.1685226148910587	0.17355307463682615	-0.02712163410160186
16952	102.1789	-0.03480114402712209	-0.10668420101962037	-0.17273839244427583	0.1653876267509338	-0.023400808676668803
16953	102.1789	-0.03527763564669976	-0.09304419227880122	-0.1704382437590212	0.15707644708295596	-0.02267425274263501
16954	102.1596	-0.031095644119738437	-0.0932145219711581	-0.16652572295502885	0.14961072296797528	-0.01648825635670295
16955	102.1477	-0.025666140287471582	-0.1041657567701546	-0.1655637973389276	0.1486269665965393	-0.01470540620429878
16956	102.1399	-0.0198168188762469	-0.10154702743311915	-0.16588399114345248	0.15218133460335836	-0.025250465267065193
16957	102.1271	-0.017625237057486854	-0.1053659556227098	-0.16342813055002342	0.14624130564373267	-0.044330094532552926
16958	102.119	-0.021421277457858896	-0.10917418259148114	-0.16742975539623225	0.1371188292737448	-0.06775584112193661
16959	102.1091	-0.026902645175513724	-0.11040509587488584	-0.1848723798901712	0.13278007867963385	-0.06856971210800222
16960	102.0972	-0.02458262187743479	-0.11995648368153479	-0.18320180075927583	0.12812100096631987	-0.06353595884874479
16961	102.0899	-0.024235802461609633	-0.11056162704828985	-0.18304726168441757	0.13281351226263455	-0.04356749357450417
16962	102.078	-0.017420065098518567	-0.11435185610136166	-0.17806343298642013	0.13459366442025675	-0.04095730106848382
16963	102.0706	-0.014449055988188195	-0.11972307193052771	-0.17356278123860142	0.13534213671313217	-0.03510068915413999
16964	102.06	-0.021106146754682087	-0.12005938387933954	-0.17177178481585595	0.14268903656031023	-0.04164197687895787
16965	102.0534	-0.021646050945297313	-0.11985746727318997	-0.17522172164282135	0.14428929816410857	-0.04853606285699518
16966	102.0419	-0.017307740251965766	-0.12235550589166191	-0.17966717674377788	0.1305251692732213	-0.03558843790917629
16967	102.0322	-0.019064759655437132	-0.1218934324187737	-0.18917087281904182	0.12798884192166532	-0.02909043298286194
16968	102.0239	-0.028123839230866747	-0.1257456301970483	-0.1967380310778553	0.12794048056065177	-0.025254659449898253
16969	102.0111	-0.039654417745667296	-0.11734270721130771	-0.1908778108247794	0.1336559574828403	-0.037756765873400065
16970	102.006	-0.034728963357089714	-0.12762037935079523	-0.18593134260600644	0.13499244771367588	-0.04277398409290274
16971	101.9946	-0.02911271172339905	-0.1380782592974085	-0.17978137253260962	0.136092492995384	-0.04805612234888776
16972	101.9815	-0.026938909264398445	-0.13903811165457114	-0.18675463663708491	0.1274322353374475	-0.04320993472920039
16973	101.9736	-0.023615691618354168	-0.14063142925941724	-0.19515982933527287	0.1203158513899783	-0.021987828133918818
16974	101.9647	-0.03279560530512216	-0.15748109945968294	-0.18614988274665442	0.11009413497389171	-0.0172497918152452
16975	101.9558	-0.042000002998941986	-0.1736396686183344	-0.17704057284024666	0.09963779293116382	-0.012236091942370235
16976	101.9482	-0.04449911246497154	-0.16791694445881905	-0.18419112987784167	0.10166289630909	-0.0107973228714375
16977	101.9327	-0.046532852724768675	-0.16248586529859604	-0.19087264845665147	0.10362030269312048	-0.01054934248258882
16978	101.928	-0.04380285893725961	-0.15952177762501818	-0.19207793010943333	0.1046032174387748	-0.005494721051464203
16979	101.9126	-0.03435807357199518	-0.15515711188170914	-0.1837319266707447	0.09514727042039325	0.008240790642330303
16980	101.9126	-0.030828263529487067	-0.14916701241128752	-0.17933876536067733	0.09701378631917225	0.013758934624106631
16981	101.8962	-0.03372311783629449	-0.14407250096640248	-0.1839931083727925	0.08427458167128499	0.028199375793972088
16982	101.883	-0.031392959264825236	-0.14030920003106592	-0.19425513005164732	0.07442923523038927	0.04207985004483234
16983	101.8759	-0.040626596959771055	-0.14410678406154892	-0.18944654001527086	0.07098833913817106	0.03092268725980145
16984	101.8639	-0.03408068039769999	-0.1440257724612057	-0.1914680132171073	0.06922416534238791	0.046507329585189126
16985	101.8639	-0.034936961109137084	-0.1492358981283563	-0.19748331043697998	0.07062340688757143	0.059721825263766626
16986	101.8639	-0.03561604164564726	-0.15047904789531896	-0.19965510004414655	0.06590887480503871	0.06254707105208585
16987	101.8368	-0.037111133814995305	-0.1558934986978003	-0.21139446144116747	0.06948007198461538	0.05979755451895567
16988	101.8295	-0.030318652899534785	-0.1538810150537386	-0.2144692246422787	0.06260095462674395	0.07386857577333664
16989	101.8154	-0.024728056476042096	-0.14976090523281155	-0.20440305877794684	0.06426780596372812	0.08512965890152845
16990	101.8078	-0.020166179332426603	-0.14937161428722665	-0.19760688304882412	0.05224880884915026	0.08146530030370562
16991	101.7998	-0.01299300768850009	-0.15144493009608673	-0.19862454362409218	0.054874096931656485	0.07047721433013654
16992	101.7872	-0.0028794495075818976	-0.14626180674960257	-0.19128129333374075	0.05374133450013404	0.08423504929197258
16993	101.7769	-0.009813340305927804	-0.1369082260441586	-0.18458866114772263	0.061855191417566596	0.07754278011212352
16994	101.7656	-0.012021716691811644	-0.1312062779184698	-0.1801464891757146	0.05771781181152186	0.09942261165882915
16995	101.7587	-0.017333200711104658	-0.12217133338906887	-0.17394054615968435	0.05596483754200392	0.1105438154599347
16996	101.7453	-0.02136791093377656	-0.12187595883502247	-0.17655104471318606	0.06737209381031231	0.10300860523922198
16997	101.7356	-0.012844785908252328	-0.1353315963448264	-0.1818980837765447	0.0780306338593065	0.083319830240572
16998	101.7286	-0.019131270829615125	-0.12888523522105494	-0.18054021010189825	0.08500485157570496	0.05449340556626587
[truncated: 7,301 more rows]
