# Supplementary material for: Directional ballistic transport in the two-dimensional metal PdCoO2
Source: Nat Phys. 2022 May 9;18(7):819–24. doi: 10.1038/s41567-022-01570-7 (PMC9279146; doi:10.1038/s41567-022-01570-7)
Supplement: Supplementary file 2 — Source data for Supplementary Figs. 1, 3, 4, 5, 6, 8 and 9c–f. [file 41567_2022_1570_MOESM2_ESM.zip › FigS1b.txt]

T [K] (155um)	mfp [um] (155um)	T [K] (7um)	mfp [um] (7um)	T [K] (2um)	mfp [um] (2um)
2.1	18.77608439	278.0659	0.058241799	278.0851	0.05824284
2.3	18.68867424	278.055	0.058246841	278.0787	0.05824423
2.5	18.61808205	278.0365	0.058251871	278.0667	0.05824571
2.7	18.56275344	278.0175	0.058256921	278.0608	0.058247279
2.9	18.5212437	278.0015	0.058261941	278.054	0.058248939
3.1	18.49219594	277.9836	0.058267159	278.047	0.058250692
3.3	18.47432233	277.9681	0.058272484	278.0392	0.058252537
3.5	18.4663879	277.9477	0.058277759	278.0227	0.058254477
3.7	18.46719656	277.9379	0.058282912	278.015	0.058256511
3.9	18.47557903	277.9182	0.058288009	278.0061	0.058258642
4.1	18.49038251	277.9015	0.058293107	277.9971	0.05826087
4.3	18.51046188	277.8835	0.058298213	277.9781	0.058263195
4.5	18.53467238	277.8656	0.058303283	277.968	0.05826562
4.7	18.56186377	277.8546	0.05830837	277.9579	0.058268145
4.9	18.59087578	277.835	0.05831342	277.9473	0.058270771
5.1	18.6205351	277.818	0.058318511	277.9365	0.0582735
5.3	18.58763934	277.8	0.058323658	277.9128	0.058276331
5.5	18.6837266	277.7899	0.058328794	277.9011	0.058279267
5.7	18.65160302	277.7728	0.058333923	277.8889	0.058282307
5.9	18.63226586	277.7541	0.05833902	277.8765	0.058285454
6.1	18.5813274	277.7437	0.058344136	277.8522	0.058288709
6.3	18.59945004	277.7263	0.058349331	277.8389	0.058292071
6.5	18.61831207	277.7042	0.058354459	277.8254	0.058295543
6.7	18.62787564	277.6851	0.058359488	277.8108	0.058299125
6.9	18.62503068	277.668	0.058364583	277.7961	0.058302819
7.1	18.63514904	277.6554	0.058369624	277.7655	0.058306624
7.3	18.64233429	277.6386	0.058374699	277.7498	0.058310393
7.5	18.66612471	277.6215	0.058379752	277.7352	0.058314338
7.7	18.72718301	277.6039	0.05838481	277.7193	0.058318433
7.9	18.71721361	277.5921	0.058389827	277.6872	0.058322703
8.1	18.74933729	277.5742	0.058394816	277.6702	0.058326626
8.3	18.85512402	277.5545	0.058399875	277.6522	0.058330806
8.5	18.84489996	277.5394	0.058404948	277.6343	0.058335183
8.7	18.83204732	277.5206	0.058410036	277.6164	0.05833987
8.9	18.85071679	277.5094	0.058415074	277.5794	0.058344867
9.1	18.86618345	277.4903	0.058420152	277.5606	0.05834991
9.3	18.86595184	277.4727	0.058425132	277.5412	0.058355244
9.5	18.86869525	277.4561	0.058430072	277.5211	0.058360791
9.7	18.82477992	277.443	0.05843511	277.4807	0.058366509
9.9	18.84181179	277.424	0.058440214	277.4597	0.058372415
10.1	18.85048811	277.4057	0.058445317	277.4387	0.058378318
10.3	18.94315787	277.3881	0.058450399	277.418	0.058384411
10.5	18.98297016	277.3687	0.058455516	277.3963	0.058390729
10.7	18.9923216	277.3437	0.058460588	277.3521	0.058397226
10.9	19.03725518	277.3268	0.058465658	277.3304	0.058403907
11.1	19.03257941	277.312	0.058470718	277.3072	0.058410753
11.3	19.06026436	277.2991	0.058475731	277.2843	0.058418007
11.5	19.12359742	277.282	0.05848071	277.2374	0.058425349
11.7	19.12423858	277.2635	0.05848572	277.213	0.058432869
11.9	19.22279243	277.2504	0.058490739	277.1894	0.058440558
12.1	19.32698726	277.2338	0.058495751	277.1644	0.058448405
12.3	19.39105436	277.2187	0.05850092	277.1397	0.058456539
12.5	19.40815127	277.2005	0.058506026	277.0888	0.058464803
12.7	19.37100636	277.1901	0.058511142	277.0624	0.058472726
12.9	19.31453289	277.173	0.058516173	277.0361	0.058480843
13.1	19.36075063	277.1548	0.058521191	277.0088	0.058489127
13.3	19.31047534	277.1388	0.058526235	276.9541	0.058497546
13.5	19.36463596	277.1201	0.058531289	276.9275	0.058506207
13.7	19.25561346	277.1094	0.058536356	276.8996	0.058515012
13.9	19.23374253	277.0937	0.058541384	276.8713	0.058523914
14.1	19.1725958	277.0744	0.058546489	276.843	0.058532513
14.3	19.16673489	277.0573	0.058551574	276.7849	0.058541258
14.5	18.95840102	277.0464	0.058556646	276.7549	0.058550109
14.7	18.92195245	277.0284	0.05856165	276.7253	0.05855931
14.9	18.83917384	277.0113	0.058566655	276.6954	0.058568627
15.1	18.7507754	276.992	0.058571648	276.6347	0.058578073
15.3	18.66637071	276.9791	0.058576651	276.6039	0.058587095
15.5	18.66055462	276.9603	0.058581643	276.5722	0.058596339
15.7	18.6471619	276.9441	0.058586724	276.5406	0.058605694
15.9	18.59597546	276.9261	0.058591758	276.5083	0.058615196
16.1	18.65952257	276.9119	0.058596729	276.4432	0.058625016
16.3	18.63822777	276.8925	0.058601773	276.4106	0.05863499
16.5	18.54961256	276.8766	0.058606831	276.3778	0.05864508
16.7	18.48977392	276.855	0.058611913	276.3452	0.058654832
16.9	18.47775128	276.8441	0.058616908	276.2784	0.058664745
17.1	18.42663684	276.8264	0.05862202	276.244	0.058674797
17.3	18.44700461	276.8087	0.058627205	276.2096	0.058685275
17.5	18.45138009	276.7872	0.058632383	276.1742	0.058695952
17.7	18.51658114	276.772	0.058637516	276.1392	0.058706757
17.9	18.46137719	276.7572	0.058642642	276.0676	0.058717088
18.1	18.38372126	276.739	0.058647791	276.0318	0.05872765
18.3	18.3433307	276.7233	0.058652825	275.996	0.058738956
18.5	18.25836521	276.7025	0.058657863	275.959	0.058750512
18.7	18.17996484	276.6902	0.058662796	275.885	0.058762351
18.9	18.08824626	276.6745	0.058667776	275.8476	0.058773557
19.1	18.08945998	276.6563	0.058672797	275.8096	0.058785082
19.3	17.99658548	276.6434	0.058677863	275.7719	0.058797175
19.5	17.88572075	276.6269	0.058682925	275.7338	0.058809545
19.7	17.69677278	276.605	0.058687903	275.6571	0.058821879
19.9	17.64867654	276.5869	0.058692883	275.6185	0.058834611
20.1	17.56023729	276.57	0.058697852	275.5805	0.05884764
20.3	17.45125812	276.556	0.058702866	275.542	0.058861158
20.5	17.33365675	276.537	0.058707934	275.5035	0.058875003
20.7	17.35225624	276.5187	0.058712956	275.4276	0.058889041
20.9	17.270388	276.5014	0.058717927	275.3893	0.058903271
21.1	17.24636151	276.4887	0.058722898	275.3518	0.058917692
21.3	17.19714577	276.4734	0.058727967	275.3134	0.05893226
21.5	17.18240981	276.4557	0.058733	275.2379	0.058946843
21.7	17.10574291	276.4358	0.058738072	275.2007	0.058961585
21.9	16.96128191	276.4265	0.058743184	275.1627	0.058976337
22.1	16.86025708	276.4058	0.058748325	275.1257	0.058991106
22.3	16.70472041	276.3898	0.058753422	275.0883	0.059005468
22.5	16.6102719	276.3736	0.058758575	275.0135	0.059019864
22.7	16.49450197	276.3599	0.058763698	274.9765	0.059034242
22.9	16.35694439	276.3487	0.058768812	274.9386	0.059049103
23.1	16.19500282	276.3297	0.058773907	274.9014	0.059063983
23.3	16.07151272	276.3162	0.05877887	274.8277	0.059078819
23.5	15.96894059	276.2977	0.058783936	274.7906	0.059093406
23.7	15.79973078	276.2795	0.058789114	274.7541	0.059107973
23.9	15.66084441	276.2607	0.0587943	274.717	0.059122439
24.1	15.50317544	276.2442	0.058799444	274.6805	0.059136807
24.3	15.34170037	276.2246	0.058804481	274.6073	0.059151518
24.5	15.1398328	276.2106	0.058809463	274.5704	0.059166149
24.7	14.96175547	276.1935	0.05881448	274.5335	0.059180199
24.9	14.75698348	276.173	0.058819517	274.4967	0.05919418
25.1	14.61537186	276.1557	0.058824612	274.4229	0.059208152
25.3	14.39614233	276.1411	0.058829708	274.3862	0.059222008
25.5	14.1526687	276.122	0.058834832	274.3497	0.059236351
25.7	13.99310995	276.1044	0.058839998	274.313	0.059250567
25.9	13.82721287	276.0895	0.058845208	274.2774	0.0592647
26.1	13.68223959	276.0714	0.058850454	274.205	0.059278395
26.3	13.49712023	276.0548	0.058855596	274.1686	0.059292017
26.5	13.395095	276.0419	0.058860764	274.1328	0.059305517
26.7	13.23162191	276.0184	0.058865927	274.0966	0.059318889
26.9	13.05100398	276.0061	0.058871025	274.0239	0.059332591
27.1	12.91159537	275.989	0.058876223	273.9882	0.059346252
27.3	12.71161608	275.9691	0.058881424	273.9513	0.059359282
27.5	12.50349141	275.9537	0.058886612	273.9153	0.059372296
27.7	12.30169109	275.9388	0.058891755	273.8793	0.059385203
27.9	12.11154024	275.924	0.058896949	273.8074	0.059397948
28.1	11.96655527	275.9069	0.05890213	273.7718	0.059411261
28.3	11.81474968	275.8856	0.058907407	273.7354	0.059424549
28.5	11.62293053	275.8685	0.058912588	273.7002	0.059437308
28.7	11.43791434	275.8598	0.058917814	273.6287	0.059450002
28.9	11.24651984	275.8383	0.058923045	273.5927	0.059462589
29.1	11.0673301	275.8262	0.058928301	273.5573	0.059476158
29.3	10.91393335	275.8085	0.058933409	273.5214	0.059489853
29.5	10.72432344	275.7903	0.058938455	273.4858	0.05950278
29.7	10.53208591	275.7749	0.058943521	273.414	0.059515762
29.9	10.36684409	275.7559	0.058948633	273.3783	0.059529347
30.1	10.16743125	275.7416	0.05895374	273.3427	0.059543133
30.3	9.988872777	275.7264	0.058958786	273.3072	0.059557093
30.5	9.817627454	275.7099	0.058963934	273.2363	0.059571239
30.7	9.65118534	275.695	0.058969115	273.2011	0.059585292
30.9	9.48710336	275.6785	0.058974277	273.1657	0.05959953
31.1	9.311386474	275.6575	0.058979475	273.1301	0.059613866
31.3	9.111833555	275.6427	0.058984506	273.0948	0.059628208
31.5	8.960253783	275.6228	0.058989439	273.0247	0.059642567
31.7	8.807254879	275.6079	0.05899442	272.9893	0.059656995
31.9	8.644769668	275.5908	0.05899947	272.9544	0.059671073
32.1	8.482320178	275.5754	0.059004583	272.9193	0.059685226
32.3	8.335723437	275.5583	0.05900968	272.8505	0.059699435
32.5	8.192565142	275.5418	0.059014842	272.8161	0.059714052
32.7	8.033507314	275.53	0.059020014	272.7813	0.059728658
32.9	7.883042644	275.509	0.059025167	272.7469	0.059743253
33.1	7.732624867	275.4933	0.059030336	272.7114	0.059757835
33.3	7.579558888	275.4771	0.059035456	272.6435	0.059771751
33.5	7.442006241	275.4575	0.059040585	272.6096	0.059785743
33.7	7.316364734	275.4483	0.059045747	272.5751	0.059799945
33.9	7.184524823	275.4272	0.059050852	272.5413	0.059814036
34.1	7.05641606	275.4079	0.059055978	272.4732	0.059828042
34.3	6.909968956	275.3978	0.059061193	272.4389	0.059841924
34.5	6.775400522	275.3788	0.059066349	272.4055	0.059855329
34.7	6.658678565	275.3617	0.059071512	272.3714	0.059868725
34.9	6.534962569	275.3474	0.059076724	272.3381	0.059882699
35.1	6.421255007	275.3278	0.05908186	272.2701	0.059896628
35.3	6.303498177	275.3093	0.059086999	272.2362	0.059910456
35.5	6.186604695	275.2992	0.059092124	272.2034	0.059924193
35.7	6.076018629	275.274	0.059097406	272.1697	0.05993784
35.9	5.969816432	275.2625	0.059102666	272.1034	0.059950906
36.1	5.858464066	275.2418	0.059107833	272.0711	0.059963975
36.3	5.751858722	275.2258	0.059112994	272.0375	0.059977349
36.5	5.645999841	275.2076	0.05911813	272.0048	0.059990694
36.7	5.541484673	275.195	0.059123316	271.9718	0.060004014
36.9	5.438690074	275.1751	0.059128455	271.9067	0.060017219
37.1	5.331520958	275.158	0.059133647	271.8747	0.06002987
37.3	5.236649922	275.1389	0.059138824	271.8425	0.060042409
37.5	5.142122401	275.1266	0.059144048	271.8106	0.060055415
37.7	5.044069993	275.1096	0.059149282	271.7459	0.060068357
37.9	4.957442038	275.0905	0.059154502	271.7132	0.060081224
38.1	4.869197139	275.0714	0.059159653	271.6812	0.060093321
38.3	4.786699343	275.0602	0.059164809	271.6491	0.06010547
38.5	4.702239315	275.0384	0.059169937	271.617	0.060117534
38.7	4.616414918	275.0283	0.059175164	271.5536	0.060130119
38.9	4.533586314	275.0118	0.059180473	271.5221	0.060142695
39.1	4.454292628	274.995	0.059185647	271.4901	0.060155292
39.3	4.378292703	274.9771	0.059190827	271.4586	0.060167307
39.5	4.299840409	274.9586	0.059196056	271.3959	0.060179301
39.7	4.222831616	274.9395	0.059201251	271.3643	0.060192227
39.9	4.146006529	274.9227	0.059206428	271.3336	0.060205405
40.1	4.074953075	274.9092	0.059211664	271.3022	0.060218456
40.3	4.003947781	274.893	0.059216889	271.2715	0.06023141
40.5	3.937466931	274.8767	0.059221945	271.2095	0.06024451
40.7	3.872693105	274.8563	0.059227008	271.1783	0.060257672
40.9	3.805937543	274.8448	0.059232125	271.1482	0.060271106
41.1	3.741675785	274.8255	0.059237289	271.1175	0.060284574
41.3	3.680410174	274.8084	0.059242476	271.0875	0.06029809
41.5	3.619228185	274.7902	0.059247693	271.0269	0.060311632
41.7	3.557772095	274.7795	0.059252899	270.9962	0.060325132
41.9	3.499826235	274.7619	0.059258002	270.9667	0.060338549
42.1	3.439141632	274.7426	0.059263161	270.9361	0.060352298
42.3	3.38039382	274.7246	0.059268273	270.8746	0.060365993
42.5	3.324655051	274.7073	0.059273438	270.8444	0.060379498
42.7	3.269545729	274.6955	0.05927858	270.814	0.060392475
42.9	3.216055547	274.6779	0.059283745	270.7846	0.060405275
43.1	3.162321498	274.6591	0.059288948	270.7549	0.060417932
43.3	3.112489005	274.6411	0.059294121	270.6965	0.060430405
43.5	3.060971136	274.6232	0.059299355	270.6671	0.060443396
43.7	3.015496013	274.6112	0.059304566	270.6379	0.060456289
43.9	2.967749166	274.593	0.059309741	270.6083	0.060468783
44.1	2.91889272	274.5753	0.059314946	270.5789	0.060481335
44.3	2.874150866	274.5622	0.059320167	270.5207	0.060493871
44.5	2.828541962	274.5445	0.059325392	270.4915	0.060506386
44.7	2.783504838	274.526	0.059330632	270.4633	0.060519254
44.9	2.739022471	274.5072	0.059335871	270.4346	0.060531619
45.1	2.695620566	274.4966	0.059341161	270.3766	0.060543904
45.3	2.65234628	274.4798	0.059346335	270.3485	0.06055619
45.5	2.610627654	274.4599	0.059351489	270.3197	0.060568423
45.7	2.570794455	274.449	0.059356665	270.291	0.060580614
45.9	2.532765543	274.4308	0.05936188	270.2624	0.060592652
46.1	2.495508374	274.4117	0.05936704	270.2063	0.060604924
46.3	2.459011475	274.396	0.059372097	270.1786	0.060617055
46.5	2.42432873	274.3809	0.059377147	270.1498	0.060629109
46.7	2.389525723	274.3616	0.059382283	270.1223	0.060641055
46.9	2.354881901	274.3459	0.059387526	270.0661	0.060652825
47.1	2.321651107	274.3192	0.059392744	270.0384	0.060664418
47.3	2.290032674	274.3089	0.059398012	270.0109	0.060675893
47.5	2.257113761	274.2898	0.059403163	269.9828	0.060687286
47.7	2.224738346	274.2733	0.059408317	269.9552	0.060698545
47.9	2.19217444	274.2537	0.05941352	269.9	0.060709694
48.1	2.159693687	274.2433	0.059418771	269.8726	0.06072073
48.3	2.130934208	274.2268	0.059423988	269.8449	0.060732464
48.5	2.102057229	274.2075	0.05942913	269.8174	0.060744111
48.7	2.072565434	274.1898	0.059434247	269.7628	0.060755498
48.9	2.043808663	274.173	0.059439437	269.7354	0.060766764
49.1	2.01562651	274.1607	0.059444681	269.7083	0.060777937
49.3	1.988312449	274.1447	0.05945	269.6815	0.060788922
49.5	1.961915219	274.1263	0.059455286	269.6559	0.060800396
49.7	1.935789428	274.1049	0.059460516	269.6034	0.060811817
49.9	1.90889548	274.0965	0.059465671	269.5766	0.060822616
50.1	1.883296743	274.0775	0.059470865	269.5511	0.060833406
50.3	1.85771035	274.0621	0.059476053	269.5247	0.060844436
50.5	1.831540983	274.0431	0.059481232	269.4723	0.060855719
50.7	1.806995669	274.0318	0.059486385	269.4456	0.060866992
50.9	1.782843838	274.015	0.059491525	269.4186	0.060878266
51.1	1.759577067	273.9957	0.05949666	269.3929	0.060889395
51.3	1.737526385	273.9786	0.059501823	269.3663	0.060900335
51.5	1.716533723	273.9613	0.059507127	269.3138	0.060911253
51.7	1.695563144	273.9422	0.059512419	269.2878	0.060922106
51.9	1.67520832	273.9293	0.059517591	269.2619	0.060932906
52.1	1.654905387	273.9117	0.059522759	269.2365	0.060943625
52.3	1.635148433	273.8946	0.059527936	269.1851	0.060954233
52.5	1.615669532	273.8809	0.059533165	269.1596	0.060964203
52.7	1.595993642	273.8627	0.05953845	269.134	0.060974072
52.9	1.576838811	273.8464	0.059543732	269.1087	0.060984333
53.1	1.558029926	273.8288	0.059548961	269.0835	0.060994687
53.3	1.539123666	273.8094	0.059554182	269.0341	0.061005042
53.5	1.520529971	273.7982	0.059559358	269.009	0.061015382
53.7	1.502189278	273.7803	0.059564573	268.9833	0.06102552
53.9	1.484242188	273.759	0.059569833	268.9578	0.061035406
54.1	1.467340813	273.7473	0.059574992	268.9323	0.061045696
54.3	1.450501779	273.7307	0.059580094	268.8823	0.061055939
54.5	1.432455862	273.7108	0.059585299	268.857	0.061066168
54.7	1.414909513	273.6912	0.059590429	268.832	0.061076371
54.9	1.398219136	273.6747	0.059595581	268.8082	0.061086544
55.1	1.381903164	273.6632	0.059600778	268.7593	0.061096722
55.3	1.366181931	273.6453	0.059605942	268.7343	0.061107016
55.5	1.350408193	273.6237	0.059611166	268.7101	0.06111733
55.7	1.33436839	273.6128	0.059616433	268.6854	0.06112768
55.9	1.319001505	273.5926	0.059621671	268.6616	0.061137955
56.1	1.303872958	273.5778	0.059626876	268.6132	0.061147845
56.3	1.28904695	273.5585	0.059632062	268.5889	0.061157949
56.5	1.274672162	273.5456	0.059637216	268.5654	0.06116815
56.7	1.260985362	273.5291	0.059642401	268.5413	0.06117842
56.9	1.247272595	273.5092	0.05964758	268.494	0.061188683
57.1	1.233979798	273.4957	0.059652709	268.4704	0.061198909
57.3	1.220538819	273.4753	0.05965785	268.4467	0.061208852
57.5	1.20740283	273.4607	0.059663049	268.4232	0.061219328
57.7	1.194499474	273.4428	0.059668285	268.3997	0.061229807
57.9	1.18198264	273.4274	0.059673572	268.3517	0.06124036
58.1	1.169826918	273.4089	0.05967881	268.3284	0.061250914
58.3	1.157761979	273.398	0.059683955	268.3055	0.061261441
58.5	1.146083622	273.3798	0.059689176	268.2823	0.061271928
58.7	1.134616138	273.3593	0.059694381	268.2361	0.061282139
58.9	1.122966391	273.3456	0.059699574	268.2131	0.061292482
59.1	1.111576133	273.3316	0.059704766	268.1894	0.061302785
59.3	1.100530649	273.3109	0.059709928	268.1662	0.061312995
59.5	1.089812632	273.2974	0.059715111	268.143	0.061323155
59.7	1.079046322	273.2814	0.059720351	268.0974	0.06133271
59.9	1.068466987	273.2627	0.059725653	268.0744	0.061342219
60.1	1.058019695	273.245	0.059730923	268.0506	0.061352324
60.3	1.047544848	273.226	0.059736118	268.0281	0.061362482
60.5	1.037061969	273.2145	0.059741305	267.9829	0.061372674
60.7	1.027121068	273.198	0.059746469	267.9601	0.061382841
60.9	1.017447433	273.1792	0.059751671	267.938	0.061392908
61.1	1.007851311	273.1604	0.059756827	267.9153	0.061402894
61.3	0.99832793	273.1411	0.059762027	267.8931	0.061412942
61.5	0.988741557	273.1322	0.05976726	267.8484	0.061423093
61.7	0.979285829	273.1143	0.059772452	267.8257	0.061433173
61.9	0.970202964	273.0955	0.059777662	267.8037	0.061443147
62.1	0.960991485	273.0759	0.059782972	267.7814	0.061452592
62.3	0.951919408	273.0596	0.059788216	267.7375	0.061461949
62.5	0.943048201	273.0481	0.059793349	267.7155	0.061471178
62.7	0.93432504	273.0271	0.059798543	267.6935	0.061480871
62.9	0.925706574	273.0086	0.059803722	267.6715	0.061490571
63.1	0.917088267	272.9933	0.059808935	267.6494	0.061500229
63.3	0.90874451	272.9798	0.059814269	267.6057	0.06150969
63.5	0.900764115	272.9644	0.059819619	267.5838	0.061519083
63.7	0.892724632	272.9485	0.059824938	267.5623	0.061528382
63.9	0.884790857	272.9319	0.059830138	267.5404	0.061537778
64.1	0.876977389	272.9092	0.059835332	267.4973	0.061547311
64.3	0.86930886	272.8927	0.059840607	267.4759	0.061556724
64.5	0.861798864	272.8795	0.059845975	267.4543	0.06156593
64.7	0.854246907	272.8624	0.05985129	267.433	0.061574868
64.9	0.846676142	272.8459	0.059856599	267.4111	0.061583723
65.1	0.839472033	272.8241	0.059861874	267.3689	0.061592484
65.3	0.832442758	272.8103	0.059867127	267.348	0.061601632
65.5	0.825422895	272.7952	0.059872372	267.3266	0.061610724
65.7	0.81853644	272.7812	0.0598776	267.3058	0.061619752
65.9	0.811787833	272.7594	0.059882817	267.2635	0.061628504
66.1	0.805117285	272.7412	0.059887994	267.2426	0.061637245
66.3	0.79846492	272.7294	0.05989326	267.2222	0.061646351
66.5	0.791826793	272.712	0.059898618	267.201	0.061655476
66.7	0.785425883	272.6949	0.059904019	267.1807	0.061664588
66.9	0.779082347	272.6768	0.059909259	267.139	0.061673649
67.1	0.77276459	272.6611	0.059914384	267.118	0.061682261
67.3	0.766421337	272.6468	0.059919561	267.0976	0.061690856
67.5	0.760256645	272.6303	0.059924749	267.0766	0.06169971
67.7	0.754050429	272.6112	0.059929976	267.0358	0.061708541
67.9	0.74800036	272.5936	0.059935186	267.0158	0.061717371
68.1	0.742061799	272.5818	0.059940414	266.9948	0.061726181
68.3	0.736299671	272.5633	0.05994566	266.9747	0.061734747
68.5	0.730651	272.5465	0.05995095	266.9534	0.061743313
68.7	0.724967116	272.5278	0.059956253	266.9121	0.061751856
68.9	0.719409102	272.5076	0.059961588	266.8922	0.061760592
69.1	0.713769522	272.4972	0.059966892	266.8715	0.061769286
69.3	0.70842763	272.479	0.059972146	266.8517	0.061777932
69.5	0.703094162	272.4633	0.059977413	266.8107	0.061786535
69.7	0.697680967	272.4438	0.059982768	266.7905	0.061794848
69.9	0.692381599	272.4314	0.059988204	266.7706	0.061803672
70.1	0.687171695	272.4121	0.059993614	266.75	0.061812503
70.3	0.682154215	272.3958	0.059998916	266.7301	0.061821277
70.5	0.677065546	272.3757	0.060004235	266.691	0.061830043
70.7	0.672088268	272.3606	0.060009532	266.6715	0.061838736
70.9	0.667227874	272.3457	0.060014831	266.6522	0.06184734
71.1	0.662538111	272.3303	0.060020161	266.6321	0.061855611
71.3	0.657876036	272.3199	0.060025455	266.5927	0.061863919
71.5	0.653186766	272.3006	0.060030769	266.5727	0.061872242
71.7	0.648615111	272.2802	0.060036049	266.5529	0.061880525
71.9	0.643998344	272.2647	0.060041483	266.5335	0.061888663
72.1	0.639450954	272.2463	0.060046874	266.5141	0.061896268
72.3	0.634912258	272.2328	0.060052266	266.4746	0.061904389
72.5	0.63048413	272.216	0.060057688	266.455	0.061912612
72.7	0.626089249	272.1981	0.060063085	266.4352	0.061920903
72.9	0.621737815	272.1799	0.060068515	266.4163	0.061929218
73.1	0.617366938	272.1617	0.060073879	266.3777	0.061937552
73.3	0.613059964	272.1491	0.060079243	266.3582	0.061945842
73.5	0.60885498	272.1323	0.060084588	266.3395	0.061954274
73.7	0.60462069	272.1118	0.060089987	266.3205	0.061962709
73.9	0.600501391	272.0939	0.060095379	266.2814	0.061971109
74.1	0.596425209	272.0774	0.060100704	266.262	0.061979477
74.3	0.592354899	272.0573	0.060106034	266.2431	0.061987804
74.5	0.588410211	272.0457	0.0601114	266.2246	0.061995737
74.7	0.58444001	272.0273	0.060116797	266.2083	0.062003833
74.9	0.580482466	272.0071	0.060122125	266.1669	0.062012189
75.1	0.576554314	271.9909	0.060127372	266.148	0.062020525
75.3	0.572791649	271.9774	0.06013273	266.1288	0.062028869
75.5	0.569048208	271.9601	0.060138065	266.1102	0.062037194
75.7	0.56529891	271.941	0.060143341	266.0914	0.062045452
75.9	0.56165775	271.9245	0.060148665	266.0543	0.06205355
76.1	0.558121083	271.9068	0.06015402	266.0357	0.062061844
76.3	0.554597308	271.8937	0.060159355	266.0196	0.062070107
76.5	0.551026128	271.8777	0.060164802	265.9978	0.062078365
76.7	0.547590727	271.8601	0.060170262	265.9599	0.062086569
76.9	0.544223225	271.8408	0.060175727	265.9413	0.062094721
77.1	0.540891145	271.8287	0.060181121	265.9261	0.062102618
77.3	0.537567583	271.8116	0.060186482	265.9037	0.062110937
77.5	0.534252909	271.7937	0.060191745	265.8854	0.062119274
77.7	0.530969871	271.7786	0.060197	265.8478	0.062127599
77.9	0.527705292	271.7623	0.060202335	265.8319	0.062135909
78.1	0.524506913	271.7475	0.060207778	265.8108	0.0621442
78.3	0.521347909	271.7307	0.06021318	265.7924	0.062152443
78.5	0.518248216	271.7122	0.060218485	265.7561	0.062160583
78.7	0.515123377	271.6937	0.060223816	265.7408	0.062168709
78.9	0.512038776	271.6825	0.060229127	265.7189	0.062176812
79.1	0.508943847	271.6646	0.060234444	265.7017	0.062184847
79.3	0.5059293	271.6456	0.060239866	265.6832	0.062192796
79.5	0.502942418	271.6279	0.060245398	265.6488	0.062200656
79.7	0.499967496	271.6153	0.060250766	265.6277	0.062208168
79.9	0.496988883	271.5985	0.060256064	265.6093	0.062215842
80.1	0.494042216	271.5781	0.060261307	265.5919	0.062223491
80.3	0.49116486	271.5621	0.060266618	265.5564	0.062231057
80.5	0.488340118	271.5486	0.06027199	265.5378	0.062238611
80.7	0.485461561	271.533	0.060277317	265.5199	0.062245584
80.9	0.482680728	271.5139	0.06028266	265.502	0.062252575
81.1	0.479929433	271.4951	0.060287975	265.4845	0.062259558
81.3	0.477230921	271.4803	0.06029334	265.4489	0.062266934
81.5	0.474537432	271.4644	0.060298686	265.4302	0.062274308
81.7	0.471850327	271.449	0.060304028	265.4125	0.062281497
81.9	0.46918276	271.4285	0.06030936	265.3942	0.062288692
82.1	0.466605496	271.4089	0.060314634	265.3591	0.062295975
82.3	0.463980285	271.3952	0.06031995	265.3411	0.062303828
82.5	0.461443686	271.3767	0.060325304	265.3228	0.062311739
82.7	0.458953482	271.3658	0.060330636	265.3053	0.062319517
82.9	0.456496044	271.3504	0.060335992	265.2903	0.062327366
83.1	0.454008897	271.3285	0.06034129	265.252	0.062335286
83.3	0.451527853	271.3034	0.060346607	265.2347	0.062343284
83.5	0.449095249	271.2903	0.060351921	265.2169	0.062351363
83.7	0.446676766	271.2732	0.060357178	265.2022	0.062359451
83.9	0.444284278	271.2567	0.060362443	265.1837	0.062367541
84.1	0.441945696	271.2457	0.060367734	265.1462	0.062375623
84.3	0.439617945	271.2272	0.060373019	265.1291	0.062383653
84.5	0.437333145	271.2068	0.060378366	265.1114	0.062391603
84.7	0.435004248	271.1914	0.060383698	265.0941	0.062399891
84.9	0.432671192	271.1724	0.060389048	265.0598	0.062408147
85.1	0.430399641	271.1623	0.060394324	265.0418	0.062416322
85.3	0.428182667	271.1469	0.060399701	265.0242	0.062424123
85.5	0.425952515	271.1281	0.060405104	265.0065	0.062431927
85.7	0.42369363	271.1102	0.060410564	264.9898	0.062439748
85.9	0.421430285	271.0942	0.060415933	264.9557	0.062447604
86.1	0.419258425	271.083	0.060421242	264.9415	0.062455615
86.3	0.417145972	271.0648	0.060426634	264.9218	0.062463638
86.5	0.415018251	271.0458	0.060432123	264.9041	0.062471389
86.7	0.412885675	271.0304	0.060437464	264.8696	0.062479121
86.9	0.410802504	271.0128	0.060442688	264.8554	0.062486825
87.1	0.408695266	271.001	0.060447956	264.8348	0.062494499
87.3	0.406618324	270.9842	0.0604532	264.8184	0.06250232
87.5	0.404615445	270.9649	0.060458446	264.8014	0.062509586
87.7	0.402577119	270.9475	0.060463827	264.7708	0.062516839
87.9	0.40061912	270.9357	0.060469138	264.7517	0.062524078
88.1	0.398703787	270.9187	0.060474366	264.7345	0.062531259
88.3	0.396744345	270.899	0.060479602	264.7169	0.062538376
88.5	0.39480717	270.8811	0.060484872	264.6851	0.062545446
88.7	0.392874422	270.8705	0.060490323	264.6651	0.06255282
88.9	0.391005181	270.8481	0.060495829	264.6483	0.062560192
89.1	0.389133019	270.833	0.060501252	264.6315	0.062567498
89.3	0.387294479	270.8134	0.060506655	264.6145	0.06257475
89.5	0.385480662	270.7957	0.060512069	264.5806	0.062581923
89.7	0.383616493	270.7773	0.060517424	264.5634	0.062588807
89.9	0.381778526	270.7649	0.060522882	264.5462	0.062595927
90.1	0.379981055	270.7462	0.060528291	264.5295	0.062603034
90.3	0.378201789	270.7302	0.060533566	264.4962	0.062610111
90.5	0.376435924	270.714	0.060538921	264.4792	0.062617156
90.7	0.374650719	270.6952	0.060544346	264.4625	0.062624127
90.9	0.372919109	270.6784	0.060549818	264.4454	0.062631619
91.1	0.371233624	270.6636	0.060555243	264.4316	0.062639081
91.3	0.369522337	270.6459	0.060560708	264.3945	0.062646527
91.5	0.367804933	270.6297	0.06056614	264.3774	0.062653924
91.7	0.366095591	270.6109	0.060571571	264.361	0.062661301
91.9	0.364439132	270.5966	0.060576998	264.3473	0.062668838
92.1	0.362821851	270.5782	0.060582368	264.3116	0.062676222
92.3	0.361178371	270.5613	0.060587705	264.2951	0.062683475
92.5	0.359537567	270.5434	0.060593004	264.2777	0.062690769
92.7	0.357900582	270.5303	0.060598223	264.264	0.062698103
92.9	0.356295891	270.5121	0.060603575	264.2446	0.062705649
93.1	0.354734286	270.4944	0.060608916	264.2118	0.062713239
93.3	0.353174319	270.4779	0.060614335	264.1955	0.06272087
93.5	0.351661124	270.4586	0.060619744	264.1813	0.062728343
93.7	0.350086487	270.4454	0.060625157	264.1623	0.0627358
93.9	0.348551657	270.4278	0.060630526	264.1293	0.062743229
94.1	0.347036598	270.4116	0.060635985	264.1127	0.062750568
94.3	0.34549445	270.3992	0.060641434	264.0964	0.062757803
94.5	0.34398957	270.3788	0.06064684	264.0797	0.062764938
94.7	0.342509818	270.3634	0.060652171	264.0639	0.062771527
94.9	0.341064172	270.3446	0.060657493	264.0303	0.062778076
95.1	0.339611414	270.3281	0.06066286	264.0164	0.062784601
95.3	0.338140002	270.3161	0.060668307	263.9977	0.062791124
95.5	0.336691566	270.3012	0.060673885	263.9815	0.062798044
95.7	0.335246722	270.2824	0.060679424	263.9491	0.062804668
95.9	0.33384282	270.2687	0.060684838	263.9354	0.062811346
96.1	0.332444228	270.2505	0.060690236	263.9162	0.062818085
96.3	0.331060059	270.2332	0.06069564	263.9005	0.062824806
96.5	0.329662876	270.2141	0.060701089	263.884	0.062831478
96.7	0.328284873	270.199	0.060706576	263.8534	0.062838209
96.9	0.326925847	270.185	0.060711979	263.8344	0.062844923
97.1	0.325566583	270.1677	0.060717305	263.8184	0.062851645
97.3	0.324203063	270.1503	0.060722658	263.8023	0.062858331
97.5	0.322850842	270.1268	0.060728204	263.7731	0.062864937
97.7	0.321505889	270.1105	0.060733722	263.7544	0.062872081
97.9	0.320187106	270.0988	0.060739091	263.7382	0.062879285
98.1	0.318870497	270.0803	0.060744352	263.722	0.06288654
98.3	0.31756191	270.0629	0.060749718	263.7057	0.062893864
98.5	0.316261287	270.0497	0.060755191	263.6732	0.062901248
98.7	0.314965293	270.0299	0.060760666	263.657	0.062908641
98.9	0.313722037	270.0089	0.060766137	263.64	0.062916038
99.1	0.312498436	269.9912	0.060771581	263.6243	0.062923225
99.3	0.311254135	269.9817	0.060777055	263.5923	0.062930417
99.5	0.310014459	269.961	0.060782507	263.5759	0.062937582
99.7	0.308753324	269.9456	0.060787954	263.5598	0.062944726
99.9	0.307516561	269.928	0.060793426	263.5428	0.062952068
100.1	0.306304801	269.9162	0.060798933	263.5295	0.062959414
100.3	0.305097222	269.8963	0.060804461	263.4951	0.062966543
100.5	0.303925148	269.8778	0.060809928	263.4789	0.062973677
100.7	0.302767307	269.8582	0.060815359	263.4633	0.062980798
100.9	0.301622901	269.8493	0.060820801	263.4497	0.062987903
101.1	0.300456873	269.8286	0.060826174	263.4154	0.062994953
101.3	0.299295197	269.8087	0.060831551	263.3998	0.063001988
101.5	0.29816093	269.793	0.060836901	263.3835	0.063008816
101.7	0.297018988	269.7821	0.0608423	263.3708	0.063015634
101.9	0.295894065	269.7631	0.06084756	263.3518	0.063022448
102.1	0.294770121	269.7468	0.060852873	263.3197	0.06302926
102.3	0.293654772	269.7286	0.06085828	263.3046	0.063036215
102.5	0.292543118	269.7093	0.060863663	263.2908	0.063043304
102.7	0.29144329	269.6992	0.060869022	263.2721	0.063050224
102.9	0.290346449	269.6788	0.060874419	263.256	0.063057051
103.1	0.289242958	269.6628	0.060879811	263.2244	0.063063827
103.3	0.288147187	269.6505	0.060885227	263.209	0.063070559
103.5	0.287074655	269.632	0.060890562	263.1927	0.063077196
103.7	0.286029199	269.6155	0.06089595	263.1769	0.063083894
103.9	0.284988779	269.5984	0.060901436	263.1444	0.063090445
104.1	0.283946478	269.5783	0.060906874	263.128	0.063096817
104.3	0.282904461	269.5674	0.0609123	263.1123	0.063103161
104.5	0.281876006	269.5494	0.060917668	263.0962	0.063109453
104.7	0.280866275	269.5304	0.06092304	263.0648	0.063115672
104.9	0.279858407	269.5136	0.060928464	263.0519	0.063122342
105.1	0.278848295	269.4934	0.060933866	263.0334	0.063128995
105.3	0.277834489	269.4755	0.060939329	263.0181	0.063135407
105.5	0.27683596	269.4663	0.060944737	263.0021	0.063141781
105.7	0.275848713	269.4472	0.0609502	262.9733	0.063148142
105.9	0.274866117	269.4274	0.060955579	262.9552	0.063154836
106.1	0.273880799	269.4164	0.060960935	262.9395	0.06316155
106.3	0.27292022	269.3982	0.060966216	262.9236	0.063168228
106.5	0.271953046	269.3812	0.060971541	262.9078	0.06317473
106.7	0.270979835	269.3638	0.060976975	262.8755	0.063181268
106.9	0.270010819	269.3473	0.060982404	262.8599	0.063188006
107.1	0.269061982	269.3325	0.060987838	262.8447	0.063194786
107.3	0.268116457	269.3154	0.060993293	262.8287	0.063201613
107.5	0.267179631	269.2969	0.060998682	262.7978	0.063208458
107.7	0.266247278	269.2804	0.06100393	262.7823	0.063215162
107.9	0.265319509	269.2614	0.061009312	262.7664	0.063221825
108.1	0.264388473	269.2448	0.061014825	262.7508	0.063228559
108.3	0.263460861	269.2308	0.061020439	262.7347	0.063235262
108.5	0.262553399	269.214	0.06102594	262.7039	0.063241947
108.7	0.261640989	269.1955	0.061031357	262.6887	0.063248605
108.9	0.260733514	269.179	0.061036868	262.6726	0.063255235
109.1	0.259836535	269.1614	0.061042307	262.657	0.063261579
109.3	0.258963608	269.1474	0.061047743	262.6252	0.063268139
109.5	0.258094647	269.1306	0.061053184	262.6094	0.063274716
109.7	0.25722837	269.1121	0.061058619	262.5941	0.063281277
109.9	0.256352329	269.0951	0.061064055	262.5808	0.063287565
110.1	0.255485058	269.0816	0.061069452	262.5625	0.063293761
110.3	0.254637265	269.0645	0.06107493	262.531	0.063299996
110.5	0.253790358	269.0477	0.061080398	262.515	0.063306538
110.7	0.252941043	269.0315	0.061085874	262.5022	0.063313143
110.9	0.2520965	269.0153	0.061091287	262.4832	0.063319815
111.1	0.2512661	268.9943	0.06109674	262.4517	0.06332653
111.3	0.250429696	268.9805	0.061102237	262.4367	0.063333263
111.5	0.249615649	268.9657	0.061107741	262.4235	0.063339997
111.7	0.248802381	268.95	0.061113275	262.4052	0.063346968
111.9	0.247985765	268.9307	0.061118754	262.3892	0.063354039
112.1	0.247165127	268.9147	0.061124164	262.3582	0.063361141
112.3	0.246362152	268.8971	0.061129654	262.3455	0.063368106
112.5	0.245562148	268.8837	0.061135244	262.3271	0.063375072
112.7	0.244770209	268.8643	0.061140758	262.3122	0.06338203
112.9	0.243978532	268.849	0.061146276	262.2812	0.063389147
113.1	0.243183481	268.8302	0.061151732	262.2661	0.063396319
113.3	0.242375144	268.8103	0.061157236	262.251	0.063403502
113.5	0.241599329	268.8008	0.061162673	262.2352	0.06341066
113.7	0.2408309	268.782	0.061168119	262.22	0.063417746
113.9	0.240068178	268.763	0.061173457	262.1924	0.063424823
114.1	0.239300019	268.7459	0.061178895	262.174	0.063431946
114.3	0.238548671	268.7333	0.061184366	262.1591	0.063439159
114.5	0.237785676	268.7143	0.061189784	262.1433	0.063446316
114.7	0.237027232	268.6975	0.061195207	262.1143	0.063453039
114.9	0.236279427	268.6804	0.061200704	262.0959	0.06345975
115.1	0.235535228	268.6676	0.061206286	262.0802	0.063466437
115.3	0.234795737	268.6483	0.061211848	262.0652	0.063473118
115.5	0.234053358	268.63	0.061217396	262.0494	0.063480035
115.7	0.23333091	268.6107	0.061222917	262.0185	0.063486996
115.9	0.232600675	268.5987	0.061228426	262.0037	0.063493766
116.1	0.23187655	268.5869	0.061233938	261.9878	0.063500551
116.3	0.231168082	268.5683	0.06123949	261.9719	0.063507343
116.5	0.230447965	268.5478	0.061244996	261.9585	0.063514124
116.7	0.229736791	268.532	0.061250569	261.9258	0.063520947
116.9	0.229033196	268.5141	0.061256108	261.9101	0.063527653
117.1	0.228339872	268.4969	0.061261566	261.894	0.06353437
117.3	0.227650337	268.4838	0.061267108	261.8783	0.06354111
117.5	0.226979983	268.4648	0.061272721	261.8478	0.063547819
117.7	0.226303448	268.4457	0.061278214	261.8318	0.063554491
117.9	0.225624767	268.4296	0.061283712	261.8163	0.063561307
118.1	0.224951326	268.416	0.061289166	261.8011	0.063568201
118.3	0.224282899	268.3999	0.061294633	261.7856	0.06357505
118.5	0.223611167	268.3793	0.061300191	261.7547	0.063581921
118.7	0.222946875	268.3632	0.061305832	261.7393	0.063588764
118.9	0.222274976	268.3447	0.0613114	261.7263	0.063595548
119.1	0.221618724	268.3332	0.061316922	261.7086	0.063602006
119.3	0.220975238	268.3147	0.061322489	261.6773	0.063608693
119.5	0.220339442	268.2983	0.061327987	261.6618	0.063615334
119.7	0.219697276	268.278	0.061333436	261.6494	0.063621941
119.9	0.219055281	268.2657	0.061338818	261.6315	0.063628524
120.1	0.218407369	268.2469	0.061344184	261.6167	0.063635402
120.3	0.21776638	268.2308	0.061349694	261.5856	0.063642292
120.5	0.217117882	268.2123	0.061355259	261.5722	0.063649214
120.7	0.21648289	268.1974	0.061360854	261.5544	0.06365618
120.9	0.215848305	268.1812	0.061366481	261.5386	0.063663176
121.1	0.215212262	268.1625	0.061371942	261.5073	0.063670194
121.3	0.214578193	268.1437	0.06137741	261.4946	0.063676933
121.5	0.213961365	268.1349	0.061382849	261.4761	0.063683742
121.7	0.213350081	268.1164	0.061388302	261.4607	0.063690636
121.9	0.212732314	268.0955	0.061393674	261.4298	0.063697569
122.1	0.212125369	268.0794	0.06139919	261.4143	0.06370448
122.3	0.211513832	268.0671	0.061404727	261.3995	0.063711409
122.5	0.210901175	268.0486	0.06141033	261.3838	0.063718461
122.7	0.210301652	268.0309	0.061415847	261.3688	0.063725527
122.9	0.209706844	268.0132	0.061421353	261.3396	0.063732605
123.1	0.20910854	267.9948	0.061426861	261.3217	0.063739655
123.3	0.208521958	267.9811	0.061432334	261.3061	0.063746664
123.5	0.207939373	267.9658	0.061437787	261.2903	0.063753631
123.7	0.207354314	267.9473	0.061443202	261.2624	0.063760331
123.9	0.206773525	267.9283	0.06144867	261.2444	0.063767032
124.1	0.206193974	267.9162	0.061454181	261.2293	0.063773654
124.3	0.205617339	267.8986	0.06145967	261.2142	0.063780197
124.5	0.205053299	267.8795	0.06146521	261.1988	0.063786665
124.7	0.204491365	267.8619	0.061470747	261.1685	0.063793039
124.9	0.203918389	267.8501	0.061476239	261.153	0.063799651
125.1	0.20335893	267.8324	0.061481765	261.1381	0.063806274
125.3	0.202806362	267.8139	0.061487384	261.1224	0.0638129
125.5	0.202241927	267.8	0.06149302	261.0909	0.063819528
125.7	0.201685769	267.7836	0.061498596	261.0754	0.063826129
125.9	0.20113263	267.7646	0.061504126	261.0592	0.063832684
126.1	0.200581259	267.7472	0.061509635	261.0446	0.063839089
126.3	0.200026032	267.7287	0.061515146	261.0316	0.063845537
126.5	0.199482033	267.7118	0.061520674	260.9984	0.063852006
126.7	0.198936183	267.7	0.061526219	260.9828	0.063858473
126.9	0.198393159	267.6813	0.061531769	260.9667	0.063865093
127.1	0.197859564	267.6649	0.061537371	260.9517	0.063871775
127.3	0.197330991	267.6518	0.061543009	260.9357	0.06387852
127.5	0.196810521	267.6322	0.061548553	260.9048	0.063885308
127.7	0.196277399	267.6167	0.061554053	260.8893	0.063892107
127.9	0.195750542	267.5982	0.061559632	260.8763	0.063898911
128.1	0.195216523	267.5816	0.06156518	260.8584	0.063905708
128.3	0.194688894	267.5645	0.061570627	260.828	0.063912501
128.5	0.194177008	267.5468	0.061576036	260.813	0.063919022
128.7	0.193669008	267.5286	0.061581422	260.8001	0.063925524
128.9	0.19316422	267.5125	0.061586887	260.7817	0.063932017
129.1	0.192659722	267.501	0.061592322	260.7658	0.063938475
129.3	0.192170598	267.4807	0.061597815	260.7352	0.063945198
129.5	0.191668372	267.468	0.061603369	260.7227	0.063951928
129.7	0.191169901	267.4482	0.061608899	260.7045	0.063958468
129.9	0.190670763	267.4313	0.061614441	260.6899	0.063964975
130.1	0.190170721	267.4118	0.061620101	260.6592	0.063971444
130.3	0.189684893	267.4008	0.061625696	260.6459	0.063977865
130.5	0.189200662	267.3837	0.061631175	260.6284	0.063984454
130.7	0.18870981	267.3662	0.061636706	260.6123	0.06399104
130.9	0.188223362	267.348	0.061642215	260.5972	0.063997424
131.1	0.187736728	267.3309	0.061647778	260.5696	0.064003821
131.3	0.187254211	267.3164	0.061653332	260.5512	0.064010262
131.5	0.186764394	267.2998	0.061658856	260.5361	0.064017039
131.7	0.186283079	267.2829	0.061664421	260.5205	0.064023885
131.9	0.185799146	267.2644	0.061669974	260.489	0.064030774
132.1	0.185319411	267.2451	0.061675516	260.4731	0.064037554
132.3	0.184838361	267.2355	0.061681112	260.4577	0.064044396
132.5	0.184362339	267.216	0.061686712	260.442	0.06405126
132.7	0.183888162	267.201	0.061692295	260.4269	0.064058166
132.9	0.183421289	267.1844	0.061697825	260.3958	0.064065083
133.1	0.182951216	267.1675	0.061703249	260.3801	0.064071717
133.3	0.182481269	267.1493	0.06170876	260.3646	0.064078393
133.5	0.182017251	267.1278	0.061714218	260.3486	0.064085071
133.7	0.181555227	267.1184	0.061719716	260.3173	0.064091743
133.9	0.181096533	267.1005	0.061725225	260.3022	0.064098668
134.1	0.180641283	267.0826	0.061730816	260.2867	0.064105631
134.3	0.180198623	267.0659	0.061736501	260.2719	0.064112548
134.5	0.179753569	267.0552	0.061742153	260.2588	0.064119485
134.7	0.179307581	267.0343	0.061747807	260.2252	0.064126406
134.9	0.178855892	267.0177	0.061753438	260.2101	0.064133309
135.1	0.178406018	266.9976	0.061759052	260.1947	0.064140325
135.3	0.177955589	266.9824	0.061764736	260.1823	0.064147321
135.5	0.177503203	266.9663	0.061770496	260.1485	0.06415397
135.7	0.17706157	266.951	0.06177612	260.1331	0.064160627
135.9	0.176618138	266.9326	0.061781734	260.1173	0.064167276
136.1	0.176182048	266.9141	0.061787399	260.1013	0.064173918
136.3	0.175755005	266.9023	0.061792933	260.0854	0.064180916
136.5	0.175324677	266.8838	0.061798393	260.0548	0.064187942
136.7	0.174896717	266.8664	0.061803893	260.0394	0.064194898
136.9	0.174471987	266.8487	0.061809502	260.0233	0.064201847
137.1	0.174048136	266.8297	0.061815073	260.0079	0.064208765
137.3	0.173627485	266.819	0.061820744	259.9764	0.064215749
137.5	0.173200598	266.8005	0.061826371	259.9613	0.064222716
137.7	0.172775646	266.7839	0.061831922	259.9489	0.064229664
137.9	0.172355403	266.7643	0.061837376	259.9307	0.064236326
138.1	0.171944889	266.7512	0.061842901	259.9157	0.064242986
138.3	0.17153418	266.7338	0.061848537	259.8841	0.064249645
138.5	0.171128414	266.7148	0.061854097	259.8708	0.064256264
138.7	0.170730745	266.6976	0.061859612	259.8531	0.064263116
138.9	0.170334997	266.6813	0.061865182	259.8372	0.064269954
139.1	0.1699335	266.6671	0.061870841	259.8069	0.064276595
139.3	0.169547804	266.6481	0.061876403	259.7941	0.064283228
139.5	0.169149054	266.6299	0.061881868	259.7755	0.064289832
139.7	0.168758157	266.6181	0.061887443	259.76	0.064296381
139.9	0.168368464	266.6006	0.061893025	259.7442	0.06430313
140.1	0.167974738	266.5825	0.061898583	259.7166	0.064309911
140.3	0.167581864	266.5558	0.061904269	259.6982	0.064316433
140.5	0.167181058	266.5443	0.061909947	259.6828	0.064323016
140.7	0.166780488	266.5261	0.061915535	259.6674	0.064329584
140.9	0.166380316	266.5095	0.061921096	259.6365	0.064336151
141.1	0.165991079	266.498	0.06192662	259.6215	0.064342922
141.3	0.165603435	266.4798	0.061932232	259.6057	0.064349724
141.5	0.165219304	266.4618	0.061937936	259.5903	0.064356356
141.7	0.16483644	266.4511	0.061943653	259.5741	0.064363037
141.9	0.164456636	266.4319	0.061949345	259.5424	0.064369744
142.1	0.164083685	266.4136	0.06195503	259.5269	0.064376452
142.3	0.163710654	266.3965	0.061960636	259.5113	0.064383288
142.5	0.163336844	266.3794	0.06196627	259.4962	0.06439011
142.7	0.162970693	266.3662	0.061971853	259.4657	0.064396608
142.9	0.162604061	266.3502	0.061977349	259.4494	0.064403138
143.1	0.16223188	266.3322	0.061982898	259.4341	0.064409659
143.3	0.161858851	266.3135	0.061988503	259.4188	0.064416493
143.5	0.161488485	266.303	0.061994126	259.4062	0.064423284
143.7	0.161124282	266.2864	0.06199977	259.3721	0.064429996
143.9	0.160759107	266.2695	0.0620054	259.3565	0.064436682
144.1	0.160396898	266.2481	0.062010926	259.3412	0.064443404
144.3	0.160031042	266.2294	0.0620165	259.3285	0.064450159
144.5	0.159672765	266.2195	0.062022067	259.2949	0.064456997
144.7	0.159317191	266.2037	0.062027715	259.2791	0.064463851
144.9	0.158954871	266.1836	0.062033403	259.2638	0.064470578
145.1	0.158594595	266.1635	0.062039057	259.2505	0.064477314
145.3	0.158235307	266.1528	0.062044674	259.2327	0.06448402
145.5	0.157866213	266.1351	0.062050209	259.2014	0.064490678
145.7	0.157516186	266.1169	0.062055731	259.1857	0.064497683
145.9	0.157160473	266.0987	0.062061284	259.1712	0.064504696
146.1	0.156799997	266.0781	0.062067003	259.1553	0.064511749
146.3	0.156449048	266.0674	0.062072759	259.1396	0.064518623
146.5	0.156099909	266.0481	0.06207837	259.1086	0.064525507
146.7	0.155751285	266.0283	0.06208405	259.0955	0.064532391
146.9	0.155401571	266.0106	0.062089661	259.0777	0.064539361
147.1	0.155057882	265.9934	0.062095356	259.0623	0.064546343
147.3	0.154720134	265.9795	0.062100996	259.0309	0.064553319
147.5	0.154378228	265.961	0.062106619	259.0179	0.064560136
147.7	0.154042507	265.9449	0.06211226	258.9993	0.064566952
147.9	0.15370623	265.9238	0.062117901	258.9835	0.064573732
148.1	0.153368797	265.9142	0.062123631	258.9683	0.064580783
148.3	0.15302649	265.8906	0.06212937	258.9394	0.06458784
148.5	0.152686257	265.874	0.062134943	258.9207	0.064594597
148.7	0.152357386	265.8638	0.062140517	258.9054	0.064601389
148.9	0.152024468	265.8461	0.062146179	258.8898	0.064608223
149.1	0.151693093	265.8263	0.062151809	258.8618	0.064615058
149.3	0.151364819	265.8068	0.062157515	258.8438	0.064622106
149.5	0.151039622	265.7939	0.062163173	258.8279	0.064629184
149.7	0.150714652	265.7744	0.062168853	258.8125	0.064636107
149.9	0.150389235	265.7567	0.062174466	258.7962	0.064643048
150.1	0.150066617	265.7449	0.062180167	258.7646	0.064649899
150.3	0.14974531	265.7273	0.062185814	258.7492	0.064656691
150.5	0.14943073	265.7101	0.062191422	258.7335	0.064663757
150.7	0.149110935	265.6914	0.062196995	258.7181	0.064670795
150.9	0.148793516	265.6732	0.062202696	258.702	0.064677716
151.1	0.14848046	265.6608	0.062208396	258.6708	0.064684681
151.3	0.148164488	265.6464	0.062214137	258.6562	0.064691668
151.5	0.147853884	265.6252	0.062219907	258.6403	0.064698636
151.7	0.14754725	265.6089	0.062225674	258.6268	0.064705762
151.9	0.147240875	265.596	0.062231457	258.5937	0.06471266
152.1	0.146929687	265.5786	0.062237223	258.578	0.064719557
152.3	0.146619065	265.5669	0.062242968	258.5621	0.064726404
152.5	0.146310309	265.5509	0.06224873	258.5491	0.064733238
152.7	0.146000234	265.5324	0.062254423	258.5302	0.064740054
152.9	0.145695038	265.5182	0.062260081	258.4992	0.064747188
153.1	0.145395282	265.4968	0.062265712	258.4839	0.064754297
153.3	0.145093307	265.4775	0.062271382	258.4707	0.064761308
153.5	0.144784657	265.4647	0.062276965	258.4529	0.064768304
153.7	0.144476522	265.4496	0.06228258	258.4221	0.064775345
153.9	0.144168749	265.4309	0.062288171	258.4065	0.064782507
154.1	0.143864512	265.4103	0.062293804	258.3938	0.064789737
154.3	0.143563378	265.3999	0.062299497	258.375	0.064796953
154.5	0.143266316	265.3806	0.062305265	258.3599	0.064803905
154.7	0.142974483	265.3632	0.062311054	258.3293	0.064810886
154.9	0.142680887	265.3447	0.062316804	258.3135	0.064817829
155.1	0.142385047	265.3286	0.06232254	258.2981	0.064824905
155.3	0.142092105	265.3126	0.062328226	258.2823	0.064831913
155.5	0.14180182	265.2954	0.062333939	258.2507	0.064838664
155.7	0.14150855	265.2778	0.062339653	258.235	0.064845469
155.9	0.141218341	265.2596	0.062345344	258.2198	0.064852308
156.1	0.140930267	265.2491	0.062350937	258.204	0.064859211
156.3	0.140643593	265.2285	0.062356575	258.1886	0.064866083
156.5	0.140360706	265.2114	0.062362211	258.1612	0.064873168
156.7	0.14007647	265.1931	0.062367851	258.1426	0.064880307
156.9	0.139793882	265.1816	0.062373572	258.1271	0.064887466
157.1	0.139511754	265.1634	0.062379295	258.1113	0.064894616
157.3	0.139233417	265.1452	0.062385028	258.0823	0.064901745
157.5	0.138955121	265.1286	0.062390723	258.0645	0.064908886
157.7	0.138672542	265.1126	0.062396402	258.0482	0.064916014
157.9	0.138394923	265.0962	0.062402155	258.0333	0.064923168
158.1	0.138110993	265.0821	0.06240786	258.0045	0.064930304
158.3	0.137831745	265.0644	0.062413541	257.986	0.064937411
158.5	0.13755673	265.047	0.062419233	257.9706	0.064944476
158.7	0.137285149	265.0274	0.062424965	257.9547	0.064951737
158.9	0.137011626	265.0081	0.062430626	257.9389	0.064959001
159.1	0.13673859	265.0023	0.062436293	257.9074	0.06496626
159.3	0.136464743	264.9822	0.062442016	257.892	0.064973518
159.5	0.136186938	264.9621	0.062447749	257.8766	0.064980774
159.7	0.135913942	264.9439	0.062453458	257.8614	0.064987993
159.9	0.135645967	264.9332	0.062459146	257.8456	0.064995258
160.1	0.135376111	264.9147	0.062464849	257.8138	0.065002528
160.3	0.135108106	264.8973	0.062470575	257.7982	0.065009884
160.5	0.134838944	264.8802	0.062476281	257.7821	0.065017263
160.7	0.134571357	264.8622	0.062481926	257.7691	0.065024623
160.9	0.134303829	264.8491	0.062487655	257.7351	0.065031965
161.1	0.13403903	264.8307	0.06249339	257.7189	0.06503923
161.3	0.133778148	264.8148	0.062499216	257.7032	0.065046456
161.5	0.133513887	264.7964	0.062504941	257.69	0.065053637
161.7	0.133253462	264.7776	0.062510654	257.6718	0.065060814
161.9	0.13299382	264.7667	0.062516472	257.6402	0.065067905
162.1	0.132734715	264.7479	0.062522335	257.6245	0.065075161
162.3	0.132479122	264.7303	0.062528129	257.612	0.065082179
162.5	0.132228445	264.7107	0.06253392	257.5937	0.065089232
162.7	0.131969939	264.6944	0.062539742	257.5623	0.065096269
162.9	0.131714121	264.6821	0.062545504	257.5468	0.065103294
163.1	0.131461806	264.6647	0.062551243	257.5341	0.065110288
163.3	0.131208062	264.6489	0.062557041	257.5153	0.065117236
163.5	0.130953695	264.6288	0.062562712	257.4999	0.065124107
163.7	0.130699887	264.6143	0.062568285	257.469	0.065130987
163.9	0.130448757	264.5977	0.062574024	257.4556	0.065137817
164.1	0.13019629	264.5806	0.06257987	257.4374	0.065144631
164.3	0.129945168	264.5616	0.062585585	257.421	0.065151413
164.5	0.129696239	264.5455	0.062591308	257.3894	0.065158185
164.7	0.129449626	264.5273	0.062597081	257.3743	0.065165133
164.9	0.129198626	264.5132	0.062602854	257.3586	0.065171801
165.1	0.12895008	264.5003	0.06260865	257.3432	0.065178484
165.3	0.128701631	264.4816	0.06261435	257.327	0.065185101
165.5	0.128453384	264.4639	0.062620003	257.2976	0.065191706
165.7	0.128210524	264.4446	0.062625681	257.2794	0.065198575
165.9	0.127968974	264.4326	0.062631365	257.2636	0.065205472
166.1	0.127729721	264.4144	0.06263717	257.2475	0.065212102
166.3	0.127489314	264.3975	0.062642913	257.2193	0.065218785
166.5	0.12725046	264.3844	0.062648618	257.201	0.065225553
166.7	0.127013194	264.3665	0.062654305	257.1855	0.06523237
166.9	0.126776394	264.3488	0.062660081	257.1694	0.065239227
167.1	0.12654278	264.3319	0.062665843	257.1535	0.065245943
167.3	0.126304197	264.3102	0.062671576	257.1229	0.065252752
167.5	0.126067386	264.2979	0.062677372	257.1081	0.065259636
167.7	0.125830155	264.2794	0.062683261	257.0919	0.065266542
167.9	0.125591584	264.2655	0.062689059	257.0756	0.065273691
168.1	0.1253549	264.2431	0.062694848	257.0439	0.065280892
168.3	0.125119129	264.2332	0.062700701	257.0278	0.065288044
168.5	0.124884671	264.2126	0.062706525	257.0125	0.065295245
168.7	0.124648539	264.1975	0.062712315	256.9968	0.065302497
168.9	0.124417913	264.1801	0.062718037	256.981	0.065309922
169.1	0.124187181	264.167	0.062723806	256.9492	0.065317412
169.3	0.123959774	264.1494	0.062729601	256.9335	0.065324925
169.5	0.12373203	264.1309	0.062735432	256.9173	0.065332354
169.7	0.12350519	264.1127	0.062741176	256.9019	0.065339781
169.9	0.123277703	264.1012	0.062746931	256.8859	0.065347203
170.1	0.12304946	264.0819	0.062752717	256.8534	0.065354724
170.3	0.122823101	264.0645	0.062758449	256.8377	0.065362245
170.5	0.12259839	264.0464	0.062764273	256.8244	0.065369723
170.7	0.12237856	264.0289	0.062769983	256.8062	0.065377129
170.9	0.122155704	264.0156	0.062775734	256.7751	0.065384283
171.1	0.121934674	264.0011	0.062781569	256.7592	0.065391396
171.3	0.121715027	263.981	0.062787449	256.7463	0.06539864
171.5	0.121496836	263.9607	0.06279326	256.7275	0.065405882
171.7	0.121278605	263.9443	0.062798983	256.7125	0.0654131
171.9	0.121064092	263.9326	0.062804718	256.6808	0.065420271
172.1	0.120845458	263.9141	0.062810549	256.6677	0.06542714
172.3	0.120626579	263.897	0.062816413	256.649	0.065434033
172.5	0.12040727	263.8799	0.062822241	256.6334	0.065441185
172.7	0.120189859	263.8692	0.062828071	256.6023	0.065448358
172.9	0.119971034	263.8526	0.062833922	256.5889	0.065455113
173.1	0.119750962	263.8304	0.062839653	256.571	0.065461968
173.3	0.119530415	263.8145	0.062845355	256.5548	0.065468872
173.5	0.119311634	263.8028	0.062851185	256.5396	0.06547584
173.7	0.119090185	263.7822	0.062857014	256.5079	0.065483038
173.9	0.118875105	263.7637	0.062862944	256.4912	0.065490271
174.1	0.118659212	263.7511	0.062868961	256.4749	0.065497587
174.3	0.118443969	263.7337	0.062874839	256.4586	0.06550493
174.5	0.11823149	263.715	0.062880606	256.4278	0.065512273
174.7	0.118017278	263.6995	0.062886443	256.4123	0.065519538
174.9	0.117802549	263.6797	0.062892187	256.3965	0.065526776
175.1	0.117590191	263.6692	0.06289797	256.3811	0.06553406
175.3	0.117379538	263.6513	0.06290374	256.3646	0.065541323
175.5	0.117163761	263.6323	0.062909505	256.3326	0.065548591
175.7	0.116949784	263.6138	0.062915283	256.3164	0.065555875
175.9	0.116735869	263.6007	0.062921081	256.3002	0.06556315
176.1	0.116526842	263.5839	0.062926846	256.2847	0.065570371
176.3	0.116318567	263.5651	0.062932652	256.253	0.065577794
176.5	0.116113999	263.552	0.062938375	256.2374	0.06558524
176.7	0.115913659	263.5312	0.062944146	256.221	0.065592717
176.9	0.115710458	263.5119	0.062949895	256.2053	0.065600206
177.1	0.115507235	263.5025	0.062955594	256.1924	0.065607683
177.3	0.115308021	263.4838	0.062961283	256.1573	0.065615306
177.5	0.115110557	263.4654	0.062967024	256.1416	0.065622707
177.7	0.114910937	263.448	0.062972787	256.1256	0.065630153
177.9	0.114713953	263.4319	0.062978597	256.1127	0.065637663
178.1	0.114515291	263.4182	0.062984623	256.0791	0.065645168
178.3	0.114320162	263.3982	0.062990603	256.0632	0.06565266
178.5	0.114123378	263.3829	0.062996497	256.0478	0.065660256
178.7	0.113930368	263.3636	0.063002367	256.0315	0.065667842
178.9	0.113736733	263.3521	0.063008155	256.0156	0.065675274
179.1	0.113542573	263.3355	0.06301393	255.9827	0.065682677
179.3	0.11335067	263.3171	0.063019706	255.9665	0.065689999
179.5	0.113158499	263.3002	0.063025594	255.9536	0.065697273
179.7	0.112966218	263.2809	0.063031429	255.9345	0.065704582
179.9	0.112778441	263.2671	0.063037269	255.9031	0.065711486
180.1	0.112587585	263.2499	0.063043019	255.8875	0.065718407
180.3	0.11239652	263.2315	0.063048707	255.8737	0.065725336
180.5	0.112202858	263.2138	0.063054401	255.8579	0.065732214
180.7	0.112007809	263.2028	0.06306024	255.8415	0.065739044
180.9	0.11181681	263.1854	0.063066094	255.8069	0.065745804
181.1	0.111625693	263.167	0.063071934	255.7941	0.065752512
181.3	0.111429612	263.1485	0.063077858	255.7777	0.06575918
181.5	0.111234885	263.1317	0.063083829	255.7623	0.065765841
181.7	0.111043317	263.1215	0.063089833	255.73	0.06577247
181.9	0.110851015	263.103	0.063095719	255.7137	0.065779096
182.1	0.110657212	263.084	0.063101628	255.698	0.065785649
182.3	0.110463257	263.0669	0.063107519	255.6819	0.065792292
182.5	0.110275412	263.05	0.063113322	255.6501	0.065798982
182.7	0.110085799	263.0327	0.063119104	255.6347	0.065805682
182.9	0.109897033	263.0155	0.063124865	255.6188	0.065812386
183.1	0.109708261	263.0024	0.063130664	255.6034	0.065819628
183.3	0.109523879	262.9842	0.063136495	255.587	0.065826935
183.5	0.109338498	262.9684	0.063142308	255.5548	0.065834306
183.7	0.109154445	262.9484	0.063148003	255.5389	0.065841604
183.9	0.108971377	262.9296	0.063153752	255.5226	0.065848966
184.1	0.108787853	262.9187	0.063159555	255.5069	0.065856381
184.3	0.108605312	262.8997	0.063165355	255.4907	0.065863822
184.5	0.108425024	262.882	0.063171244	255.4588	0.065871304
184.7	0.108246919	262.8654	0.063177141	255.4431	0.065878382
184.9	0.10806847	262.8547	0.063183024	255.4273	0.065885506
185.1	0.107889253	262.836	0.063188915	255.4113	0.065892659
185.3	0.107714056	262.8146	0.063194781	255.3792	0.065899988
185.5	0.107538908	262.7975	0.063200676	255.3633	0.065907385
185.7	0.107367017	262.7803	0.063206579	255.3468	0.065914835
185.9	0.107194072	262.7637	0.063212463	255.3305	0.065922289
186.1	0.107019046	262.7496	0.06321825	255.3143	0.065929774
186.3	0.106843103	262.7314	0.063224061	255.2829	0.06593729
186.5	0.106668416	262.7183	0.063229801	255.2673	0.065944909
186.7	0.106495705	262.7017	0.063235578	255.2513	0.065952543
186.9	0.106323331	262.6821	0.06324132	255.2358	0.065959874
187.1	0.106146338	262.6642	0.063247129	255.2038	0.065967205
187.3	0.105970299	262.6541	0.063252948	255.1873	0.065974562
187.5	0.10579541	262.634	0.063258722	255.1713	0.065982006
187.7	0.105618497	262.6174	0.063264516	255.1547	0.065989728
187.9	0.105441103	262.5984	0.063270401	255.1393	0.065997502
188.1	0.105266215	262.5831	0.063276353	255.1069	0.066005275
188.3	0.10509425	262.5679	0.063282272	255.0903	0.066013089
188.5	0.104922377	262.5511	0.063288173	255.0742	0.066020903
188.7	0.10474866	262.5272	0.063293976	255.0579	0.066028707
188.9	0.104575969	262.5152	0.063299798	255.025	0.066036452
189.1	0.10440224	262.498	0.063305612	255.009	0.066044276
189.3	0.104229677	262.4799	0.063311424	254.9927	0.066051774
189.5	0.10405622	262.4622	0.063317249	254.9764	0.066059237
189.7	0.10388292	262.444	0.06332308	254.9598	0.066066611
189.9	0.10370869	262.4341	0.063329	254.9276	0.066073943
190.1	0.103535543	262.4141	0.063334902	254.9118	0.066081653
190.3	0.103366172	262.4039	0.063340784	254.8958	0.066089322
190.5	0.103199126	262.3852	0.063346593	254.8796	0.06609681
190.7	0.103030676	262.3686	0.063352315	254.8474	0.066104309
190.9	0.102861504	262.3509	0.063358103	254.8315	0.066111754
191.1	0.102693525	262.3338	0.063363919	254.8151	0.066119134
191.3	0.102526194	262.3215	0.063369795	254.7991	0.066126195
191.5	0.102358552	262.303	0.063375613	254.7828	0.06613338
191.7	0.102192756	262.2862	0.063381466	254.7501	0.066140638
191.9	0.102027316	262.2682	0.063387359	254.7341	0.06614798
192.1	0.10186344	262.2546	0.06339319	254.7173	0.066155325
192.3	0.101700069	262.2377	0.063398911	254.7013	0.066162668
192.5	0.101538478	262.2212	0.063404767	254.6689	0.066170227
192.7	0.101377331	262.2038	0.063410722	254.6529	0.066177769
192.9	0.101215851	262.1832	0.063416668	254.6369	0.066185301
193.1	0.101056237	262.1743	0.063422568	254.6202	0.066192818
193.3	0.100900447	262.1546	0.063428324	254.6042	0.066200294
193.5	0.100744135	262.1364	0.063434136	254.5718	0.066207705
193.7	0.100590143	262.119	0.06344	254.5554	0.066214812
193.9	0.100436504	262.1008	0.063445755	254.5391	0.066222091
194.1	0.100282612	262.0882	0.063451584	254.5227	0.066229355
194.3	0.100128715	262.0692	0.063457467	254.4904	0.066236591
194.5	0.099973551	262.0505	0.063463358	254.474	0.066243781
194.7	0.099819162	262.0337	0.063469228	254.4578	0.066250886
194.9	0.09966629	262.0229	0.063475153	254.4417	0.066258407
195.1	0.099515396	262.0037	0.063481115	254.426	0.066265954
195.3	0.099361935	261.9852	0.063486918	254.3938	0.066273519
195.5	0.099208029	261.9732	0.063492739	254.3769	0.066281124
195.7	0.099053713	261.955	0.063498588	254.3613	0.066288701
195.9	0.098898887	261.9317	0.0635044	254.3449	0.066296091
196.1	0.098743627	261.9162	0.063510287	254.3131	0.066303338
196.3	0.09859156	261.9039	0.063516199	254.2972	0.066310661
196.5	0.098436806	261.8868	0.063522102	254.2803	0.066318013
196.7	0.098282339	261.8689	0.063528013	254.2635	0.066325393
196.9	0.098126808	261.8472	0.063533918	254.2464	0.066332719
197.1	0.097972233	261.8317	0.063539865	254.2142	0.066340374
197.3	0.09781757	261.8124	0.063545804	254.198	0.066348051
197.5	0.097665663	261.8009	0.063551727	254.1814	0.066355751
197.7	0.097512948	261.7846	0.063557581	254.1651	0.066363471
197.9	0.097361416	261.7659	0.063563428	254.1325	0.066371209
198.1	0.09720861	261.7525	0.063569283	254.1163	0.066378931
198.3	0.097057285	261.7341	0.063575102	254.1031	0.066386359
198.5	0.096907877	261.7156	0.06358104	254.0867	0.066393826
198.7	0.09675837	261.7044	0.063586869	254.0699	0.066401313
198.9	0.096609901	261.6867	0.063592815	254.037	0.066408778
199.1	0.096462393	261.6677	0.063598749	254.0204	0.066416238
199.3	0.096314278	261.6495	0.06360461	254.0042	0.066423616
199.5	0.096168803	261.6324	0.063610391	253.9878	0.066431122
199.7	0.096022931	261.6226	0.063616125	253.9551	0.066438624
199.9	0.095877026	261.6046	0.063621939	253.9395	0.066446137
200.1	0.095731293	261.5856	0.063627804	253.923	0.066453608
200.3	0.09558546	261.5656	0.063633647	253.9066	0.066460998
200.5	0.095440522	261.553	0.063639483	253.874	0.066468361
200.7	0.095297444	261.5429	0.063645376	253.8579	0.066475551
200.9	0.095154564	261.5247	0.063651265	253.842	0.066482712
201.1	0.095009694	261.5063	0.063657129	253.8253	0.066489863
201.3	0.094863582	261.4945	0.063663061	253.8089	0.066496976
201.5	0.094718439	261.4742	0.063668989	253.7753	0.066504678
201.7	0.094573763	261.4541	0.063674925	253.7585	0.066512376
201.9	0.094428885	261.4373	0.063680904	253.7421	0.066520009
202.1	0.094285492	261.4231	0.06368666	253.7258	0.066527648
202.3	0.094143375	261.4052	0.063692352	253.7093	0.066535266
202.5	0.094000641	261.3883	0.063698136	253.6758	0.066542963
202.7	0.093859216	261.3685	0.063704011	253.6598	0.066550663
202.9	0.093718092	261.3557	0.063709976	253.6435	0.066558406
203.1	0.093574941	261.337	0.063715958	253.6275	0.066565918
203.3	0.093431927	261.3174	0.063721908	253.595	0.066573476
203.5	0.093290444	261.299	0.063727803	253.5781	0.06658104
203.7	0.093149131	261.2809	0.063733755	253.5619	0.066588596
203.9	0.093008409	261.2691	0.063739714	253.5446	0.066596429
204.1	0.092869332	261.2487	0.063745593	253.5282	0.066604188
204.3	0.092729957	261.2332	0.063751507	253.4954	0.066611917
204.5	0.092591341	261.2126	0.063757323	253.4787	0.066619397
204.7	0.092453838	261.2011	0.063763189	253.4626	0.066626884
204.9	0.092318494	261.1803	0.063769235	253.4461	0.066634349
205.1	0.092179472	261.1626	0.063775299	253.4297	0.066641772
205.3	0.09204435	261.1508	0.063781281	253.3966	0.066649176
205.5	0.091909778	261.134	0.063787315	253.3797	0.066656538
205.7	0.091773594	261.1158	0.063793232	253.3631	0.066663452
205.9	0.091637404	261.0981	0.063799167	253.3463	0.066670375
206.1	0.091501178	261.0851	0.063805176	253.3136	0.066677512
206.3	0.09136658	261.068	0.063811044	253.2973	0.066684913
206.5	0.091232792	261.0508	0.063816868	253.2811	0.066692314
206.7	0.091097541	261.0308	0.063822835	253.2645	0.066699691
206.9	0.090961188	261.0174	0.063828815	253.2311	0.066706792
207.1	0.090826812	261	0.06383485	253.2147	0.066714006
207.3	0.090693641	260.9834	0.063840783	253.198	0.066721253
207.5	0.090560107	260.966	0.063846753	253.1815	0.066728584
207.7	0.090426468	260.9554	0.063852668	253.1642	0.066735982
207.9	0.090294262	260.9345	0.063858665	253.131	0.06674322
208.1	0.090163654	260.92	0.063864637	253.1147	0.066750488
208.3	0.090030617	260.9013	0.063870632	253.0983	0.06675779
208.5	0.089900487	260.8901	0.063876583	253.0823	0.066765458
208.7	0.089768551	260.8711	0.063882642	253.05	0.066773205
208.9	0.089636728	260.8559	0.063888582	253.0337	0.066780973
209.1	0.089504602	260.8366	0.063894568	253.0175	0.066788633
209.3	0.089374626	260.8195	0.063900601	253.001	0.06679633
209.5	0.089245052	260.8	0.063906574	252.985	0.066804066
209.7	0.089115175	260.7901	0.063912488	252.9515	0.066811937
209.9	0.088986124	260.7706	0.063918395	252.9351	0.066819853
210.1	0.088856861	260.7537	0.063924404	252.9183	0.066827775
210.3	0.088727841	260.7323	0.063930363	252.9018	0.066835581
210.5	0.08860059	260.7232	0.063936335	252.8855	0.066843423
210.7	0.088474382	260.7064	0.06394229	252.8524	0.066851256
210.9	0.088346067	260.6863	0.063948291	252.836	0.066859403
211.1	0.088217946	260.6684	0.063954291	252.8191	0.066867603
211.3	0.088095507	260.6591	0.063960265	252.8024	0.066875822
211.5	0.087968926	260.6382	0.063966093	252.7691	0.066884001
211.7	0.087842503	260.6192	0.063971966	252.752	0.066892041
211.9	0.087716464	260.6011	0.063977945	252.7359	0.066900123
212.1	0.087590821	260.5866	0.063983875	252.7192	0.066908325
212.3	0.087464561	260.5738	0.063989855	252.703	0.066916533
212.5	0.087338525	260.5532	0.06399589	252.6697	0.066924835
212.7	0.087212401	260.5414	0.064001807	252.6526	0.066932949
212.9	0.087086997	260.5196	0.064007706	252.6354	0.066940983
213.1	0.086963108	260.5012	0.06401363	252.6183	0.06694899
213.3	0.086839638	260.4862	0.064019584	252.5851	0.066957248
213.5	0.086715075	260.4672	0.064025533	252.5685	0.066965459
213.7	0.086590997	260.4552	0.064031498	252.5524	0.066973629
213.9	0.086468777	260.4356	0.0640375	252.5361	0.066981548
214.1	0.086346416	260.4167	0.064043392	252.5201	0.066989467
214.3	0.0862234	260.4078	0.064049302	252.4869	0.066997364
214.5	0.08610074	260.3875	0.064055355	252.4694	0.067005199
214.7	0.085976874	260.3669	0.064061468	252.453	0.067013227
214.9	0.085856119	260.3544	0.064067472	252.4362	0.067021202
215.1	0.085734853	260.3354	0.06407349	252.4027	0.067028937
215.3	0.085613621	260.3194	0.064079431	252.3868	0.067036668
215.5	0.085492659	260.3022	0.064085394	252.37	0.067044337
215.7	0.085372088	260.2899	0.064091385	252.3539	0.067051926
215.9	0.085252677	260.272	0.064097423	252.337	0.067059904
216.1	0.085132621	260.2538	0.06410338	252.3032	0.067067888
216.3	0.085013434	260.2365	0.06410922	252.2868	0.067075739
216.5	0.084894981	260.221	0.064115044	252.27	0.067083582
216.7	0.084776434	260.2068	0.064120879	252.2532	0.06709138
216.9	0.084656627	260.1881	0.064126811	252.2192	0.067099169
217.1	0.084539284	260.172	0.064132776	252.2025	0.067107222
217.3	0.08442212	260.1547	0.064138684	252.1856	0.067115236
217.5	0.084302376	260.141	0.064144612	252.1691	0.0671231
217.7	0.084184522	260.1242	0.064150502	252.1518	0.067130811
217.9	0.084067609	260.1057	0.06415638	252.1186	0.067138469
218.1	0.083950272	260.0865	0.064162275	252.102	0.067146323
218.3	0.083832391	260.0686	0.064168181	252.085	0.067154197
218.5	0.083716628	260.059	0.064174045	252.0687	0.067162073
218.7	0.08360059	260.0376	0.064180011	252.0356	0.067169557
218.9	0.083484679	260.0229	0.064185982	252.0186	0.06717709
219.1	0.083366517	260.0023	0.064191917	252.0022	0.067184697
219.3	0.083250728	259.9932	0.064197918	251.9852	0.067192511
219.5	0.08313546	259.9734	0.06420393	251.9687	0.067200347
219.7	0.083021035	259.9547	0.064209959	251.9353	0.067208017
219.9	0.082906428	259.9368	0.064215926	251.9185	0.067215742
220.1	0.082791576	259.9191	0.064221911	251.9015	0.067223488
220.3	0.082676297	259.9058	0.064227959	251.8848	0.067231246
220.5	0.082560306	259.8882	0.064233985	251.8514	0.067239188
220.7	0.082446758	259.8708	0.064239904	251.8346	0.067247173
220.9	0.082332196	259.8515	0.064245742	251.8181	0.067255171
221.1	0.082218012	259.8413	0.064251611	251.8006	0.067263183
221.3	0.082106291	259.8232	0.064257491	251.7836	0.067271186
221.5	0.08199396	259.8042	0.064263469	251.7502	0.067279128
221.7	0.081882389	259.7865	0.064269512	251.7335	0.067287114
221.9	0.081771158	259.7708	0.064275491	251.7171	0.067295252
222.1	0.081659627	259.7553	0.064281653	251.6998	0.067303256
222.3	0.081548288	259.7392	0.064287851	251.6663	0.067311286
222.5	0.081437711	259.7189	0.064293909	251.65	0.067319309
222.7	0.081327287	259.7034	0.064299984	251.6329	0.067327233
222.9	0.081217212	259.6908	0.06430604	251.616	0.067335277
223.1	0.081108934	259.6711	0.064312064	251.5994	0.067343405
223.3	0.081001039	259.6531	0.064317958	251.566	0.067351281
223.5	0.080893321	259.6409	0.064324002	251.5491	0.067359176
223.7	0.080787176	259.6235	0.064330021	251.532	0.067367066
223.9	0.080679849	259.6042	0.06433603	251.5152	0.067374959
224.1	0.080572672	259.5903	0.064342104	251.4817	0.067383068
224.3	0.080466157	259.5727	0.064348121	251.4647	0.067391139
224.5	0.080360882	259.5545	0.064354113	251.4503	0.067399027
224.7	0.080254758	259.5356	0.064360119	251.4307	0.067406918
224.9	0.080147845	259.5212	0.064366148	251.4134	0.067414807
225.1	0.080039831	259.5024	0.064372141	251.3805	0.067422733
225.3	0.079935603	259.4848	0.064378126	251.3666	0.067430866
225.5	0.079829837	259.4683	0.064384108	251.346	0.067439033
225.7	0.079722472	259.4549	0.064390051	251.3298	0.067447011
225.9	0.079615588	259.4367	0.064396094	251.296	0.067454998
226.1	0.079508745	259.4201	0.064402189	251.2815	0.067462939
226.3	0.079402015	259.402	0.064408199	251.262	0.067470858
226.5	0.079295444	259.391	0.06441413	251.2446	0.067478873
226.7	0.079187962	259.3718	0.064420082	251.228	0.067486828
226.9	0.079080637	259.3555	0.064426078	251.1969	0.067494552
227.1	0.078974934	259.337	0.064431975	251.1795	0.067502237
227.3	0.07886877	259.3186	0.064437907	251.1628	0.067509908
227.5	0.078763803	259.3063	0.064443937	251.146	0.067517516
227.7	0.078658646	259.2905	0.064449919	251.1132	0.067525208
227.9	0.078552925	259.2721	0.064455977	251.0932	0.06753304
228.1	0.078447296	259.2517	0.064462054	251.0766	0.067540678
228.3	0.078342939	259.2419	0.064468146	251.0594	0.067548319
228.5	0.078239291	259.2234	0.064474196	251.0423	0.067555953
228.7	0.078136049	259.2076	0.064480233	251.0114	0.067563572
228.9	0.078032162	259.1884	0.064486232	250.9914	0.067571639
229.1	0.07792827	259.175	0.064492336	250.9752	0.067579735
229.3	0.077825422	259.1598	0.064498455	250.958	0.067587597
229.5	0.077722561	259.14	0.064504611	250.925	0.067595449
229.7	0.077620844	259.121	0.064510796	250.9087	0.067603284
229.9	0.077518319	259.1096	0.064516865	250.8916	0.067611331
230.1	0.077416953	259.0916	0.064522885	250.8752	0.067619401
230.3	0.077316307	259.0767	0.064529062	250.8615	0.067627491
230.5	0.077215334	259.0572	0.064535222	250.8252	0.067635427
230.7	0.07711408	259.0374	0.064541357	250.8085	0.067643437
230.9	0.077013579	259.0256	0.064547424	250.7918	0.067651506
231.1	0.07691275	259.0043	0.064553459	250.7774	0.067659627
231.3	0.076812927	258.9866	0.064559492	250.7399	0.067667756
231.5	0.07671198	258.9738	0.064565478	250.7229	0.067675883
231.7	0.076611241	258.958	0.064571567	250.7057	0.067683778
231.9	0.076510959	258.9393	0.064577625	250.692	0.067691724
232.1	0.076411201	258.9198	0.064583629	250.6715	0.067699651
232.3	0.076311113	258.9027	0.064589733	250.6374	0.067707741
232.5	0.076209728	258.8901	0.064595821	250.6206	0.067715796
232.7	0.076109035	258.8725	0.064601857	250.6036	0.067723849
232.9	0.076008948	258.8557	0.064607974	250.5869	0.067731618
233.1	0.075909644	258.8362	0.06461405	250.5699	0.067739436
233.3	0.075811946	258.8172	0.064620099	250.5361	0.067747253
233.5	0.075714894	258.8033	0.064626203	250.522	0.067755341
233.7	0.075617402	258.7875	0.064632297	250.5018	0.067763458
233.9	0.075520244	258.7677	0.064638419	250.4845	0.0677713
234.1	0.075424875	258.757	0.06464465	250.4499	0.067779199
234.3	0.075330627	258.7402	0.064650745	250.4359	0.067787155
234.5	0.075235274	258.7196	0.064656886	250.4157	0.067795166
234.7	0.075139448	258.7044	0.064663051	250.3994	0.067803444
234.9	0.075044984	258.6918	0.064669091	250.3661	0.067811825
235.1	0.074951302	258.6729	0.064675142	250.352	0.06782022
235.3	0.074858436	258.6566	0.064681282	250.3325	0.067828631
235.5	0.074763452	258.6387	0.064687475	250.3154	0.06783708
235.7	0.074669677	258.6253	0.064693682	250.2986	0.067845497
235.9	0.074576598	258.6071	0.064699782	250.2675	0.067854087
236.1	0.074483037	258.5901	0.064705824	250.2475	0.067862655
236.3	0.074387371	258.5708	0.064711922	250.2308	0.067871077
236.5	0.074292435	258.5532	0.064718028	250.2135	0.067879536
236.7	0.074197008	258.5417	0.064724261	250.1818	0.067888021
236.9	0.074102158	258.5299	0.064730423	250.1619	0.067896494
237.1	0.074007284	258.504	0.064736626	250.1449	0.067905182
237.3	0.073912573	258.4901	0.064742827	250.1278	0.067913863
237.5	0.073818349	258.4746	0.064748984	250.1107	0.067922306
237.7	0.073724543	258.4583	0.064755106	250.0768	0.067930791
237.9	0.073630566	258.4374	0.064761204	250.0596	0.067939267
238.1	0.073536521	258.4257	0.064767382	250.0432	0.067947683
238.3	0.07344189	258.4078	0.064773515	250.0257	0.067956295
238.5	0.073347203	258.3867	0.064779561	249.991	0.067964565
238.7	0.073254373	258.3723	0.064785586	249.9743	0.067972836
238.9	0.0731606	258.3592	0.064791709	249.9568	0.06798109
239.1	0.07306706	258.3394	0.064797722	249.9402	0.067989286
239.3	0.07297311	258.3239	0.064803698	249.926	0.067997401
239.5	0.072879093	258.3121	0.064809771	249.8894	0.068005548
239.7	0.072787106	258.2929	0.064816014	249.8721	0.068013663
239.9	0.072695517	258.2742	0.064822173	249.8547	0.068021825
240.1	0.072604433	258.2539	0.064828237	249.8406	0.068030012
240.3	0.072513104	258.2384	0.064834317	249.8036	0.068038205
240.5	0.072421816	258.2258	0.06484035	249.7867	0.06804642
240.7	0.072330325	258.2079	0.064846394	249.7691	0.06805487
240.9	0.072240475	258.1917	0.064852465	249.7548	0.068063299
241.1	0.072148976	258.1724	0.064858565	249.7344	0.068071645
241.3	0.072058056	258.1604	0.064864648	249.7003	0.068079933
241.5	0.071966791	258.1433	0.064870727	249.6834	0.068088161
241.7	0.071876918	258.1241	0.064876807	249.6688	0.068096297
241.9	0.071787028	258.1061	0.064882918	249.649	0.068104342
242.1	0.071695175	258.0896	0.064888953	249.6319	0.068112354
242.3	0.071604062	258.0749	0.064895078	249.5982	0.068120326
242.5	0.071514305	258.058	0.064901278	249.5815	0.068128217
242.7	0.071425312	258.0375	0.064907279	249.5642	0.068136034
242.9	0.071338079	258.0262	0.064913258	249.5469	0.068143579
243.1	0.071250923	258.0081	0.064919293	249.5128	0.068151544
243.3	0.071163755	257.9904	0.064925292	249.4983	0.068159574
243.5	0.071077274	257.9731	0.06493129	249.4788	0.068167638
243.7	0.070990046	257.9533	0.064937375	249.4624	0.068175737
243.9	0.070902441	257.9415	0.064943402	249.429	0.068183788
244.1	0.070815458	257.9253	0.064949347	249.4146	0.068192213
244.3	0.070729448	257.9073	0.064955218	249.3945	0.068200744
244.5	0.070642048	257.8873	0.064961216	249.3769	0.068209361
244.7	0.070555505	257.8777	0.064967285	249.3598	0.068218058
244.9	0.070468565	257.8582	0.064973363	249.3275	0.068226801
245.1	0.070381817	257.8392	0.064979351	249.3074	0.068235446
245.3	0.070294979	257.8211	0.064985365	249.2907	0.068244182
245.5	0.070209314	257.8107	0.064991377	249.2734	0.068252914
245.7	0.070124798	257.7901	0.064997415	249.2565	0.068261583
245.9	0.070039718	257.7751	0.065003545	249.2227	0.068270209
246.1	0.069954091	257.7575	0.065009801	249.2055	0.068278812
246.3	0.069869612	257.7396	0.065015942	249.1883	0.068287295
246.5	0.069784295	257.7236	0.065021988	249.1708	0.068295931
246.7	0.069698805	257.7075	0.065028022	249.1364	0.068304546
246.9	0.069614994	257.6899	0.06503414	249.1192	0.068313139
247.1	0.069530373	257.6765	0.065040306	249.1024	0.068321705
247.3	0.069447005	257.6587	0.065046515	249.0852	0.068330221
247.5	0.069363104	257.641	0.065052659	249.0679	0.068338528
247.7	0.069278898	257.6229	0.065058656	249.0337	0.068347042
247.9	0.069194267	257.6044	0.06506473	249.0164	0.06835554
248.1	0.069110094	257.5935	0.065070836	248.9998	0.068364005
248.3	0.069026113	257.5745	0.065076962	248.9849	0.068372431
248.5	0.068942711	257.5582	0.065083043	248.9483	0.068380791
248.7	0.068859847	257.5376	0.065089162	248.9312	0.068389331
248.9	0.068776643	257.5267	0.065095369	248.9137	0.068397855
249.1	0.068693419	257.5032	0.06510162	248.9	0.068406344
249.3	0.06861078	257.4839	0.06510787	248.8795	0.06841479
249.5	0.0685275	257.4741	0.065114114	248.8446	0.068423231
249.7	0.068444244	257.4564	0.065120265	248.8275	0.068431817
249.9	0.068361436	257.4386	0.065126419	248.8133	0.068440127
250.1	0.068279195	257.4212	0.065132577	248.7935	0.068448441
250.3	0.068197214	257.4038	0.065138638	248.759	0.068456759
250.5	0.068115229	257.3929	0.065144645	248.742	0.068465106
250.7	0.068034011	257.3745	0.065150745	248.7276	0.068473423
250.9	0.067952114	257.3557	0.065156879	248.7078	0.068481637
251.1	0.067870512	257.3378	0.06516309	248.6901	0.06848971
251.3	0.067789342	257.3215	0.065169265	248.6559	0.068497783
251.5	0.067708385	257.309	0.065175487	248.6389	0.068505808
251.7	0.067628497	257.2921	0.065181675	248.6208	0.068513769
251.9	0.067547797	257.2761	0.065187894	248.6038	0.068521655
252.1	0.067467423	257.2644	0.065194045	248.5692	0.068529635
252.3	0.067387877	257.2425	0.065200098	248.5513	0.068537669
252.5	0.067307473	257.2243	0.065206202	248.534	0.068545757
252.7	0.067228557	257.2083	0.065212292	248.5167	0.068553869
252.9	0.06715046	257.1952	0.065218356	248.4996	0.068562066
253.1	0.067071485	257.1765	0.065224335	248.4681	0.068570573
253.3	0.066992776	257.1616	0.065230355	248.4484	0.068578924
253.5	0.066913354	257.1519	0.065236388	248.4311	0.068587319
253.7	0.066834877	257.1326	0.065242484	248.4145	0.068595766
253.9	0.066756411	257.1125	0.065248683	248.3835	0.068604278
254.1	0.06667803	257.0959	0.065254846	248.3632	0.068612904
254.3	0.066600011	257.0755	0.06526101	248.346	0.068621602
254.5	0.066522132	257.0635	0.065267192	248.3283	0.068630147
254.7	0.066443828	257.0449	0.065273439	248.3116	0.068638732
254.9	0.066365771	257.0258	0.065279607	248.2772	0.068647323
255.1	0.066287996	257.0059	0.06528578	248.2595	0.068655915
255.3	0.066210159	256.9937	0.065292027	248.243	0.068664597
255.5	0.06613269	256.9744	0.065298226	248.2254	0.068673251
255.7	0.066055146	256.9572	0.065304376	248.211	0.068681857
255.9	0.065976535	256.9361	0.065310636	248.1731	0.068690349
256.1	0.065898766	256.9252	0.065316935	248.156	0.068698881
256.3	0.065820884	256.9063	0.065323213	248.1388	0.068707416
256.5	0.065743267	256.8893	0.065329371	248.121	0.06871601
256.7	0.065666086	256.8694	0.065335513	248.0863	0.068724624
256.9	0.06559015	256.8568	0.065341669	248.0693	0.068733231
257.1	0.065514665	256.8416	0.065347849	248.0526	0.06874144
257.3	0.065438008	256.8222	0.065353962	248.0381	0.068749643
257.5	0.065360239	256.8044	0.065360098	248.018	0.068757846
257.7	0.065284379	256.7911	0.065366208	247.9836	0.068766237
257.9	0.065207948	256.7748	0.065372302	247.9661	0.068774655
258.1	0.06513246	256.756	0.065378519	247.9518	0.068783073
258.3	0.065057995	256.7392	0.06538475	247.9342	0.06879126
258.5	0.064982956	256.7231	0.065390943	247.9001	0.068799478
258.7	0.064908091	256.7088	0.065397234	247.8806	0.068807692
258.9	0.06483311	256.6907	0.06540342	247.8659	0.068816041
259.1	0.06475786	256.6716	0.065409697	247.849	0.068824354
259.3	0.064682999	256.655	0.065415887	247.8312	0.068832651
259.5	0.064607296	256.6421	0.065422021	247.7939	0.06884081
259.7	0.064533041	256.6234	0.065428266	247.7797	0.068848949
259.9	0.064457838	256.6064	0.065434462	247.7616	0.068857063
260.1	0.064383224	256.5903	0.06544061	247.7444	0.068865525
260.3	0.064309419	256.5774	0.065446901	247.7099	0.068874022
260.5	0.064234223	256.5585	0.065453167	247.6923	0.068882554
260.7	0.064159667	256.5424	0.065459479	247.6724	0.068890745
260.9	0.064084747	256.5215	0.065465887	247.6556	0.068898955
261.1	0.064010719	256.506	0.065472282	247.6391	0.068907226
261.3	0.063936371	256.4948	0.065478535	247.6077	0.068915637
261.5	0.063862877	256.4777	0.065484778	247.5901	0.068924112
261.7	0.063788037	256.4581	0.065491038	247.5731	0.068932354
261.9	0.063713532	256.4459	0.065497247	247.556	0.068940636
262.1	0.063640499	256.4278	0.065503523	247.5215	0.068948987
262.3	0.063567244	256.4094	0.065509726	247.5036	0.068957593
262.5	0.063495385	256.3904	0.065515935	247.486	0.068966199
262.7	0.063423999	256.3755	0.065522107	247.4683	0.068974518
262.9	0.063352739	256.3611	0.065528394	247.4332	0.06898295
263.1	0.063280703	256.3435	0.06553476	247.4165	0.068991452
263.3	0.063208039	256.3246	0.065540945	247.3994	0.069000007
263.5	0.063137055	256.3127	0.065547041	247.3822	0.069008794
263.7	0.063067296	256.2948	0.065553237	247.3646	0.069017614
263.9	0.062996672	256.2752	0.065559428	247.3305	0.069026511
264.1	0.062926076	256.2586	0.065565615	247.3136	0.069035425
264.3	0.06285605	256.2466	0.065571821	247.2962	0.069044354
264.5	0.062784681	256.2288	0.065578028	247.2786	0.069053247
264.7	0.062713852	256.2095	0.065584189	247.2607	0.069062327
264.9	0.062643357	256.1914	0.065590308	247.2266	0.069071173
265.1	0.062572408	256.1733	0.065596408	247.2097	0.069080052
265.3	0.0625014	256.1616	0.065602566	247.1922	0.069088928
265.5	0.062430694	256.1443	0.065608722	247.1755	0.069097826
265.7	0.062360247	256.125	0.065614955	247.1407	0.0691067
265.9	0.062289583	256.1145	0.065621195	247.1232	0.069115565
266.1	0.062218487	256.0952	0.06562741	247.106	0.069124552
266.3	0.062146866	256.0794	0.065633488	247.0885	0.069133382
266.5	0.062075394	256.0582	0.065639563	247.0542	0.06914217
266.7	0.062005016	256.0463	0.065645717	247.037	0.069150949
266.9	0.061935207	256.0284	0.065651882	247.0199	0.06915969
267.1	0.061865841	256.0108	0.06565804	247.0021	0.069168373
267.3	0.061795616	255.9917	0.065664261	246.9854	0.069177163
267.5	0.061726191	255.9803	0.0656705	246.9508	0.069185954
267.7	0.061655905	255.9612	0.0656766	246.9333	0.069194801
267.9	0.061586098	255.9444	0.065682661	246.9167	0.069203705
268.1	0.061516986	255.925	0.065688838	246.8993	0.069212623
268.3	0.061446909	255.9056	0.065694991	246.8651	0.069221492
268.5	0.061378535	255.8952	0.065701206	246.8483	0.069230576
268.7	0.061310474	255.8753	0.065707444	246.8307	0.069239501
268.9	0.061243088	255.858	0.065713712	246.8136	0.069248379
269.1	0.061175015	255.8407	0.065719965	246.7959	0.069257218
269.3	0.06110647	255.8228	0.06572615	246.7615	0.069266032
269.5	0.061039479	255.8104	0.065732375	246.7445	0.069274816
269.7	0.06097172	255.7915	0.065738664	246.7266	0.069283319
269.9	0.060904209	255.7744	0.065744915	246.7091	0.069291817
270.1	0.060836726	255.7548	0.065751086	246.6738	0.069300346
270.3	0.060769613	255.7459	0.065757273	246.6567	0.069308873
270.5	0.060701889	255.7238	0.065763442	246.6393	0.06931738
270.7	0.060635174	255.7075	0.065769649	246.6218	0.069325796
270.9	0.060568666	255.6896	0.065775856	246.6044	0.069334476
271.1	0.060501852	255.6713	0.065782039	246.5698	0.069343084
271.3	0.060435458	255.656	0.065788248	246.5525	0.069351682
271.5	0.060368563	255.6453	0.065794556	246.5351	0.069360215
271.7	0.060301586	255.629	0.065800876	246.5181	0.069368658
271.9	0.060235534	255.6073	0.065807102	246.4836	0.069377292
272.1	0.060168493	255.5921	0.065813328	246.4658	0.069385845
272.3	0.060102381	255.5753	0.06581951	246.4488	0.069393819
272.5	0.060036349	255.5612	0.065825789	246.4315	0.069401788
272.7	0.059970549	255.5432	0.065831957	246.4143	0.069409793
272.9	0.059905293	255.5253	0.065838064	246.3798	0.069418183
273.1	0.05983949	255.5075	0.065844242	246.3625	0.069426613
273.3	0.059773786	255.4971	0.065850557	246.3462	0.069435083
273.5	0.059708525	255.478	0.065856839	246.3289	0.06944343
273.7	0.05964222	255.4591	0.065863082	246.2937	0.069451856
273.9	0.059576758	255.4418	0.065869323	246.2765	0.069460359
274.1	0.059511774	255.4232	0.06587547	246.2592	0.069468915
274.3	0.059446428	255.4102	0.065881553	246.2421	0.069477498
274.5	0.05938236	255.3931	0.065887801	246.2272	0.069486104
274.7	0.059317638	255.3761	0.065894112	246.1891	0.069494426
274.9	0.059252937	255.3565	0.06590042	246.1719	0.069502788
275.1	0.059188252	255.343	0.065906664	246.155	0.069511497
275.3	0.059123721	255.3262	0.065912862	246.1408	0.069520275
275.5	0.05905936	255.3093	0.065919006	246.103	0.069529125
275.7	0.058995183	255.2923	0.065925274	246.0857	0.069537986
275.9	0.058931206	255.2755	0.065931682	246.0681	0.069546601
276.1	0.058867445	255.2612	0.065937933	246.0509	0.069555279
276.3	0.058803915	255.2447	0.065944186	246.0329	0.069564003
276.5	0.058740631	255.2248	0.065950439	245.9978	0.06957288
276.7	0.058677608	255.2065	0.06595668	245.9807	0.069581785
276.9	0.05861486	255.1945	0.065963034	245.9664	0.069590499
277.1	0.058552402	255.1739	0.065969327	245.9469	0.069599271
277.3	0.058490249	255.1586	0.065975663	245.913	0.069608086
277.5	0.058428415	255.1413	0.065981896	245.8952	0.069617195
277.7	0.058366915	255.1231	0.065988096	245.8806	0.069626394
277.9	0.058305762	255.1038	0.065994354	245.8626	0.069635582
		255.0839	0.066000591	245.8427	0.06964472
		255.0671	0.066006843	245.8085	0.069653656
		255.0564	0.066013098	245.7936	0.069662573
		255.0414	0.066019367	245.7764	0.069671493
		255.0205	0.066025551	245.7588	0.069680579
		255.0029	0.066031738	245.7244	0.069689685
		254.9912	0.066037898	245.7075	0.069698621
		254.9726	0.066044096	245.6901	0.069707261
		254.9548	0.066050312	245.6724	0.069715922
		254.9446	0.066056586	245.6377	0.069725016
		254.9268	0.066062838	245.6199	0.06973416
		254.909	0.066069027	245.6022	0.069743292
		254.8909	0.066075295	245.5855	0.069752355
		254.8817	0.066081515	245.5679	0.069761162
		254.8596	0.066087783	245.5337	0.069769943
		254.8417	0.066094128	245.5165	0.069778684
		254.8234	0.066100476	245.4987	0.069787405
		254.8132	0.0661068	245.4818	0.069796051
		254.7957	0.066113202	245.4466	0.06980464
		254.7793	0.06611959	245.4287	0.069812729
		254.7592	0.066125907	245.4114	0.069820808
		254.7465	0.066132197	245.3941	0.069828902
		254.7282	0.066138411	245.3771	0.069837558
		254.7124	0.066144694	245.3423	0.069846289
		254.6925	0.066150859	245.3244	0.069855048
		254.6744	0.066157099	245.3071	0.069863685
		254.662	0.066163369	245.29	0.06987221
		254.6454	0.066169596	245.2724	0.069880741
		254.6268	0.066175851	245.2375	0.069889466
		254.6143	0.066182177	245.2206	0.069898203
		254.5937	0.066188495	245.2032	0.069906924
		254.5767	0.066194752	245.186	0.06991529
		254.5583	0.066200966	245.1518	0.069923758
		254.5418	0.066207221	245.1342	0.069932278
		254.5222	0.06621354	245.1174	0.069941147
		254.5094	0.066219978	245.0999	0.069950108
		254.4906	0.066226487	245.083	0.069959082
		254.4733	0.066233024	245.0485	0.06996768
		254.4565	0.066239492	245.0306	0.069976304
		254.4438	0.066245913	245.0131	0.069984969
		254.4231	0.06625241	244.9953	0.069994004
		254.4068	0.066258811	244.9602	0.070003141
		254.3916	0.06626515	244.9429	0.070012099
		254.3722	0.066271475	244.926	0.070021136
		254.3597	0.066277757	244.9087	0.070030248
		254.3414	0.066284084	244.8913	0.070039693
		254.3236	0.066290425	244.8565	0.070049218
		254.3129	0.066296853	244.8389	0.070058783
		254.2915	0.06630333	244.8214	0.070068309
		254.2732	0.066309683	244.8036	0.070077854
		254.2533	0.066316038	244.7687	0.07008741
		254.2431	0.066322486	244.7516	0.070096965
		254.2263	0.066328818	244.7337	0.070106667
		254.2075	0.066335183	244.7169	0.070116359
		254.1876	0.066341519	244.6997	0.070125752
		254.1718	0.06634776	244.665	0.070135095
		254.1573	0.066354047	244.6476	0.070144336
		254.1395	0.066360379	244.6298	0.070153602
		254.124	0.066366686	244.6129	0.070163121
		254.1105	0.066373007	244.5783	0.070172194
		254.0896	0.066379287	244.5616	0.070181321
		254.0723	0.066385678	244.5442	0.070190484
		254.0545	0.066392049	244.5264	0.070199638
		254.041	0.066398378	244.5086	0.070208754
		254.0232	0.066404677	244.4734	0.070218059
		254.0048	0.066410853	244.4565	0.070227106
		253.9934	0.06641697	244.4393	0.070236155
		253.9735	0.066423278	244.4223	0.070245199
		253.957	0.066429702	244.3876	0.070254235
		253.9407	0.066436006	244.3698	0.070263207
		253.9234	0.066442303	244.3529	0.070272585
		253.9086	0.066448685	244.3356	0.070281845
		253.8921	0.066455099	244.3182	0.070291079
		253.8745	0.066461521	244.2829	0.070300261
		253.858	0.066467819	244.2657	0.070309366
		253.8448	0.066474138	244.249	0.070318365
		253.828	0.066480511	244.2314	0.0703274
		253.8086	0.066486848	244.1965	0.070336139
		253.7908	0.066493207	244.1788	0.070344911
		253.7737	0.06649952	244.1614	0.070353737
		253.7592	0.066505844	244.144	0.070362581
		253.7409	0.06651219	244.1266	0.07037144
		253.7231	0.066518578	244.0916	0.070380619
		253.705	0.066524858	244.0736	0.070389412
		253.6872	0.066531176	244.0562	0.070398194
		253.6734	0.06653756	244.038	0.070406983
		253.6579	0.066543887	244.0035	0.070415731
		253.6398	0.066550261	243.9863	0.070424413
		253.6253	0.06655669	243.9685	0.070433372
		253.6086	0.066563141	243.9519	0.070441947
		253.5892	0.0665696	243.9341	0.070450588
		253.5709	0.066576058	243.8991	0.070459288
		253.5587	0.066582447	243.8816	0.070468
		253.539	0.06658873	243.8642	0.070477039
		253.5222	0.066595015	243.8475	0.070485935
		253.5057	0.066601359	243.8128	0.07049493
		253.4864	0.066607784	243.7956	0.070503998
		253.4734	0.066614229	243.7779	0.070513085
		253.4574	0.066620643	243.7601	0.070522173
		253.4385	0.066627032	243.7424	0.07053133
		253.4199	0.066633452	243.7078	0.070540471
		253.4082	0.066639863	243.6908	0.070549585
		253.3891	0.066646315	243.6732	0.070558706
		253.3734	0.066652756	243.6564	0.070567784
		253.3538	0.066659119	243.6215	0.070576788
		253.3357	0.066665507	243.6041	0.070586016
		253.3235	0.066671822	243.5874	0.070594908
		253.3026	0.066678146	243.57	0.070603815
		253.2886	0.066684408	243.535	0.070612776
		253.2741	0.066690709	243.5179	0.070621736
		253.2573	0.066697075	243.5002	0.070631132
		253.2397	0.066703398	243.4829	0.070640543
		253.2216	0.066709774	243.4655	0.070649619
		253.2084	0.066716155	243.4304	0.070658728
		253.1906	0.066722643	243.4131	0.070667897
		253.1748	0.066729055	243.3959	0.070677086
		253.1545	0.066735346	243.3787	0.070686545
		253.1382	0.066741611	243.3614	0.070696034
		253.1265	0.066747922	243.327	0.070705403
		253.1072	0.066754427	243.3093	0.070714764
		253.0929	0.066760946	243.2918	0.070724128
		253.0731	0.066767517	243.2742	0.070733456
		253.0585	0.066774025	243.2391	0.07074287
		253.041	0.066780482	243.222	0.07075223
		253.022	0.066786871	243.204	0.070761241
		253.0057	0.066793279	243.1864	0.070770238
		252.9889	0.066799758	243.1686	0.070779142
		252.9734	0.066806203	243.134	0.07078796
		252.9527	0.066812602	243.1166	0.070797105
		252.9405	0.06681902	243.099	0.070806207
		252.924	0.066825427	243.0821	0.070814721
		252.9052	0.066831871	243.0479	0.070823283
		252.8868	0.066838311	243.0305	0.070831809
		252.8707	0.066844815	243.0132	0.070840362
		252.859	0.066851327	242.9963	0.07084927
		252.8403	0.066857644	242.9788	0.070857731
		252.8218	0.066864021	242.9432	0.070866263
		252.807	0.066870418	242.9257	0.07087477
		252.7846	0.06687685	242.9082	0.070883251
		252.7749	0.066883407	242.8914	0.070891817
		252.7554	0.066889934	242.8574	0.070900844
		252.7391	0.066896394	242.84	0.070909945
		252.7206	0.066902878	242.8229	0.070919109
		252.7104	0.06690932	242.8054	0.07092831
		252.6924	0.066915808	242.7881	0.07093753
		252.6705	0.066922377	242.7527	0.07094699
		252.6537	0.066928835	242.7349	0.070956471
		252.6379	0.066935212	242.7179	0.070965945
		252.6255	0.066941633	242.7006	0.070974961
		252.6085	0.066948094	242.6663	0.070984056
		252.588	0.066954461	242.6493	0.070993205
		252.57	0.066960769	242.6312	0.071002449
		252.5584	0.066967255	242.6132	0.071011772
		252.5408	0.066973708	242.5959	0.071020738
		252.5199	0.066980113	242.5611	0.071029587
		252.5073	0.066986501	242.5435	0.071038516
		252.4905	0.066992895	242.5263	0.071047498
		252.4723	0.066999341	242.5091	0.071056861
		252.4543	0.067005914	242.4742	0.071066277
		252.4384	0.067012418	242.4568	0.071075618
		252.4243	0.067018864	242.439	0.071084979
		252.4056	0.06702525	242.4214	0.0710943
		252.3893	0.067031574	242.4036	0.071103584
		252.3721	0.06703802	242.3686	0.071113188
		252.3599	0.067044498	242.3519	0.071122773
		252.34	0.067051066	242.3345	0.071132325
		252.3222	0.067057628	242.3176	0.071141512
		252.3032	0.067064105	242.2834	0.071150678
		252.2886	0.067070631	242.2661	0.071159816
		252.2719	0.067077112	242.2485	0.071169085
		252.2534	0.067083567	242.2305	0.071178329
		252.2361	0.067089982	242.2135	0.071187519
		252.2242	0.067096446	242.1786	0.071196358
		252.205	0.067102933	242.1613	0.071205154
		252.1872	0.067109454	242.144	0.071213899
		252.1748	0.067115968	242.1264	0.071222882
		252.1566	0.06712243	242.0922	0.071231776
		252.1386	0.067128863	242.0747	0.071240678
		252.1223	0.067135258	242.0572	0.071249221
		252.1035	0.067141747	242.0396	0.071257778
		252.0851	0.067148235	242.0224	0.071266301
		252.0758	0.067154723	241.9876	0.071275387
		252.0656	0.067161191	241.9701	0.071284443
		252.0463	0.067167642	241.9527	0.071293044
		252.0334	0.067174169	241.9345	0.071301689
		252.0142	0.067180669	241.9002	0.071310354
		251.9938	0.067187166	241.8834	0.071319562
		251.9753	0.067193618	241.8661	0.071328833
		251.9632	0.067199995	241.8493	0.071338186
		251.9459	0.067206378	241.8318	0.071347586
		251.9255	0.067212802	241.7968	0.07135703
		251.9046	0.067219241	241.7798	0.071366472
		251.8919	0.067225684	241.7622	0.071375895
		251.8727	0.06723229	241.7446	0.071385287
		251.8559	0.067238856	241.7092	0.071394679
		251.836	0.067245285	241.6916	0.071404025
		251.817	0.067251715	241.6744	0.071412988
		251.8029	0.067258088	241.6572	0.071421933
		251.7866	0.067264439	241.6396	0.071430857
		251.7645	0.067270902	241.6048	0.071440277
		251.7525	0.067277348	241.5878	0.071449704
		251.7341	0.067283873	241.57	0.071459151
		251.7163	0.067290369	241.5525	0.071468163
		251.6976	0.067296881	241.5173	0.071477135
		251.685	0.067303385	241.4993	0.071486473
		251.6677	0.067309939	241.4821	0.071496044
		251.6512	0.067316509	241.4642	0.071505638
		251.6312	0.067323064	241.4469	0.071514695
		251.6188	0.067329594	241.4122	0.071523823
		251.6011	0.06733601	241.395	0.071533036
		251.5848	0.067342458	241.3776	0.071542396
		251.5714	0.067348972	241.3632	0.07155176
		251.5544	0.067355518	241.3256	0.071561196
		251.5388	0.067362	241.3079	0.071570626
		251.5201	0.067368414	241.2909	0.071580074
		251.5011	0.067374992	241.2765	0.071589536
		251.4831	0.067381636	241.259	0.071598925
		251.4727	0.067388303	241.2241	0.071608639
		251.4542	0.067394984	241.2038	0.071618321
		251.4386	0.067401477	241.1902	0.0716278
		251.4197	0.067407986	241.1727	0.071637066
		251.4095	0.067414542	241.1374	0.071646327
		251.391	0.067421149	241.1205	0.071655509
		251.372	0.067427716	241.1028	0.071664941
		251.3538	0.067434324	241.0855	0.071674307
		251.3445	0.067440962	241.0511	0.071683604
		251.3268	0.067447524	241.0332	0.071692694
		251.3078	0.067454195	241.0155	0.071701751
		251.2884	0.067460836	240.998	0.071710716
		251.2723	0.067467479	240.9808	0.071719993
		251.2565	0.067474107	240.9458	0.07172921
		251.2395	0.067480674	240.9285	0.071738375
		251.2235	0.067487237	240.9107	0.0717471
		251.206	0.067493907	240.8936	0.071755842
		251.1851	0.067500776	240.859	0.071765088
		251.1748	0.067507643	240.8412	0.071774373
		251.1561	0.067514314	240.8242	0.071783663
		251.1376	0.067520987	240.8064	0.071792856
		251.1175	0.067527691	240.7892	0.071801731
		251.106	0.067534365	240.7547	0.071810673
		251.089	0.067540966	240.737	0.071819674
		251.0698	0.067547604	240.7197	0.071828721
		251.0654	0.067554227	240.7019	0.071837414
		251.0458	0.067560888	240.6671	0.071846253
		251.0251	0.067567602	240.6498	0.071855211
		251.0107	0.067574296	240.6326	0.071864237
		250.9949	0.067581012	240.6148	0.071873269
		250.9745	0.067587785	240.5972	0.071882597
		250.9546	0.067594469	240.562	0.071892
		250.9405	0.067601132	240.544	0.071901386
		250.9223	0.067607829	240.5268	0.071910784
		250.9048	0.067614475	240.5091	0.071920169
		250.8855	0.067621218	240.4743	0.071929476
		250.8709	0.067627897	240.457	0.071939025
		250.8547	0.067634559	240.4394	0.07194859
		250.8345	0.067641187	240.4216	0.071958133
		250.817	0.067647927	240.4042	0.071967628
		250.8031	0.067654737	240.3695	0.071977087
		250.7847	0.067661475	240.352	0.071987156
		250.7662	0.067668195	240.3348	0.071997228
		250.7494	0.067674785	240.3171	0.072007116
		250.7307	0.06768137	240.2818	0.072017076
		250.7171	0.067688017	240.2646	0.072027109
		250.6988	0.067694753	240.2467	0.072037116
		250.6828	0.067701437	240.2323	0.072047116
		250.6619	0.067708148	240.2116	0.072057093
		250.6514	0.067714882	240.1768	0.072066978
		250.6356	0.067721512	240.1593	0.07207655
		250.6191	0.067728241	240.1441	0.072086013
		250.5989	0.067734988	240.124	0.072095416
		250.5892	0.06774163	240.0887	0.072104876
		250.5712	0.067748212	240.0709	0.072114404
		250.5518	0.067754853	240.0567	0.072123831
		250.5345	0.067761576	240.0361	0.072132846
		250.5172	0.067768207	240.0188	0.072141755
		250.4993	0.067774872	239.9838	0.072150668
		250.4871	0.067781551	239.9695	0.072159518
		250.4708	0.067788185	239.9489	0.072168486
		250.4543	0.067794733	239.9318	0.072177399
		250.4405	0.067801318	239.8964	0.072186221
		250.4225	0.067807824	239.8782	0.07219454
		250.4064	0.06781434	239.8604	0.072202829
		250.3867	0.067820811	239.8424	0.07221106
		250.3683	0.067827295	239.8255	0.072219652
		250.3564	0.067833853	239.7931	0.072228174
		250.3381	0.067840352	239.7727	0.072236661
		250.3214	0.067846856	239.7555	0.072244485
		250.3019	0.067853366	239.7379	0.072252413
		250.2863	0.067859957	239.706	0.072260489
		250.2715	0.0678665	239.6892	0.072268953
		250.2533	0.067872965	239.6693	0.07227697
		250.236	0.067879456	239.6519	0.072285181
		250.2242	0.067885987	239.6348	0.072293582
		250.2013	0.067892466	239.6023	0.072302655
		250.185	0.067899023	239.5847	0.072311925
		250.1721	0.067905582	239.5675	0.072321366
		250.1539	0.067912074	239.5498	0.072330936
		250.1376	0.067918597	239.5148	0.072340565
		250.1174	0.067925181	239.4973	0.072350392
		250.1068	0.06793164	239.4792	0.072360319
		250.089	0.06793805	239.4618	0.072370377
		250.0717	0.067944568	239.4267	0.072380356
		250.0589	0.067951184	239.4088	0.072390407
		250.0256	0.067957884	239.3915	0.072400544
		250.0076	0.067964412	239.374	0.072410911
		249.9894	0.067970822	239.3559	0.072421329
		249.9762	0.067977307	239.3212	0.072431756
		249.9633	0.06798375	239.3038	0.072442014
		249.9476	0.067990323	239.2855	0.072452302
		249.9303	0.067996849	239.268	0.072462568
		249.9121	0.068003429	239.2332	0.072472848
		249.8958	0.068010009	239.2153	0.072483351
		249.8873	0.068016635	239.1976	0.072493805
		249.8683	0.068023213	239.1796	0.072503789
		249.8506	0.068029768	239.1622	0.072513819
		249.8423	0.068036352	239.1275	0.072523862
		249.8251	0.068042901	239.1095	0.072533855
		249.8069	0.068049497	239.0916	0.072543795
		249.7891	0.06805607	239.0747	0.072553844
		249.7717	0.068062628	239.041	0.072563911
		249.7597	0.068069049	239.0238	0.072573912
		249.7417	0.06807541	239.0064	0.072583859
		249.7252	0.068081725	238.9884	0.072593758
		249.7075	0.068088126	238.9709	0.072603398
		249.6949	0.068094696	238.9356	0.072613017
		249.6754	0.068101293	238.9205	0.072622715
		249.6584	0.068107897	238.8996	0.072632361
		249.6409	0.068114502	238.8813	0.07264197
		249.6283	0.068121132	238.8462	0.072651515
		249.6064	0.068127728	238.8315	0.072660957
		249.5891	0.068134285	238.8105	0.072670257
		249.5719	0.068140972	238.7933	0.07267989
		249.5518	0.068147619	238.7759	0.072689476
		249.5401	0.068154266	238.7412	0.072698943
		249.5231	0.068160794	238.7236	0.072708275
		249.5044	0.068167251	238.7059	0.072717363
		249.4859	0.068173793	238.6883	0.072726047
		249.4701	0.068180399	238.6558	0.072735366
		249.4541	0.068187024	238.6351	0.07274466
		249.4359	0.068193687	238.6172	0.072753889
		249.4147	0.068200196	238.6002	0.072763131
		249.4004	0.068206705	238.5828	0.072772942
		249.3841	0.068213308	238.5481	0.072782679
		249.3661	0.068219872	238.5308	0.072792401
		249.3525	0.068226386	238.5129	0.072802104
		249.3363	0.068232998	238.4957	0.072811802
		249.317	0.068239586	238.4604	0.072821427
		249.2981	0.068246214	238.4429	0.072830676
		249.2789	0.068252813	238.4256	0.072839657
		249.2626	0.068259449	238.4076	0.072848737
		249.2524	0.068266085	238.3929	0.072857886
		249.2362	0.06827285	238.3578	0.072867044
		249.2155	0.068279594	238.3404	0.072876342
		249.2048	0.068286351	238.3202	0.072885637
		249.1873	0.068293109	238.3055	0.072894923
		249.1693	0.068299902	238.2675	0.072904159
		249.1514	0.068306649	238.2495	0.072913388
		249.1341	0.068313354	238.2319	0.072922625
		249.1229	0.068320031	238.2171	0.072932072
		249.104	0.068326719	238.1996	0.072941531
		249.0843	0.068333601	238.1643	0.072950634
		249.0678	0.068340541	238.1463	0.072959773
		249.0554	0.068347384	238.1295	0.072968884
		249.0371	0.068354119	238.1121	0.072977984
		249.0172	0.068360871	238.0767	0.072987566
		249.005	0.068367622	238.0594	0.072997162
		248.9892	0.068374331	238.0412	0.073006778
		248.97	0.068381103	238.0236	0.073016161
		248.9494	0.068387819	238.0054	0.073025546
		248.9375	0.068394609	237.9702	0.073035063
		248.9176	0.068401375	237.9531	0.073044526
		248.9025	0.068408239	237.9346	0.073053835
		248.8831	0.068415151	237.9169	0.073062621
		248.8716	0.068421988	237.8992	0.073071456
		248.8515	0.068428828	237.8637	0.073080492
		248.8326	0.068435512	237.8457	0.0730899
		248.817	0.068442299	237.8278	0.073099419
		248.8058	0.068449193	237.8102	0.073109035
		248.7864	0.068455912	237.7751	0.07311875
		248.7684	0.068462663	237.7572	0.073128501
		248.7502	0.06846963	237.7397	0.073138317
		248.7371	0.068476519	237.7226	0.073148207
		248.7198	0.068483342	237.705	0.073158109
		248.7033	0.068490264	237.6695	0.073168006
		248.6846	0.068497098	237.6524	0.073177478
		248.6657	0.068503922	237.6345	0.073186993
		248.6535	0.068510724	237.6169	0.0731966
		248.6353	0.068517563	237.5817	0.073206494
		248.6173	0.068524337	237.5641	0.073216369
		248.5984	0.068531139	237.5471	0.073226213
		248.5868	0.068538004	237.5296	0.073236021
		248.568	0.068544874	237.5127	0.07324561
		248.5498	0.068551723	237.4781	0.073255199
		248.5323	0.068558435	237.4603	0.073264847
		248.5204	0.06856522	237.4423	0.073274395
		248.5034	0.068572015	237.4247	0.073283831
		248.4838	0.068578914	237.3891	0.073292386
		248.4653	0.068585846	237.3715	0.073300986
		248.4544	0.068592763	237.3546	0.073309921
		248.4371	0.068599641	237.3401	0.073319301
		248.4189	0.068606387	237.301	0.073328775
		248.399	0.068613144	237.2838	0.07333832
		248.382	0.06861993	237.2661	0.07334794
		248.3701	0.068626666	237.2516	0.07335764
		248.3521	0.068633467	237.2305	0.073367399
		248.3342	0.068640333	237.1957	0.073377169
		248.3167	0.068647176	237.1784	0.073386981
		248.3046	0.06865392	237.1605	0.073396722
		248.2829	0.068660712	237.1428	0.073405879
		248.2657	0.06866753	237.1076	0.073415072
		248.2482	0.068674365	237.0903	0.073424246
		248.2355	0.068681185	237.0757	0.07343383
		248.2185	0.068688056	237.0545	0.073443462
		248.2008	0.068694871	237.0194	0.073453123
		248.188	0.068701689	237.0014	0.073462625
		248.1714	0.06870849	236.9871	0.073472167
		248.152	0.068715247	236.9693	0.073481697
		248.134	0.068722126	236.9487	0.073491202
		248.1141	0.068728987	236.9135	0.073500913
		248.104	0.068735755	236.8984	0.073510135
		248.0857	0.068742588	236.8813	0.07351945
		248.0707	0.068749366	236.8632	0.073528829
		248.05	0.068756141	236.8281	0.073538357
		248.0379	0.068763055	236.8108	0.073548516
		248.023	0.068769892	236.7929	0.073558765
		248.0026	0.068776698	236.7749	0.073569076
		247.9921	0.068783518	236.7572	0.073579497
		247.972	0.068790355	236.7222	0.073589967
		247.9533	0.068797285	236.7041	0.073600486
		247.937	0.068804205	236.6865	0.073610995
		247.9173	0.068811158	236.6686	0.07362138
		247.9047	0.068818094	236.6334	0.073631477
		247.887	0.068825052	236.6159	0.073641601
		247.8685	0.068831884	236.5981	0.073651726
		247.8511	0.068838808	236.5808	0.073661776
		247.8343	0.068845748	236.5627	0.073672184
		247.8178	0.068852803	236.5274	0.073682526
		247.7996	0.068859915	236.5099	0.073692663
		247.7804	0.068866955	236.4922	0.073702717
		247.7682	0.068873884	236.4752	0.073712686
		247.7515	0.068880885	236.4411	0.073722562
		247.733	0.068887955	236.423	0.073732342
		247.7144	0.06889493	236.4055	0.073741562
		247.7012	0.068901829	236.3875	0.07375075
		247.6828	0.068908733	236.3696	0.073759834
		247.6648	0.06891569	236.3346	0.073768889
		247.6466	0.06892269	236.3174	0.073777894
		247.6301	0.068929633	236.2999	0.073787722
		247.6155	0.068936571	236.2822	0.073797579
		247.5959	0.068943447	236.2468	0.073807498
		247.5782	0.06895031	236.2286	0.073817388
		247.5684	0.068957156	236.2112	0.07382726
		247.5515	0.068963973	236.1933	0.073837089
		247.5313	0.068970842	236.1759	0.07384674
		247.5145	0.068977794	236.1405	0.073856133
		247.5019	0.068984632	236.1225	0.073865518
		247.4842	0.068991484	236.1052	0.073874932
		247.4674	0.068998445	236.0876	0.073884295
		247.4507	0.069005358	236.0535	0.073893665
		247.4313	0.069012202	236.0359	0.073903619
		247.4191	0.069019026	236.0177	0.073913509
		247.4007	0.069025862	236.0001	0.073923438
		247.382	0.069032822	235.9648	0.073933375
		247.3631	0.069039736	235.9469	0.073943268
		247.3536	0.0690466	235.9294	0.07395313
		247.3344	0.069053504	235.9122	0.073962971
		247.3155	0.069060338	235.8948	0.073972328
		247.2982	0.069067199	235.8598	0.07398174
		247.2832	0.069074048	235.8425	0.073991184
		247.2708	0.069080819	235.8251	0.074000631
		247.2536	0.069087577	235.8076	0.074010614
		247.2337	0.069094405	235.7728	0.074020616
		247.2147	0.069101122	235.7551	0.074030658
		247.204	0.069107908	235.7376	0.07404076
		247.1868	0.069114626	235.7193	0.07405088
		247.1655	0.069121303	235.7018	0.074061015
		247.1497	0.069128097	235.6663	0.074071114
		247.1322	0.069135007	235.6481	0.074081174
		247.1191	0.069141973	235.6311	0.074090597
		247.1014	0.069148922	235.6129	0.074100019
		247.0824	0.069155781	235.5953	0.074109399
		247.0686	0.069162689	235.5595	0.074118883
		247.0509	0.069169645	235.5417	0.074128667
		247.0356	0.069176576	235.5246	0.07413843
		247.0034	0.069183476	235.5072	0.074148143
		246.9915	0.069190428	235.4718	0.074157626
		246.9735	0.069197261	235.4544	0.074167087
		246.9568	0.06920412	235.4367	0.074176493
		246.9412	0.069210928	235.4192	0.074186016
		246.9281	0.069217786	235.4017	0.07419548
		246.9111	0.069224575	235.3668	0.07420429
		246.8983	0.069231473	235.349	0.074213132
		246.8791	0.069238291	235.3317	0.074221978
		246.8643	0.069245163	235.3141	0.074231542
		246.8461	0.069251962	235.2793	0.074241165
		246.8298	0.069258862	235.2623	0.074250913
		246.8182	0.069265737	235.2444	0.074260729
		246.8012	0.06927274	235.2273	0.074270534
		246.7835	0.069279739	235.209	0.074280384
		246.7672	0.069286619	235.174	0.074290264
		246.7553	0.069293399	235.1566	0.074300127
		246.7366	0.069300209	235.1384	0.074310038
		246.7204	0.069306993	235.1207	0.074319792
		246.7017	0.069313821	235.0857	0.074329314
		246.6832	0.069320709	235.0683	0.074339016
		246.6718	0.069327599	235.0509	0.074349074
		246.6556	0.069334589	235.0337	0.074359213
		246.6388	0.069341509	235.0158	0.074369377
		246.6172	0.06934843	234.9805	0.074379516
		246.6058	0.06935543	234.9629	0.074389439
		246.5874	0.069362338	234.9451	0.074399357
		246.5692	0.069369283	234.9277	0.074409379
		246.5503	0.069376174	234.8927	0.074419404
		246.5326	0.069382996	234.8745	0.074429325
		246.5216	0.069389852	234.8574	0.074439118
		246.502	0.069396617	234.8401	0.074448172
		246.4808	0.069403363	234.8233	0.074457413
		246.4639	0.069410074	234.788	0.074467215
		246.4532	0.069416919	234.7701	0.074477111
		246.434	0.069423882	234.7527	0.074487015
		246.4161	0.069430754	234.735	0.074496989
		246.3981	0.069437532	234.7175	0.074506836
		246.3797	0.069444383	234.682	0.074516753
		246.368	0.06945128	234.6645	0.074526711
		246.3491	0.069458045	234.6472	0.074536664
		246.3299	0.069464796	234.63	0.074546482
		246.3124	0.069471512	234.5948	0.074555651
		246.2943	0.069478274	234.5771	0.074564882
		246.2799	0.069484975	234.5597	0.074574111
		246.2661	0.069491784	234.5421	0.074584012
		246.2493	0.069498609	234.5251	0.074593981
		246.2317	0.069505432	234.4906	0.074604059
		246.211	0.069512128	234.4727	0.074614196
		246.2008	0.069518793	234.4552	0.074624339
		246.1836	0.069525517	234.4372	0.074634459
		246.1642	0.069532301	234.402	0.074644569
		246.1465	0.069539086	234.3844	0.074654835
		246.1278	0.069545752	234.3667	0.07466505
		246.1198	0.069552443	234.3492	0.074674833
		246.0997	0.069559137	234.3135	0.074684579
		246.0807	0.069565916	234.296	0.074694296
		246.0635	0.069572762	234.2784	0.074704667
		246.0499	0.06957972	234.261	0.074715082
		246.0337	0.069586667	234.2258	0.074725517
		246.0155	0.069593637	234.2081	0.074735734
		246.0055	0.069600478	234.191	0.074746038
		245.9887	0.069607253	234.1733	0.074756377
		245.9718	0.069613944	234.1379	0.074766715
		245.9531	0.069620741	234.1208	0.074777095
		245.9322	0.069627555	234.1031	0.074787098
		245.9228	0.069634397	234.0858	0.074796885
		245.9014	0.069641268	234.0677	0.07480673
		245.8837	0.069648148	234.0507	0.074816541
		245.8653	0.069655038	234.0154	0.074826519
		245.8534	0.069661983	233.9978	0.074836796
		245.8335	0.069668822	233.9805	0.074847093
		245.815	0.069675621	233.9629	0.074857327
		245.7966	0.06968241	233.9282	0.074867535
		245.7791	0.069689197	233.9112	0.074877716
		245.7665	0.069696083	233.8935	0.074887855
		245.7474	0.069703129	233.8762	0.074898129
		245.7299	0.069710117	233.8591	0.07490832
		245.7107	0.069717092	233.824	0.074917972
		245.6998	0.069724118	233.8059	0.074927531
		245.6814	0.069731119	233.7883	0.07493702
		245.6629	0.069738103	233.7705	0.074946481
		245.6445	0.069745176	233.7351	0.074956597
		245.6273	0.069752226	233.7178	0.074966712
		245.6159	0.06975921	233.7001	0.07497649
		245.5955	0.069766125	233.6829	0.074986211
		245.5844	0.069773087	233.6652	0.074995942
		245.5654	0.069779976	233.6313	0.075005622
		245.5475	0.069786836	233.6141	0.075015473
		245.5285	0.069793726	233.596	0.075024634
		245.5116	0.069800733	233.5793	0.075033838
		245.496	0.069807767	233.5443	0.075043049
		245.4818	0.06981474	233.5264	0.075052388
		245.4609	0.069821622	233.5091	0.0750625
		245.4514	0.069828561	233.492	0.075072711
		245.4335	0.069835459	233.4747	0.075083031
		245.4167	0.069842366	233.4393	0.075093423
		245.3973	0.069849245	233.4215	0.075103889
		245.3784	0.069856151	233.4038	0.075114375
		245.3622	0.069863072	233.3863	0.075124906
		245.3478	0.06987001	233.351	0.075135461
		245.3306	0.069876827	233.3335	0.075146006
		245.3141	0.069883633	233.3164	0.075156099
		245.2984	0.069890512	233.2987	0.075166133
		245.2848	0.069897446	233.2813	0.075176152
		245.2659	0.069904341	233.2469	0.075186572
		245.247	0.06991116	233.2296	0.075196984
		245.228	0.069918134	233.2122	0.075207397
		245.2171	0.06992513	233.1944	0.075217681
		245.1967	0.069932087	233.1599	0.075227935
		245.1812	0.06993901	233.1429	0.075238153
		245.1623	0.069945906	233.125	0.075248594
		245.1519	0.069952925	233.1078	0.075258998
		245.1327	0.069959893	233.0901	0.075268929
		245.1148	0.069966781	233.0549	0.075278814
		245.0971	0.069973579	233.0375	0.075288644
		245.0777	0.069980408	233.0201	0.075298759
		245.0655	0.069987406	233.0024	0.075309117
		245.0478	0.06999453	232.9673	0.0753195
		245.0311	0.070001639	232.9501	0.075329919
		245.0122	0.07000877	232.933	0.075340233
		245.0074	0.070015985	232.9163	0.075350508
		244.9885	0.0700231	232.8987	0.075360748
		244.9678	0.070030086	232.8628	0.075370992
		244.956	0.070037009	232.8453	0.075381201
		244.9339	0.070044003	232.8278	0.075390886
		244.9176	0.070051005	232.8108	0.075400573
		244.9055	0.070058136	232.7767	0.07541023
		244.8859	0.070065248	232.7592	0.075419873
		244.8658	0.070072405	232.7419	0.075429981
		244.8466	0.070079515	232.7239	0.075440085
		244.8342	0.070086658	232.7062	0.075449991
		244.8139	0.07009386	232.6716	0.075459803
		244.7964	0.070100983	232.6544	0.075469564
		244.778	0.07010799	232.6373	0.075479238
[truncated: 16,718 more rows]
