# Supplementary material for: Directional ballistic transport in the two-dimensional metal PdCoO2
Source: Nat Phys. 2022 May 9;18(7):819–24. doi: 10.1038/s41567-022-01570-7 (PMC9279146; doi:10.1038/s41567-022-01570-7)
Supplement: Supplementary file 2 — Source data for Supplementary Figs. 1, 3, 4, 5, 6, 8 and 9c–f. [file 41567_2022_1570_MOESM2_ESM.zip › FigS1c.txt]

T[K] rho_2p5_0[nOhm-cm] rho_2p5_10 rho_2p5_20 rho_2p5_30 rho_7_0[nOhm-cm] rho_7_10 rho_7_20 rho_7_30 rho_155
2.00000e+00 1.76584e+01 3.70972e+01 4.95880e+01 5.37232e+01 1.40136e+01 1.91043e+01 2.34652e+01 2.50040e+01 8.41000e+00
2.10383e+00 1.76584e+01 3.70972e+01 4.95880e+01 5.37232e+01 1.40136e+01 1.91043e+01 2.34652e+01 2.50040e+01 8.41000e+00
2.21305e+00 1.76584e+01 3.70972e+01 4.95880e+01 5.37232e+01 1.40136e+01 1.91043e+01 2.34652e+01 2.50040e+01 8.41000e+00
2.32794e+00 1.76584e+01 3.70972e+01 4.95880e+01 5.37232e+01 1.40136e+01 1.91043e+01 2.34652e+01 2.50040e+01 8.41000e+00
2.44880e+00 1.76584e+01 3.70972e+01 4.95880e+01 5.37232e+01 1.40136e+01 1.91043e+01 2.34652e+01 2.50040e+01 8.41000e+00
2.57593e+00 1.76584e+01 3.70972e+01 4.95880e+01 5.37232e+01 1.40136e+01 1.91043e+01 2.34652e+01 2.50040e+01 8.41000e+00
2.70966e+00 1.76584e+01 3.70972e+01 4.95880e+01 5.37232e+01 1.40136e+01 1.91043e+01 2.34652e+01 2.50040e+01 8.41000e+00
2.85033e+00 1.76584e+01 3.70972e+01 4.95880e+01 5.37232e+01 1.40136e+01 1.91043e+01 2.34652e+01 2.50040e+01 8.41000e+00
2.99830e+00 1.76584e+01 3.70972e+01 4.95880e+01 5.37232e+01 1.40136e+01 1.91043e+01 2.34652e+01 2.50040e+01 8.41000e+00
3.15396e+00 1.76584e+01 3.70972e+01 4.95880e+01 5.37232e+01 1.40136e+01 1.91043e+01 2.34652e+01 2.50040e+01 8.41000e+00
3.31770e+00 1.76584e+01 3.70972e+01 4.95880e+01 5.37232e+01 1.40136e+01 1.91043e+01 2.34652e+01 2.50040e+01 8.41000e+00
3.48994e+00 1.76584e+01 3.70972e+01 4.95880e+01 5.37232e+01 1.40136e+01 1.91043e+01 2.34652e+01 2.50040e+01 8.41000e+00
3.67112e+00 1.76584e+01 3.70972e+01 4.95880e+01 5.37232e+01 1.40136e+01 1.91043e+01 2.34652e+01 2.50040e+01 8.41000e+00
3.86171e+00 1.76584e+01 3.70972e+01 4.95880e+01 5.37232e+01 1.40136e+01 1.91043e+01 2.34652e+01 2.50040e+01 8.41000e+00
4.06219e+00 1.76584e+01 3.70972e+01 4.95880e+01 5.37232e+01 1.40136e+01 1.91043e+01 2.34652e+01 2.50040e+01 8.41000e+00
4.27308e+00 1.76584e+01 3.70972e+01 4.95880e+01 5.37232e+01 1.40136e+01 1.91043e+01 2.34652e+01 2.50040e+01 8.41000e+00
4.49492e+00 1.76584e+01 3.70972e+01 4.95880e+01 5.37232e+01 1.40136e+01 1.91043e+01 2.34652e+01 2.50040e+01 8.41000e+00
4.72827e+00 1.76584e+01 3.70972e+01 4.95880e+01 5.37232e+01 1.40136e+01 1.91043e+01 2.34652e+01 2.50040e+01 8.41000e+00
4.97374e+00 1.76584e+01 3.70972e+01 4.95880e+01 5.37232e+01 1.40136e+01 1.91043e+01 2.34652e+01 2.50040e+01 8.41000e+00
5.23195e+00 1.76584e+01 3.70972e+01 4.95880e+01 5.37232e+01 1.40136e+01 1.91043e+01 2.34652e+01 2.50040e+01 8.41000e+00
5.50357e+00 1.76584e+01 3.70972e+01 4.95880e+01 5.37232e+01 1.40136e+01 1.91043e+01 2.34652e+01 2.50040e+01 8.41000e+00
5.78929e+00 1.76584e+01 3.70972e+01 4.95880e+01 5.37232e+01 1.40136e+01 1.91043e+01 2.34652e+01 2.50040e+01 8.41000e+00
6.08984e+00 1.76584e+01 3.70972e+01 4.95880e+01 5.37232e+01 1.40136e+01 1.91043e+01 2.34652e+01 2.50040e+01 8.41000e+00
6.40599e+00 1.76584e+01 3.70972e+01 4.95880e+01 5.37232e+01 1.40136e+01 1.91043e+01 2.34652e+01 2.50040e+01 8.41000e+00
6.73856e+00 1.76584e+01 3.70972e+01 4.95880e+01 5.37232e+01 1.40136e+01 1.91043e+01 2.34652e+01 2.50040e+01 8.41000e+00
7.08840e+00 1.76584e+01 3.70972e+01 4.95880e+01 5.37232e+01 1.40136e+01 1.91043e+01 2.34652e+01 2.50040e+01 8.41000e+00
7.45639e+00 1.76584e+01 3.70972e+01 4.95880e+01 5.37232e+01 1.40136e+01 1.91043e+01 2.34652e+01 2.50040e+01 8.41000e+00
7.84349e+00 1.76584e+01 3.70972e+01 4.95880e+01 5.37232e+01 1.40136e+01 1.91043e+01 2.34652e+01 2.50040e+01 8.41000e+00
8.25069e+00 1.76584e+01 3.70972e+01 4.95880e+01 5.37232e+01 1.40136e+01 1.91043e+01 2.34652e+01 2.50040e+01 8.41000e+00
8.67902e+00 1.76584e+01 3.70972e+01 4.95880e+01 5.37232e+01 1.40136e+01 1.91043e+01 2.34652e+01 2.50040e+01 8.41001e+00
9.12960e+00 1.76584e+01 3.70972e+01 4.95880e+01 5.37232e+01 1.40136e+01 1.91043e+01 2.34652e+01 2.50040e+01 8.41002e+00
9.60356e+00 1.76585e+01 3.70972e+01 4.95880e+01 5.37232e+01 1.40137e+01 1.91043e+01 2.34652e+01 2.50040e+01 8.41004e+00
1.01021e+01 1.76586e+01 3.70973e+01 4.95881e+01 5.37233e+01 1.40137e+01 1.91044e+01 2.34653e+01 2.50041e+01 8.41009e+00
1.06266e+01 1.76588e+01 3.70974e+01 4.95883e+01 5.37235e+01 1.40139e+01 1.91045e+01 2.34654e+01 2.50042e+01 8.41021e+00
1.11783e+01 1.76592e+01 3.70977e+01 4.95886e+01 5.37238e+01 1.40142e+01 1.91048e+01 2.34656e+01 2.50044e+01 8.41048e+00
1.17586e+01 1.76601e+01 3.70984e+01 4.95893e+01 5.37245e+01 1.40149e+01 1.91053e+01 2.34662e+01 2.50049e+01 8.41102e+00
1.23690e+01 1.76618e+01 3.70997e+01 4.95906e+01 5.37259e+01 1.40163e+01 1.91065e+01 2.34672e+01 2.50060e+01 8.41209e+00
1.30112e+01 1.76651e+01 3.71021e+01 4.95933e+01 5.37287e+01 1.40190e+01 1.91086e+01 2.34692e+01 2.50080e+01 8.41416e+00
1.36867e+01 1.76713e+01 3.71066e+01 4.95981e+01 5.37337e+01 1.40240e+01 1.91126e+01 2.34729e+01 2.50116e+01 8.41798e+00
1.43972e+01 1.76824e+01 3.71148e+01 4.96069e+01 5.37428e+01 1.40329e+01 1.91197e+01 2.34795e+01 2.50182e+01 8.42484e+00
1.51446e+01 1.77016e+01 3.71289e+01 4.96220e+01 5.37585e+01 1.40483e+01 1.91321e+01 2.34911e+01 2.50296e+01 8.43676e+00
1.59309e+01 1.77340e+01 3.71527e+01 4.96476e+01 5.37850e+01 1.40744e+01 1.91530e+01 2.35105e+01 2.50489e+01 8.45687e+00
1.67579e+01 1.77871e+01 3.71918e+01 4.96895e+01 5.38284e+01 1.41171e+01 1.91873e+01 2.35424e+01 2.50805e+01 8.48986e+00
1.76279e+01 1.78718e+01 3.72541e+01 4.97562e+01 5.38975e+01 1.41852e+01 1.92421e+01 2.35933e+01 2.51310e+01 8.54254e+00
1.85431e+01 1.80035e+01 3.73509e+01 4.98598e+01 5.40048e+01 1.42911e+01 1.93273e+01 2.36724e+01 2.52094e+01 8.62453e+00
1.95057e+01 1.82032e+01 3.74976e+01 5.00164e+01 5.41669e+01 1.44516e+01 1.94566e+01 2.37925e+01 2.53282e+01 8.74910e+00
2.05184e+01 1.84985e+01 3.77145e+01 5.02474e+01 5.44058e+01 1.46889e+01 1.96485e+01 2.39703e+01 2.55042e+01 8.93404e+00
2.15836e+01 1.89254e+01 3.80279e+01 5.05796e+01 5.47491e+01 1.50317e+01 1.99268e+01 2.42277e+01 2.57588e+01 9.20266e+00
2.27041e+01 1.95285e+01 3.84705e+01 5.10462e+01 5.52305e+01 1.55157e+01 2.03222e+01 2.45924e+01 2.61189e+01 9.58480e+00
2.38828e+01 2.03617e+01 3.90821e+01 5.16858e+01 5.58891e+01 1.61840e+01 2.08724e+01 2.50985e+01 2.66179e+01 1.01178e+01
2.51227e+01 2.14881e+01 3.99097e+01 5.25429e+01 5.67691e+01 1.70870e+01 2.16239e+01 2.57871e+01 2.72956e+01 1.08475e+01
2.64269e+01 2.29788e+01 4.10080e+01 5.36660e+01 5.79184e+01 1.82820e+01 2.26315e+01 2.67074e+01 2.81991e+01 1.18288e+01
2.77989e+01 2.49109e+01 4.24394e+01 5.51080e+01 5.93877e+01 1.98319e+01 2.39596e+01 2.79171e+01 2.93837e+01 1.31265e+01
2.92421e+01 2.73659e+01 4.42748e+01 5.69261e+01 6.12309e+01 2.18052e+01 2.56817e+01 2.94837e+01 3.09142e+01 1.48155e+01
3.07602e+01 3.04268e+01 4.65944e+01 5.91824e+01 6.35053e+01 2.42753e+01 2.78804e+01 3.14863e+01 3.28666e+01 1.69811e+01
3.23571e+01 3.41769e+01 4.94889e+01 6.19470e+01 6.62746e+01 2.73209e+01 3.06465e+01 3.40167e+01 3.53306e+01 1.97185e+01
3.40369e+01 3.86982e+01 5.30597e+01 6.52999e+01 6.96118e+01 3.10279e+01 3.40783e+01 3.71804e+01 3.84110e+01 2.31325e+01
3.58040e+01 4.40729e+01 5.74184e+01 6.93341e+01 7.36020e+01 3.54910e+01 3.82814e+01 4.10969e+01 4.22290e+01 2.73372e+01
3.76627e+01 5.03837e+01 6.26849e+01 7.41575e+01 7.83461e+01 4.08162e+01 4.33701e+01 4.58978e+01 4.69212e+01 3.24544e+01
3.96180e+01 5.77166e+01 6.89845e+01 7.98942e+01 8.39622e+01 4.71225e+01 4.94678e+01 5.17250e+01 5.26371e+01 3.86132e+01
4.16748e+01 6.61638e+01 7.64448e+01 8.66841e+01 9.05870e+01 5.45422e+01 5.67089e+01 5.87275e+01 5.95343e+01 4.59486e+01
4.38383e+01 7.58258e+01 8.51937e+01 9.46810e+01 9.83751e+01 6.32201e+01 6.52381e+01 6.70583e+01 6.77736e+01 5.46003e+01
4.61142e+01 8.68144e+01 9.53595e+01 1.04050e+02 1.07497e+02 7.33105e+01 7.52079e+01 7.68716e+01 7.75135e+01 6.47117e+01
4.85082e+01 9.92537e+01 1.07073e+02 1.14964e+02 1.18136e+02 8.49736e+01 8.67756e+01 8.83211e+01 8.89083e+01 7.64290e+01
5.10265e+01 1.13281e+02 1.20471e+02 1.27598e+02 1.30483e+02 9.83719e+01 1.00100e+02 1.01558e+02 1.02107e+02 8.98998e+01
5.36756e+01 1.29047e+02 1.35698e+02 1.42130e+02 1.44731e+02 1.13666e+02 1.15337e+02 1.16733e+02 1.17254e+02 1.05273e+02
5.64622e+01 1.46713e+02 1.52908e+02 1.58732e+02 1.61068e+02 1.31014e+02 1.32640e+02 1.33990e+02 1.34493e+02 1.22698e+02
5.93934e+01 1.66447e+02 1.72260e+02 1.77574e+02 1.79678e+02 1.50570e+02 1.52162e+02 1.53477e+02 1.53966e+02 1.42324e+02
6.24768e+01 1.88423e+02 1.93922e+02 1.98820e+02 2.00730e+02 1.72485e+02 1.74049e+02 1.75338e+02 1.75816e+02 1.64299e+02
6.57203e+01 2.12819e+02 2.18060e+02 2.22629e+02 2.24384e+02 1.96907e+02 1.98449e+02 1.99717e+02 2.00186e+02 1.88773e+02
6.91322e+01 2.39809e+02 2.44842e+02 2.49154e+02 2.50791e+02 2.23985e+02 2.25508e+02 2.26758e+02 2.27221e+02 2.15894e+02
7.27212e+01 2.69564e+02 2.74429e+02 2.78545e+02 2.80095e+02 2.53865e+02 2.55373e+02 2.56609e+02 2.57067e+02 2.45811e+02
7.64965e+01 3.02254e+02 3.06984e+02 3.10949e+02 3.12433e+02 2.86697e+02 2.88192e+02 2.89417e+02 2.89869e+02 2.78674e+02
8.04679e+01 3.38041e+02 3.42662e+02 3.46512e+02 3.47947e+02 3.22630e+02 3.24115e+02 3.25329e+02 3.25777e+02 3.14633e+02
8.46454e+01 3.77088e+02 3.81620e+02 3.85379e+02 3.86777e+02 3.61817e+02 3.63292e+02 3.64497e+02 3.64942e+02 3.53842e+02
8.90398e+01 4.19552e+02 4.24012e+02 4.27698e+02 4.29068e+02 4.04410e+02 4.05878e+02 4.07076e+02 4.07518e+02 3.96455e+02
9.36623e+01 4.65596e+02 4.69994e+02 4.73622e+02 4.74967e+02 4.50569e+02 4.52030e+02 4.53222e+02 4.53662e+02 4.42631e+02
9.85248e+01 5.15379e+02 5.19726e+02 5.23305e+02 5.24631e+02 5.00456e+02 5.01911e+02 5.03097e+02 5.03535e+02 4.92531e+02
1.03640e+02 5.69070e+02 5.73373e+02 5.76910e+02 5.78220e+02 5.54236e+02 5.55686e+02 5.56868e+02 5.57303e+02 5.46324e+02
1.09020e+02 6.26838e+02 6.31103e+02 6.34605e+02 6.35900e+02 6.12083e+02 6.13528e+02 6.14706e+02 6.15140e+02 6.04182e+02
1.14680e+02 6.88861e+02 6.93094e+02 6.96564e+02 6.97848e+02 6.74175e+02 6.75617e+02 6.76791e+02 6.77224e+02 6.66284e+02
1.20634e+02 7.55325e+02 7.59529e+02 7.62973e+02 7.64246e+02 7.40700e+02 7.42138e+02 7.43309e+02 7.43740e+02 7.32817e+02
1.26896e+02 8.26422e+02 8.30601e+02 8.34021e+02 8.35285e+02 8.11851e+02 8.13286e+02 8.14454e+02 8.14884e+02 8.03975e+02
1.33484e+02 9.02355e+02 9.06512e+02 9.09912e+02 9.11168e+02 8.87831e+02 8.89264e+02 8.90430e+02 8.90859e+02 8.79962e+02
1.40414e+02 9.83337e+02 9.87474e+02 9.90856e+02 9.92104e+02 9.68855e+02 9.70285e+02 9.71449e+02 9.71877e+02 9.60992e+02
1.47704e+02 1.06959e+03 1.07371e+03 1.07708e+03 1.07832e+03 1.05515e+03 1.05657e+03 1.05774e+03 1.05816e+03 1.04729e+03
1.55372e+02 1.16135e+03 1.16545e+03 1.16880e+03 1.17004e+03 1.14694e+03 1.14836e+03 1.14952e+03 1.14995e+03 1.13909e+03
1.63438e+02 1.25886e+03 1.26295e+03 1.26629e+03 1.26752e+03 1.24448e+03 1.24591e+03 1.24706e+03 1.24749e+03 1.23663e+03
1.71923e+02 1.36239e+03 1.36647e+03 1.36979e+03 1.37102e+03 1.34803e+03 1.34946e+03 1.35061e+03 1.35104e+03 1.34019e+03
1.80848e+02 1.47220e+03 1.47627e+03 1.47959e+03 1.48081e+03 1.45787e+03 1.45929e+03 1.46045e+03 1.46088e+03 1.45003e+03
1.90237e+02 1.58859e+03 1.59265e+03 1.59596e+03 1.59718e+03 1.57429e+03 1.57571e+03 1.57686e+03 1.57729e+03 1.56645e+03
2.00113e+02 1.71187e+03 1.71592e+03 1.71921e+03 1.72043e+03 1.69758e+03 1.69900e+03 1.70015e+03 1.70058e+03 1.68975e+03
2.10502e+02 1.84235e+03 1.84639e+03 1.84968e+03 1.85089e+03 1.82808e+03 1.82950e+03 1.83065e+03 1.83107e+03 1.82024e+03
2.21430e+02 1.98037e+03 1.98440e+03 1.98768e+03 1.98889e+03 1.96612e+03 1.96753e+03 1.96869e+03 1.96911e+03 1.95829e+03
2.32926e+02 2.12629e+03 2.13032e+03 2.13359e+03 2.13480e+03 2.11205e+03 2.11347e+03 2.11462e+03 2.11505e+03 2.10423e+03
2.45018e+02 2.28050e+03 2.28451e+03 2.28779e+03 2.28899e+03 2.26627e+03 2.26769e+03 2.26884e+03 2.26926e+03 2.25845e+03
2.57738e+02 2.44338e+03 2.44739e+03 2.45066e+03 2.45186e+03 2.42917e+03 2.43058e+03 2.43173e+03 2.43215e+03 2.42134e+03
2.71119e+02 2.61536e+03 2.61937e+03 2.62263e+03 2.62383e+03 2.60116e+03 2.60257e+03 2.60372e+03 2.60414e+03 2.59334e+03
2.85194e+02 2.79688e+03 2.80088e+03 2.80414e+03 2.80534e+03 2.78269e+03 2.78410e+03 2.78525e+03 2.78568e+03 2.77487e+03
3.00000e+02 2.98841e+03 2.99241e+03 2.99566e+03 2.99686e+03 2.97423e+03 2.97564e+03 2.97679e+03 2.97721e+03 2.96641e+03
