# Supplementary material for: Directional ballistic transport in the two-dimensional metal PdCoO2
Source: Nat Phys. 2022 May 9;18(7):819–24. doi: 10.1038/s41567-022-01570-7 (PMC9279146; doi:10.1038/s41567-022-01570-7)
Supplement: Supplementary file 2 — Source data for Supplementary Figs. 1, 3, 4, 5, 6, 8 and 9c–f. [file 41567_2022_1570_MOESM2_ESM.zip › FigS1d.txt]

T[K] mfp_155[microns] mfp_7 mfp_2p5
2.00000e+00 1.89004e+01 6.35708e+00 2.95873e+00
2.10383e+00 1.89004e+01 6.35708e+00 2.95873e+00
2.21305e+00 1.89004e+01 6.35708e+00 2.95873e+00
2.32794e+00 1.89004e+01 6.35708e+00 2.95873e+00
2.44880e+00 1.89004e+01 6.35708e+00 2.95873e+00
2.57593e+00 1.89004e+01 6.35708e+00 2.95873e+00
2.70966e+00 1.89004e+01 6.35708e+00 2.95873e+00
2.85033e+00 1.89004e+01 6.35708e+00 2.95873e+00
2.99830e+00 1.89004e+01 6.35708e+00 2.95873e+00
3.15396e+00 1.89004e+01 6.35708e+00 2.95873e+00
3.31770e+00 1.89004e+01 6.35708e+00 2.95873e+00
3.48994e+00 1.89004e+01 6.35708e+00 2.95873e+00
3.67112e+00 1.89004e+01 6.35708e+00 2.95873e+00
3.86171e+00 1.89004e+01 6.35708e+00 2.95873e+00
4.06219e+00 1.89004e+01 6.35708e+00 2.95873e+00
4.27308e+00 1.89004e+01 6.35708e+00 2.95873e+00
4.49492e+00 1.89004e+01 6.35708e+00 2.95873e+00
4.72827e+00 1.89004e+01 6.35708e+00 2.95873e+00
4.97374e+00 1.89004e+01 6.35708e+00 2.95873e+00
5.23195e+00 1.89004e+01 6.35708e+00 2.95873e+00
5.50357e+00 1.89004e+01 6.35708e+00 2.95873e+00
5.78929e+00 1.89004e+01 6.35708e+00 2.95873e+00
6.08984e+00 1.89004e+01 6.35708e+00 2.95873e+00
6.40599e+00 1.89004e+01 6.35708e+00 2.95873e+00
6.73856e+00 1.89004e+01 6.35708e+00 2.95873e+00
7.08840e+00 1.89004e+01 6.35708e+00 2.95873e+00
7.45639e+00 1.89004e+01 6.35708e+00 2.95873e+00
7.84349e+00 1.89004e+01 6.35708e+00 2.95873e+00
8.25069e+00 1.89004e+01 6.35708e+00 2.95873e+00
8.67902e+00 1.89004e+01 6.35708e+00 2.95873e+00
9.12960e+00 1.89004e+01 6.35708e+00 2.95873e+00
9.60356e+00 1.89003e+01 6.35707e+00 2.95873e+00
1.01021e+01 1.89002e+01 6.35706e+00 2.95872e+00
1.06266e+01 1.88999e+01 6.35703e+00 2.95871e+00
1.11783e+01 1.88993e+01 6.35697e+00 2.95869e+00
1.17586e+01 1.88981e+01 6.35684e+00 2.95865e+00
1.23690e+01 1.88957e+01 6.35657e+00 2.95858e+00
1.30112e+01 1.88911e+01 6.35607e+00 2.95843e+00
1.36867e+01 1.88825e+01 6.35514e+00 2.95815e+00
1.43972e+01 1.88671e+01 6.35347e+00 2.95765e+00
1.51446e+01 1.88404e+01 6.35056e+00 2.95679e+00
1.59309e+01 1.87956e+01 6.34567e+00 2.95533e+00
1.67579e+01 1.87226e+01 6.33768e+00 2.95295e+00
1.76279e+01 1.86072e+01 6.32496e+00 2.94916e+00
1.85431e+01 1.84303e+01 6.30528e+00 2.94330e+00
1.95057e+01 1.81678e+01 6.27569e+00 2.93449e+00
2.05184e+01 1.77918e+01 6.23239e+00 2.92161e+00
2.15836e+01 1.72724e+01 6.17081e+00 2.90328e+00
2.27041e+01 1.65838e+01 6.08571e+00 2.87798e+00
2.38828e+01 1.57101e+01 5.97162e+00 2.84407e+00
2.51227e+01 1.46534e+01 5.82337e+00 2.79998e+00
2.64269e+01 1.34377e+01 5.63679e+00 2.74442e+00
2.77989e+01 1.21093e+01 5.40954e+00 2.67652e+00
2.92421e+01 1.07288e+01 5.14173e+00 2.59595e+00
3.07602e+01 9.36053e+00 4.83628e+00 2.50298e+00
3.23571e+01 8.06108e+00 4.49900e+00 2.39839e+00
3.40369e+01 6.87137e+00 4.13819e+00 2.28341e+00
3.58040e+01 5.81451e+00 3.76406e+00 2.15962e+00
3.76627e+01 4.89771e+00 3.38764e+00 2.02885e+00
3.96180e+01 4.11653e+00 3.01978e+00 1.89314e+00
4.16748e+01 3.45935e+00 2.66993e+00 1.75469e+00
4.38383e+01 2.91120e+00 2.34534e+00 1.61578e+00
4.61142e+01 2.45632e+00 2.05064e+00 1.47867e+00
4.85082e+01 2.07974e+00 1.78782e+00 1.34550e+00
5.10265e+01 1.76810e+00 1.55673e+00 1.21818e+00
5.36756e+01 1.50990e+00 1.35562e+00 1.09826e+00
5.64622e+01 1.29548e+00 1.18186e+00 9.86863e-01
5.93934e+01 1.11684e+00 1.03239e+00 8.84653e-01
6.24768e+01 9.67459e-01 9.04083e-01 7.91872e-01
6.57203e+01 8.42031e-01 7.94022e-01 7.08393e-01
6.91322e+01 7.36253e-01 6.99549e-01 6.33803e-01
7.27212e+01 6.46645e-01 6.18331e-01 5.67495e-01
7.64965e+01 5.70389e-01 5.48359e-01 5.08756e-01
8.04679e+01 5.05199e-01 4.87917e-01 4.56829e-01
8.46454e+01 4.49218e-01 4.35554e-01 4.10966e-01
8.90398e+01 4.00934e-01 3.90050e-01 3.70460e-01
9.36623e+01 3.59108e-01 3.50376e-01 3.34659e-01
9.85248e+01 3.22725e-01 3.15673e-01 3.02979e-01
1.03640e+02 2.90949e-01 2.85217e-01 2.74899e-01
1.09020e+02 2.63087e-01 2.58400e-01 2.49964e-01
1.14680e+02 2.38565e-01 2.34712e-01 2.27775e-01
1.20634e+02 2.16906e-01 2.13720e-01 2.07986e-01
1.26896e+02 1.97708e-01 1.95061e-01 1.90297e-01
1.33484e+02 1.80635e-01 1.78426e-01 1.74449e-01
1.40414e+02 1.65404e-01 1.63552e-01 1.60217e-01
1.47704e+02 1.51775e-01 1.50215e-01 1.47408e-01
1.55372e+02 1.39544e-01 1.38225e-01 1.35852e-01
1.63438e+02 1.28536e-01 1.27418e-01 1.25404e-01
1.71923e+02 1.18604e-01 1.17652e-01 1.15937e-01
1.80848e+02 1.09620e-01 1.08806e-01 1.07342e-01
1.90237e+02 1.01473e-01 1.00776e-01 9.95208e-02
2.00113e+02 9.40688e-02 9.34696e-02 9.23911e-02
2.10502e+02 8.73247e-02 8.68083e-02 8.58789e-02
2.21430e+02 8.11691e-02 8.07230e-02 7.99200e-02
2.32926e+02 7.55395e-02 7.51531e-02 7.44577e-02
2.45018e+02 7.03813e-02 7.00458e-02 6.94421e-02
2.57738e+02 6.56463e-02 6.53545e-02 6.48293e-02
2.71119e+02 6.12926e-02 6.10382e-02 6.05803e-02
2.85194e+02 5.72828e-02 5.70606e-02 5.66607e-02
3.00000e+02 5.35840e-02 5.33896e-02 5.30396e-02
