# Supplementary material for: Directional ballistic transport in the two-dimensional metal PdCoO2
Source: Nat Phys. 2022 May 9;18(7):819–24. doi: 10.1038/s41567-022-01570-7 (PMC9279146; doi:10.1038/s41567-022-01570-7)
Supplement: Supplementary file 2 — Source data for Supplementary Figs. 1, 3, 4, 5, 6, 8 and 9c–f. [file 41567_2022_1570_MOESM2_ESM.zip › FigS3.txt]

T[K] rho_data[muOhm-cm] rho_fit
2.10000e+00 8.50597e-03 8.41000e-03
2.30000e+00 8.57489e-03 8.41000e-03
2.50000e+00 8.47051e-03 8.41000e-03
2.70000e+00 8.50568e-03 8.41000e-03
2.90000e+00 8.61903e-03 8.41000e-03
3.10000e+00 8.64122e-03 8.41000e-03
3.30000e+00 8.51355e-03 8.41000e-03
3.50000e+00 8.49045e-03 8.41000e-03
3.70000e+00 8.63993e-03 8.41000e-03
3.90000e+00 8.69281e-03 8.41000e-03
4.10000e+00 8.55423e-03 8.41000e-03
4.30000e+00 8.47885e-03 8.41000e-03
4.50000e+00 8.45753e-03 8.41000e-03
4.70000e+00 8.62670e-03 8.41000e-03
4.90000e+00 8.54006e-03 8.41000e-03
5.10000e+00 8.60272e-03 8.41000e-03
5.30000e+00 8.62670e-03 8.41000e-03
5.50000e+00 8.67454e-03 8.41000e-03
5.70000e+00 8.62594e-03 8.41000e-03
5.90000e+00 8.25272e-03 8.41000e-03
6.10000e+00 8.48588e-03 8.41000e-03
6.30000e+00 8.59585e-03 8.41000e-03
6.50000e+00 8.64330e-03 8.41000e-03
6.70000e+00 8.25946e-03 8.41000e-03
6.90000e+00 8.52585e-03 8.41000e-03
7.10000e+00 8.35001e-03 8.41000e-03
7.30000e+00 8.46958e-03 8.41000e-03
7.50000e+00 8.40499e-03 8.41000e-03
7.70000e+00 8.67891e-03 8.41000e-03
7.90000e+00 8.56861e-03 8.41000e-03
8.10000e+00 8.82479e-03 8.41000e-03
8.30000e+00 8.09321e-03 8.41000e-03
8.50000e+00 9.44978e-03 8.41000e-03
8.70000e+00 8.22323e-03 8.41001e-03
8.90000e+00 8.25651e-03 8.41001e-03
9.10000e+00 7.93459e-03 8.41001e-03
9.30000e+00 8.55043e-03 8.41002e-03
9.50000e+00 8.44047e-03 8.41003e-03
9.70000e+00 8.27413e-03 8.41005e-03
9.90000e+00 8.24489e-03 8.41007e-03
1.01000e+01 8.42083e-03 8.41009e-03
1.03000e+01 8.24893e-03 8.41013e-03
1.05000e+01 8.27068e-03 8.41018e-03
1.07000e+01 8.57867e-03 8.41024e-03
1.09000e+01 8.05878e-03 8.41032e-03
1.11000e+01 8.31598e-03 8.41043e-03
1.13000e+01 9.18962e-03 8.41056e-03
1.15000e+01 8.27944e-03 8.41073e-03
1.17000e+01 8.31315e-03 8.41094e-03
1.19000e+01 8.62616e-03 8.41121e-03
1.21000e+01 8.21263e-03 8.41154e-03
1.23000e+01 8.20198e-03 8.41194e-03
1.25000e+01 8.31624e-03 8.41242e-03
1.27000e+01 7.89591e-03 8.41301e-03
1.29000e+01 7.92840e-03 8.41371e-03
1.31000e+01 7.97771e-03 8.41455e-03
1.33000e+01 8.55116e-03 8.41554e-03
1.35000e+01 8.19386e-03 8.41671e-03
1.37000e+01 7.74593e-03 8.41808e-03
1.39000e+01 8.29501e-03 8.41968e-03
1.41000e+01 7.72531e-03 8.42154e-03
1.43000e+01 8.29943e-03 8.42368e-03
1.45000e+01 7.87041e-03 8.42615e-03
1.47000e+01 8.84632e-03 8.42898e-03
1.49000e+01 8.85478e-03 8.43221e-03
1.51000e+01 9.14055e-03 8.43588e-03
1.53000e+01 8.56381e-03 8.44003e-03
1.55000e+01 8.86229e-03 8.44472e-03
1.57000e+01 8.42685e-03 8.44999e-03
1.59000e+01 8.06205e-03 8.45590e-03
1.61000e+01 8.95348e-03 8.46250e-03
1.63000e+01 8.37877e-03 8.46986e-03
1.65000e+01 9.25207e-03 8.47802e-03
1.67000e+01 7.86279e-03 8.48707e-03
1.69000e+01 8.95224e-03 8.49706e-03
1.71000e+01 8.10578e-03 8.50806e-03
1.73000e+01 8.80354e-03 8.52016e-03
1.75000e+01 7.96833e-03 8.53341e-03
1.77000e+01 8.69608e-03 8.54791e-03
1.79000e+01 8.31690e-03 8.56373e-03
1.81000e+01 8.62739e-03 8.58095e-03
1.83000e+01 8.27695e-03 8.59966e-03
1.85000e+01 9.02345e-03 8.61995e-03
1.87000e+01 9.25021e-03 8.64190e-03
1.89000e+01 8.50746e-03 8.66561e-03
1.91000e+01 9.63377e-03 8.69117e-03
1.93000e+01 8.95782e-03 8.71867e-03
1.95000e+01 8.93350e-03 8.74822e-03
1.97000e+01 8.89510e-03 8.77991e-03
1.99000e+01 8.78542e-03 8.81384e-03
2.01000e+01 8.83102e-03 8.85012e-03
2.03000e+01 8.80232e-03 8.88884e-03
2.05000e+01 9.10404e-03 8.93011e-03
2.07000e+01 9.20522e-03 8.97404e-03
2.09000e+01 9.03717e-03 9.02074e-03
2.11000e+01 8.93910e-03 9.07030e-03
2.13000e+01 9.87050e-03 9.12284e-03
2.15000e+01 9.11652e-03 9.17847e-03
2.17000e+01 9.63625e-03 9.23729e-03
2.19000e+01 9.20212e-03 9.29942e-03
2.21000e+01 9.77370e-03 9.36496e-03
2.23000e+01 9.90554e-03 9.43403e-03
2.25000e+01 9.26834e-03 9.50674e-03
2.27000e+01 9.39889e-03 9.58319e-03
2.29000e+01 9.47448e-03 9.66350e-03
2.31000e+01 1.02110e-02 9.74777e-03
2.33000e+01 9.17522e-03 9.83612e-03
2.35000e+01 9.67185e-03 9.92865e-03
2.37000e+01 1.03572e-02 1.00255e-02
2.39000e+01 1.00455e-02 1.01267e-02
2.41000e+01 1.03715e-02 1.02324e-02
2.43000e+01 1.05046e-02 1.03428e-02
2.45000e+01 1.06267e-02 1.04579e-02
2.47000e+01 1.08538e-02 1.05778e-02
2.49000e+01 1.05883e-02 1.07026e-02
2.51000e+01 1.04127e-02 1.08324e-02
2.53000e+01 1.10924e-02 1.09674e-02
2.55000e+01 1.15253e-02 1.11077e-02
2.57000e+01 1.15647e-02 1.12532e-02
2.59000e+01 1.15057e-02 1.14042e-02
2.61000e+01 1.11918e-02 1.15608e-02
2.63000e+01 1.17940e-02 1.17229e-02
2.65000e+01 1.22275e-02 1.18908e-02
2.67000e+01 1.18496e-02 1.20645e-02
2.69000e+01 1.25698e-02 1.22441e-02
2.71000e+01 1.23846e-02 1.24297e-02
2.73000e+01 1.23056e-02 1.26213e-02
2.75000e+01 1.28766e-02 1.28192e-02
2.77000e+01 1.26754e-02 1.30233e-02
2.79000e+01 1.29141e-02 1.32337e-02
2.81000e+01 1.36387e-02 1.34505e-02
2.83000e+01 1.32148e-02 1.36739e-02
2.85000e+01 1.30540e-02 1.39038e-02
2.87000e+01 1.38411e-02 1.41403e-02
2.89000e+01 1.39266e-02 1.43836e-02
2.91000e+01 1.44601e-02 1.46337e-02
2.93000e+01 1.47500e-02 1.48907e-02
2.95000e+01 1.54806e-02 1.51546e-02
2.97000e+01 1.49755e-02 1.54255e-02
2.99000e+01 1.55046e-02 1.57035e-02
3.01000e+01 1.63174e-02 1.59886e-02
3.03000e+01 1.56883e-02 1.62809e-02
3.05000e+01 1.57074e-02 1.65805e-02
3.07000e+01 1.59838e-02 1.68873e-02
3.09000e+01 1.65735e-02 1.72016e-02
3.11000e+01 1.75830e-02 1.75233e-02
3.13000e+01 1.74768e-02 1.78524e-02
3.15000e+01 1.73041e-02 1.81891e-02
3.17000e+01 1.81015e-02 1.85334e-02
3.19000e+01 1.82708e-02 1.88853e-02
3.21000e+01 1.87774e-02 1.92449e-02
3.23000e+01 1.93937e-02 1.96122e-02
3.25000e+01 1.91779e-02 1.99873e-02
3.27000e+01 1.97320e-02 2.03701e-02
3.29000e+01 2.04041e-02 2.07608e-02
3.31000e+01 2.03008e-02 2.11594e-02
3.33000e+01 2.09739e-02 2.15659e-02
3.35000e+01 2.12968e-02 2.19803e-02
3.37000e+01 2.23032e-02 2.24028e-02
3.39000e+01 2.25159e-02 2.28332e-02
3.41000e+01 2.24725e-02 2.32717e-02
3.43000e+01 2.22982e-02 2.37183e-02
3.45000e+01 2.38556e-02 2.41729e-02
3.47000e+01 2.37116e-02 2.46357e-02
3.49000e+01 2.40605e-02 2.51066e-02
3.51000e+01 2.40636e-02 2.55857e-02
3.53000e+01 2.53342e-02 2.60730e-02
3.55000e+01 2.60504e-02 2.65684e-02
3.57000e+01 2.63300e-02 2.70721e-02
3.59000e+01 2.64187e-02 2.75841e-02
3.61000e+01 2.69828e-02 2.81043e-02
3.63000e+01 2.78711e-02 2.86327e-02
3.65000e+01 2.83590e-02 2.91695e-02
3.67000e+01 2.92139e-02 2.97145e-02
3.69000e+01 2.91417e-02 3.02679e-02
3.71000e+01 2.99601e-02 3.08295e-02
3.73000e+01 2.97948e-02 3.13995e-02
3.75000e+01 3.04536e-02 3.19778e-02
3.77000e+01 3.15231e-02 3.25644e-02
3.79000e+01 3.18236e-02 3.31593e-02
3.81000e+01 3.28440e-02 3.37626e-02
3.83000e+01 3.31373e-02 3.43742e-02
3.85000e+01 3.39647e-02 3.49942e-02
3.87000e+01 3.43910e-02 3.56225e-02
3.89000e+01 3.54261e-02 3.62591e-02
3.91000e+01 3.57994e-02 3.69041e-02
3.93000e+01 3.61902e-02 3.75574e-02
3.95000e+01 3.69220e-02 3.82190e-02
3.97000e+01 3.73727e-02 3.88889e-02
3.99000e+01 3.87080e-02 3.95672e-02
4.01000e+01 3.86046e-02 4.02537e-02
4.03000e+01 4.00495e-02 4.09486e-02
4.05000e+01 3.98277e-02 4.16517e-02
4.07000e+01 4.08060e-02 4.23631e-02
4.09000e+01 4.22519e-02 4.30828e-02
4.11000e+01 4.24552e-02 4.38107e-02
4.13000e+01 4.31290e-02 4.45469e-02
4.15000e+01 4.40694e-02 4.52913e-02
4.17000e+01 4.46713e-02 4.60440e-02
4.19000e+01 4.54781e-02 4.68048e-02
4.21000e+01 4.60997e-02 4.75738e-02
4.23000e+01 4.71592e-02 4.83510e-02
4.25000e+01 4.76289e-02 4.91364e-02
4.27000e+01 4.83370e-02 4.99299e-02
4.29000e+01 4.92344e-02 5.07315e-02
4.31000e+01 5.03011e-02 5.15412e-02
4.33000e+01 5.11847e-02 5.23590e-02
4.35000e+01 5.19250e-02 5.31849e-02
4.37000e+01 5.28357e-02 5.40188e-02
4.39000e+01 5.33933e-02 5.48608e-02
4.41000e+01 5.41233e-02 5.57107e-02
4.43000e+01 5.58746e-02 5.65686e-02
4.45000e+01 5.63076e-02 5.74345e-02
4.47000e+01 5.70481e-02 5.83084e-02
4.49000e+01 5.84206e-02 5.91901e-02
4.51000e+01 5.87663e-02 6.00797e-02
4.53000e+01 5.96071e-02 6.09772e-02
4.55000e+01 6.07566e-02 6.18826e-02
4.57000e+01 6.15709e-02 6.27958e-02
4.59000e+01 6.23399e-02 6.37167e-02
4.61000e+01 6.34881e-02 6.46455e-02
4.63000e+01 6.46003e-02 6.55820e-02
4.65000e+01 6.54096e-02 6.65262e-02
4.67000e+01 6.73459e-02 6.74781e-02
4.69000e+01 6.74752e-02 6.84376e-02
4.71000e+01 6.84188e-02 6.94048e-02
4.73000e+01 7.02797e-02 7.03797e-02
4.75000e+01 7.06339e-02 7.13621e-02
4.77000e+01 7.17178e-02 7.23520e-02
4.79000e+01 7.24096e-02 7.33495e-02
4.81000e+01 7.34676e-02 7.43545e-02
4.83000e+01 7.37874e-02 7.53670e-02
4.85000e+01 7.51711e-02 7.63869e-02
4.87000e+01 7.62234e-02 7.74142e-02
4.89000e+01 7.75006e-02 7.84489e-02
4.91000e+01 7.85032e-02 7.94910e-02
4.93000e+01 7.97489e-02 8.05404e-02
4.95000e+01 8.16058e-02 8.15971e-02
4.97000e+01 8.23245e-02 8.26611e-02
4.99000e+01 8.32459e-02 8.37323e-02
5.01000e+01 8.45097e-02 8.48107e-02
5.03000e+01 8.61445e-02 8.58963e-02
5.05000e+01 8.71653e-02 8.69890e-02
5.07000e+01 8.79793e-02 8.80889e-02
5.09000e+01 8.83300e-02 8.91959e-02
5.11000e+01 8.93785e-02 9.03099e-02
5.13000e+01 9.22468e-02 9.14309e-02
5.15000e+01 9.30705e-02 9.25590e-02
5.17000e+01 9.36477e-02 9.36940e-02
5.19000e+01 9.47846e-02 9.48359e-02
5.21000e+01 9.56585e-02 9.59847e-02
5.23000e+01 9.71647e-02 9.71405e-02
5.25000e+01 9.88933e-02 9.83030e-02
5.27000e+01 9.98216e-02 9.94724e-02
5.29000e+01 1.01013e-01 1.00649e-01
5.31000e+01 1.02225e-01 1.01831e-01
5.33000e+01 1.02864e-01 1.03021e-01
5.35000e+01 1.03810e-01 1.04217e-01
5.37000e+01 1.05445e-01 1.05420e-01
5.39000e+01 1.06616e-01 1.06630e-01
5.41000e+01 1.07867e-01 1.07846e-01
5.43000e+01 1.09974e-01 1.09069e-01
5.45000e+01 1.11252e-01 1.10298e-01
5.47000e+01 1.12370e-01 1.11534e-01
5.49000e+01 1.13864e-01 1.12776e-01
5.51000e+01 1.14954e-01 1.14025e-01
5.53000e+01 1.16342e-01 1.15280e-01
5.55000e+01 1.17680e-01 1.16541e-01
5.57000e+01 1.19198e-01 1.17809e-01
5.59000e+01 1.20576e-01 1.19083e-01
5.61000e+01 1.21846e-01 1.20364e-01
5.63000e+01 1.22764e-01 1.21650e-01
5.65000e+01 1.24733e-01 1.22943e-01
5.67000e+01 1.26187e-01 1.24242e-01
5.69000e+01 1.27590e-01 1.25547e-01
5.71000e+01 1.29419e-01 1.26859e-01
5.73000e+01 1.30329e-01 1.28176e-01
5.75000e+01 1.31083e-01 1.29499e-01
5.77000e+01 1.32540e-01 1.30829e-01
5.79000e+01 1.34301e-01 1.32164e-01
5.81000e+01 1.35843e-01 1.33506e-01
5.83000e+01 1.37516e-01 1.34853e-01
5.85000e+01 1.38689e-01 1.36207e-01
5.87000e+01 1.39671e-01 1.37566e-01
5.89000e+01 1.41598e-01 1.38931e-01
5.91000e+01 1.43035e-01 1.40302e-01
5.93000e+01 1.44630e-01 1.41679e-01
5.95000e+01 1.45835e-01 1.43061e-01
5.97000e+01 1.47731e-01 1.44449e-01
5.99000e+01 1.48893e-01 1.45843e-01
6.01000e+01 1.50516e-01 1.47243e-01
6.03000e+01 1.50804e-01 1.48648e-01
6.05000e+01 1.52959e-01 1.50059e-01
6.07000e+01 1.54369e-01 1.51475e-01
6.09000e+01 1.55963e-01 1.52897e-01
6.11000e+01 1.58013e-01 1.54324e-01
6.13000e+01 1.59029e-01 1.55757e-01
6.15000e+01 1.61040e-01 1.57196e-01
6.17000e+01 1.62700e-01 1.58640e-01
6.19000e+01 1.63455e-01 1.60089e-01
6.21000e+01 1.65122e-01 1.61544e-01
6.23000e+01 1.67004e-01 1.63004e-01
6.25000e+01 1.68479e-01 1.64469e-01
6.27000e+01 1.69987e-01 1.65939e-01
6.29000e+01 1.71765e-01 1.67415e-01
6.31000e+01 1.73409e-01 1.68897e-01
6.33000e+01 1.75119e-01 1.70383e-01
6.35000e+01 1.75827e-01 1.71874e-01
6.37000e+01 1.77812e-01 1.73371e-01
6.39000e+01 1.79731e-01 1.74873e-01
6.41000e+01 1.81509e-01 1.76380e-01
6.43000e+01 1.83153e-01 1.77892e-01
6.45000e+01 1.84486e-01 1.79409e-01
6.47000e+01 1.85867e-01 1.80931e-01
6.49000e+01 1.87802e-01 1.82458e-01
6.51000e+01 1.88935e-01 1.83990e-01
6.53000e+01 1.90487e-01 1.85527e-01
6.55000e+01 1.92511e-01 1.87068e-01
6.57000e+01 1.93992e-01 1.88615e-01
6.59000e+01 1.96088e-01 1.90167e-01
6.61000e+01 1.97027e-01 1.91723e-01
6.63000e+01 1.99485e-01 1.93284e-01
6.65000e+01 2.00927e-01 1.94850e-01
6.67000e+01 2.02396e-01 1.96421e-01
6.69000e+01 2.03782e-01 1.97997e-01
6.71000e+01 2.05356e-01 1.99577e-01
6.73000e+01 2.07691e-01 2.01162e-01
6.75000e+01 2.09141e-01 2.02751e-01
6.77000e+01 2.10636e-01 2.04345e-01
6.79000e+01 2.11856e-01 2.05944e-01
6.81000e+01 2.13808e-01 2.07547e-01
6.83000e+01 2.15827e-01 2.09155e-01
6.85000e+01 2.17394e-01 2.10767e-01
6.87000e+01 2.19177e-01 2.12384e-01
6.89000e+01 2.21049e-01 2.14006e-01
6.91000e+01 2.22992e-01 2.15631e-01
6.93000e+01 2.24553e-01 2.17262e-01
6.95000e+01 2.26134e-01 2.18896e-01
6.97000e+01 2.27717e-01 2.20535e-01
6.99000e+01 2.29571e-01 2.22179e-01
7.01000e+01 2.31320e-01 2.23826e-01
7.03000e+01 2.32660e-01 2.25478e-01
7.05000e+01 2.35085e-01 2.27135e-01
7.07000e+01 2.35900e-01 2.28795e-01
7.09000e+01 2.37671e-01 2.30460e-01
7.11000e+01 2.39857e-01 2.32129e-01
7.13000e+01 2.41711e-01 2.33802e-01
7.15000e+01 2.43572e-01 2.35480e-01
7.17000e+01 2.45008e-01 2.37161e-01
7.19000e+01 2.46900e-01 2.38847e-01
7.21000e+01 2.48080e-01 2.40536e-01
7.23000e+01 2.50512e-01 2.42230e-01
7.25000e+01 2.52839e-01 2.43928e-01
7.27000e+01 2.53561e-01 2.45630e-01
7.29000e+01 2.55370e-01 2.47336e-01
7.31000e+01 2.56837e-01 2.49046e-01
7.33000e+01 2.59222e-01 2.50760e-01
7.35000e+01 2.60675e-01 2.52478e-01
7.37000e+01 2.62570e-01 2.54199e-01
7.39000e+01 2.64563e-01 2.55925e-01
7.41000e+01 2.66684e-01 2.57654e-01
7.43000e+01 2.68516e-01 2.59388e-01
7.45000e+01 2.70037e-01 2.61125e-01
7.47000e+01 2.72259e-01 2.62866e-01
7.49000e+01 2.73388e-01 2.64611e-01
7.51000e+01 2.75471e-01 2.66360e-01
7.53000e+01 2.77253e-01 2.68112e-01
7.55000e+01 2.79576e-01 2.69868e-01
7.57000e+01 2.81322e-01 2.71628e-01
7.59000e+01 2.83086e-01 2.73392e-01
7.61000e+01 2.84504e-01 2.75159e-01
7.63000e+01 2.86511e-01 2.76930e-01
7.65000e+01 2.88439e-01 2.78704e-01
7.67000e+01 2.90382e-01 2.80482e-01
7.69000e+01 2.91929e-01 2.82264e-01
7.71000e+01 2.93574e-01 2.84050e-01
7.73000e+01 2.95317e-01 2.85838e-01
7.75000e+01 2.98063e-01 2.87631e-01
7.77000e+01 2.99520e-01 2.89427e-01
7.79000e+01 3.00692e-01 2.91226e-01
7.81000e+01 3.02308e-01 2.93029e-01
7.83000e+01 3.04520e-01 2.94836e-01
7.85000e+01 3.06685e-01 2.96645e-01
7.87000e+01 3.08769e-01 2.98459e-01
7.89000e+01 3.10328e-01 3.00275e-01
7.91000e+01 3.12855e-01 3.02095e-01
7.93000e+01 3.14035e-01 3.03919e-01
7.95000e+01 3.15313e-01 3.05746e-01
7.97000e+01 3.17649e-01 3.07576e-01
7.99000e+01 3.19808e-01 3.09409e-01
8.01000e+01 3.21834e-01 3.11246e-01
8.03000e+01 3.23807e-01 3.13086e-01
8.05000e+01 3.25535e-01 3.14929e-01
8.07000e+01 3.27095e-01 3.16776e-01
8.09000e+01 3.29217e-01 3.18626e-01
8.11000e+01 3.30756e-01 3.20479e-01
8.13000e+01 3.32860e-01 3.22335e-01
8.15000e+01 3.35030e-01 3.24194e-01
8.17000e+01 3.36823e-01 3.26057e-01
8.19000e+01 3.38924e-01 3.27923e-01
8.21000e+01 3.40353e-01 3.29791e-01
8.23000e+01 3.42470e-01 3.31663e-01
8.25000e+01 3.44549e-01 3.33538e-01
8.27000e+01 3.46412e-01 3.35416e-01
8.29000e+01 3.48066e-01 3.37298e-01
8.31000e+01 3.49679e-01 3.39182e-01
8.33000e+01 3.51820e-01 3.41069e-01
8.35000e+01 3.53863e-01 3.42959e-01
8.37000e+01 3.55570e-01 3.44853e-01
8.39000e+01 3.58256e-01 3.46749e-01
8.41000e+01 3.59586e-01 3.48648e-01
8.43000e+01 3.61435e-01 3.50550e-01
8.45000e+01 3.63175e-01 3.52455e-01
8.47000e+01 3.64932e-01 3.54363e-01
8.49000e+01 3.66867e-01 3.56274e-01
8.51000e+01 3.69439e-01 3.58188e-01
8.53000e+01 3.71029e-01 3.60105e-01
8.55000e+01 3.73344e-01 3.62024e-01
8.57000e+01 3.74934e-01 3.63947e-01
8.59000e+01 3.77381e-01 3.65872e-01
8.61000e+01 3.78777e-01 3.67800e-01
8.63000e+01 3.80545e-01 3.69731e-01
8.65000e+01 3.83052e-01 3.71664e-01
8.67000e+01 3.84827e-01 3.73601e-01
8.69000e+01 3.86480e-01 3.75540e-01
8.71000e+01 3.89236e-01 3.77482e-01
8.73000e+01 3.90733e-01 3.79426e-01
8.75000e+01 3.93341e-01 3.81374e-01
8.77000e+01 3.94591e-01 3.83324e-01
8.79000e+01 3.95946e-01 3.85276e-01
8.81000e+01 3.98833e-01 3.87232e-01
8.83000e+01 4.01107e-01 3.89190e-01
8.85000e+01 4.02832e-01 3.91150e-01
8.87000e+01 4.04133e-01 3.93114e-01
8.89000e+01 4.05458e-01 3.95080e-01
8.91000e+01 4.08360e-01 3.97048e-01
8.93000e+01 4.10800e-01 3.99019e-01
8.95000e+01 4.12367e-01 4.00993e-01
8.97000e+01 4.13941e-01 4.02969e-01
8.99000e+01 4.16186e-01 4.04948e-01
9.01000e+01 4.18124e-01 4.06929e-01
9.03000e+01 4.19725e-01 4.08913e-01
9.05000e+01 4.22731e-01 4.10900e-01
9.07000e+01 4.23361e-01 4.12888e-01
9.09000e+01 4.26196e-01 4.14880e-01
9.11000e+01 4.28654e-01 4.16874e-01
9.13000e+01 4.30038e-01 4.18870e-01
9.15000e+01 4.31693e-01 4.20869e-01
9.17000e+01 4.33655e-01 4.22870e-01
9.19000e+01 4.36255e-01 4.24873e-01
9.21000e+01 4.38471e-01 4.26879e-01
9.23000e+01 4.40443e-01 4.28888e-01
9.25000e+01 4.42484e-01 4.30899e-01
9.27000e+01 4.43512e-01 4.32912e-01
9.29000e+01 4.45376e-01 4.34927e-01
9.31000e+01 4.47367e-01 4.36945e-01
9.33000e+01 4.50194e-01 4.38965e-01
9.35000e+01 4.51788e-01 4.40988e-01
9.37000e+01 4.53695e-01 4.43013e-01
9.39000e+01 4.55970e-01 4.45040e-01
9.41000e+01 4.58050e-01 4.47069e-01
9.43000e+01 4.60019e-01 4.49101e-01
9.45000e+01 4.62026e-01 4.51135e-01
9.47000e+01 4.63806e-01 4.53171e-01
9.49000e+01 4.66141e-01 4.55210e-01
9.51000e+01 4.68005e-01 4.57250e-01
9.53000e+01 4.69810e-01 4.59293e-01
9.55000e+01 4.72098e-01 4.61339e-01
9.57000e+01 4.73504e-01 4.63386e-01
9.59000e+01 4.75416e-01 4.65435e-01
9.61000e+01 4.78422e-01 4.67487e-01
9.63000e+01 4.80220e-01 4.69541e-01
9.65000e+01 4.82859e-01 4.71597e-01
9.67000e+01 4.84118e-01 4.73655e-01
9.69000e+01 4.85378e-01 4.75716e-01
9.71000e+01 4.88264e-01 4.77778e-01
9.73000e+01 4.89776e-01 4.79843e-01
9.75000e+01 4.91890e-01 4.81909e-01
9.77000e+01 4.93816e-01 4.83978e-01
9.79000e+01 4.96317e-01 4.86049e-01
9.81000e+01 4.98502e-01 4.88122e-01
9.83000e+01 5.00048e-01 4.90197e-01
9.85000e+01 5.02575e-01 4.92274e-01
9.87000e+01 5.04732e-01 4.94353e-01
9.89000e+01 5.06854e-01 4.96434e-01
9.91000e+01 5.08557e-01 4.98517e-01
9.93000e+01 5.10561e-01 5.00602e-01
9.95000e+01 5.12720e-01 5.02690e-01
9.97000e+01 5.14679e-01 5.04779e-01
9.99000e+01 5.16881e-01 5.06870e-01
1.00100e+02 5.18915e-01 5.08963e-01
1.00300e+02 5.20621e-01 5.11058e-01
1.00500e+02 5.22646e-01 5.13155e-01
1.00700e+02 5.24560e-01 5.15254e-01
1.00900e+02 5.26832e-01 5.17355e-01
1.01100e+02 5.28973e-01 5.19458e-01
1.01300e+02 5.30844e-01 5.21562e-01
1.01500e+02 5.32512e-01 5.23669e-01
1.01700e+02 5.34502e-01 5.25778e-01
1.01900e+02 5.37260e-01 5.27888e-01
1.02100e+02 5.39471e-01 5.30000e-01
1.02300e+02 5.41591e-01 5.32115e-01
1.02500e+02 5.43439e-01 5.34231e-01
1.02700e+02 5.45224e-01 5.36349e-01
1.02900e+02 5.47105e-01 5.38468e-01
1.03100e+02 5.48681e-01 5.40590e-01
1.03300e+02 5.51180e-01 5.42713e-01
1.03500e+02 5.53599e-01 5.44839e-01
1.03700e+02 5.55911e-01 5.46966e-01
1.03900e+02 5.58050e-01 5.49094e-01
1.04100e+02 5.59461e-01 5.51225e-01
1.04300e+02 5.61469e-01 5.53358e-01
1.04500e+02 5.63647e-01 5.55492e-01
1.04700e+02 5.65521e-01 5.57628e-01
1.04900e+02 5.68093e-01 5.59765e-01
1.05100e+02 5.70159e-01 5.61905e-01
1.05300e+02 5.72025e-01 5.64046e-01
1.05500e+02 5.73889e-01 5.66189e-01
1.05700e+02 5.76253e-01 5.68334e-01
1.05900e+02 5.78105e-01 5.70480e-01
1.06100e+02 5.79738e-01 5.72628e-01
1.06300e+02 5.81714e-01 5.74778e-01
1.06500e+02 5.83954e-01 5.76930e-01
1.06700e+02 5.86782e-01 5.79083e-01
1.06900e+02 5.88705e-01 5.81238e-01
1.07100e+02 5.90675e-01 5.83394e-01
1.07300e+02 5.92610e-01 5.85552e-01
1.07500e+02 5.94804e-01 5.87712e-01
1.07700e+02 5.96958e-01 5.89874e-01
1.07900e+02 5.98611e-01 5.92037e-01
1.08100e+02 6.00932e-01 5.94201e-01
1.08300e+02 6.02786e-01 5.96368e-01
1.08500e+02 6.05460e-01 5.98536e-01
1.08700e+02 6.07823e-01 6.00705e-01
1.08900e+02 6.09790e-01 6.02877e-01
1.09100e+02 6.11353e-01 6.05049e-01
1.09300e+02 6.13647e-01 6.07224e-01
1.09500e+02 6.15477e-01 6.09400e-01
1.09700e+02 6.17284e-01 6.11577e-01
1.09900e+02 6.19519e-01 6.13756e-01
1.10100e+02 6.22541e-01 6.15937e-01
1.10300e+02 6.24049e-01 6.18119e-01
1.10500e+02 6.26199e-01 6.20303e-01
1.10700e+02 6.28351e-01 6.22488e-01
1.10900e+02 6.30151e-01 6.24675e-01
1.11100e+02 6.32293e-01 6.26863e-01
1.11300e+02 6.34319e-01 6.29053e-01
1.11500e+02 6.36988e-01 6.31245e-01
1.11700e+02 6.38389e-01 6.33438e-01
1.11900e+02 6.40692e-01 6.35632e-01
1.12100e+02 6.42801e-01 6.37828e-01
1.12300e+02 6.45319e-01 6.40025e-01
1.12500e+02 6.47138e-01 6.42224e-01
1.12700e+02 6.49084e-01 6.44424e-01
1.12900e+02 6.51105e-01 6.46626e-01
1.13100e+02 6.53224e-01 6.48829e-01
1.13300e+02 6.56009e-01 6.51034e-01
1.13500e+02 6.57854e-01 6.53240e-01
1.13700e+02 6.59692e-01 6.55447e-01
1.13900e+02 6.61848e-01 6.57656e-01
1.14100e+02 6.63933e-01 6.59866e-01
1.14300e+02 6.65531e-01 6.62078e-01
1.14500e+02 6.68141e-01 6.64291e-01
1.14700e+02 6.70653e-01 6.66506e-01
1.14900e+02 6.72847e-01 6.68722e-01
1.15100e+02 6.74581e-01 6.70939e-01
1.15300e+02 6.76950e-01 6.73158e-01
1.15500e+02 6.79288e-01 6.75378e-01
1.15700e+02 6.81467e-01 6.77600e-01
1.15900e+02 6.83019e-01 6.79822e-01
1.16100e+02 6.84585e-01 6.82047e-01
1.16300e+02 6.86427e-01 6.84272e-01
1.16500e+02 6.89477e-01 6.86499e-01
1.16700e+02 6.91902e-01 6.88727e-01
1.16900e+02 6.94354e-01 6.90957e-01
1.17100e+02 6.95702e-01 6.93188e-01
1.17300e+02 6.98611e-01 6.95420e-01
1.17500e+02 6.99727e-01 6.97654e-01
1.17700e+02 7.02419e-01 6.99889e-01
1.17900e+02 7.04216e-01 7.02125e-01
1.18100e+02 7.06380e-01 7.04362e-01
1.18300e+02 7.08444e-01 7.06601e-01
1.18500e+02 7.10514e-01 7.08841e-01
1.18700e+02 7.13380e-01 7.11082e-01
1.18900e+02 7.14619e-01 7.13325e-01
1.19100e+02 7.16550e-01 7.15569e-01
1.19300e+02 7.19211e-01 7.17814e-01
1.19500e+02 7.21019e-01 7.20061e-01
1.19700e+02 7.23171e-01 7.22308e-01
1.19900e+02 7.25141e-01 7.24557e-01
1.20100e+02 7.27597e-01 7.26807e-01
1.20300e+02 7.29626e-01 7.29059e-01
1.20500e+02 7.32091e-01 7.31311e-01
1.20700e+02 7.33974e-01 7.33565e-01
1.20900e+02 7.36109e-01 7.35820e-01
1.21100e+02 7.38526e-01 7.38077e-01
1.21300e+02 7.40439e-01 7.40334e-01
1.21500e+02 7.42358e-01 7.42593e-01
1.21700e+02 7.45091e-01 7.44853e-01
1.21900e+02 7.46748e-01 7.47114e-01
1.22100e+02 7.49214e-01 7.49377e-01
1.22300e+02 7.51393e-01 7.51640e-01
1.22500e+02 7.53348e-01 7.53905e-01
1.22700e+02 7.55655e-01 7.56171e-01
1.22900e+02 7.58030e-01 7.58438e-01
1.23100e+02 7.60149e-01 7.60706e-01
1.23300e+02 7.61903e-01 7.62975e-01
1.23500e+02 7.64192e-01 7.65246e-01
1.23700e+02 7.66093e-01 7.67518e-01
1.23900e+02 7.68617e-01 7.69790e-01
1.24100e+02 7.70109e-01 7.72064e-01
1.24300e+02 7.72024e-01 7.74339e-01
1.24500e+02 7.75030e-01 7.76616e-01
1.24700e+02 7.77371e-01 7.78893e-01
1.24900e+02 7.79824e-01 7.81172e-01
1.25100e+02 7.81901e-01 7.83451e-01
1.25300e+02 7.83222e-01 7.85732e-01
1.25500e+02 7.85442e-01 7.88014e-01
1.25700e+02 7.87960e-01 7.90297e-01
1.25900e+02 7.90234e-01 7.92581e-01
1.26100e+02 7.91570e-01 7.94866e-01
1.26300e+02 7.94551e-01 7.97152e-01
1.26500e+02 7.96691e-01 7.99440e-01
1.26700e+02 7.98796e-01 8.01728e-01
1.26900e+02 8.00802e-01 8.04017e-01
1.27100e+02 8.02723e-01 8.06308e-01
1.27300e+02 8.05095e-01 8.08600e-01
1.27500e+02 8.07851e-01 8.10892e-01
1.27700e+02 8.09784e-01 8.13186e-01
1.27900e+02 8.11428e-01 8.15481e-01
1.28100e+02 8.13903e-01 8.17777e-01
1.28300e+02 8.16813e-01 8.20074e-01
1.28500e+02 8.17948e-01 8.22372e-01
1.28700e+02 8.20295e-01 8.24670e-01
1.28900e+02 8.22628e-01 8.26970e-01
1.29100e+02 8.25060e-01 8.29272e-01
1.29300e+02 8.26778e-01 8.31574e-01
1.29500e+02 8.29275e-01 8.33877e-01
1.29700e+02 8.31211e-01 8.36181e-01
1.29900e+02 8.33028e-01 8.38486e-01
1.30100e+02 8.36131e-01 8.40792e-01
1.30300e+02 8.37868e-01 8.43099e-01
1.30500e+02 8.40067e-01 8.45407e-01
1.30700e+02 8.41595e-01 8.47716e-01
1.30900e+02 8.44183e-01 8.50027e-01
1.31100e+02 8.45806e-01 8.52338e-01
1.31300e+02 8.48209e-01 8.54650e-01
1.31500e+02 8.50613e-01 8.56963e-01
1.31700e+02 8.52823e-01 8.59277e-01
1.31900e+02 8.55410e-01 8.61592e-01
1.32100e+02 8.57644e-01 8.63908e-01
1.32300e+02 8.60224e-01 8.66225e-01
1.32500e+02 8.61903e-01 8.68543e-01
1.32700e+02 8.64302e-01 8.70862e-01
1.32900e+02 8.66254e-01 8.73181e-01
1.33100e+02 8.67926e-01 8.75502e-01
1.33300e+02 8.70855e-01 8.77824e-01
1.33500e+02 8.73239e-01 8.80146e-01
1.33700e+02 8.75398e-01 8.82470e-01
1.33900e+02 8.77823e-01 8.84795e-01
1.34100e+02 8.79338e-01 8.87120e-01
1.34300e+02 8.82007e-01 8.89446e-01
1.34500e+02 8.84301e-01 8.91774e-01
1.34700e+02 8.86216e-01 8.94102e-01
1.34900e+02 8.88053e-01 8.96431e-01
1.35100e+02 8.90562e-01 8.98761e-01
1.35300e+02 8.92763e-01 9.01092e-01
1.35500e+02 8.94797e-01 9.03424e-01
1.35700e+02 8.97306e-01 9.05757e-01
1.35900e+02 8.99905e-01 9.08090e-01
1.36100e+02 9.01174e-01 9.10425e-01
1.36300e+02 9.04100e-01 9.12760e-01
1.36500e+02 9.06442e-01 9.15097e-01
1.36700e+02 9.08837e-01 9.17434e-01
1.36900e+02 9.10524e-01 9.19772e-01
1.37100e+02 9.13221e-01 9.22111e-01
1.37300e+02 9.15997e-01 9.24451e-01
1.37500e+02 9.18027e-01 9.26791e-01
1.37700e+02 9.20202e-01 9.29133e-01
1.37900e+02 9.21561e-01 9.31475e-01
1.38100e+02 9.24012e-01 9.33819e-01
1.38300e+02 9.25922e-01 9.36163e-01
1.38500e+02 9.28033e-01 9.38508e-01
1.38700e+02 9.30584e-01 9.40854e-01
1.38900e+02 9.32513e-01 9.43200e-01
1.39100e+02 9.34932e-01 9.45548e-01
1.39300e+02 9.37167e-01 9.47896e-01
1.39500e+02 9.39386e-01 9.50245e-01
1.39700e+02 9.41836e-01 9.52596e-01
1.39900e+02 9.44244e-01 9.54946e-01
1.40100e+02 9.46771e-01 9.57298e-01
1.40300e+02 9.48531e-01 9.59651e-01
1.40500e+02 9.50217e-01 9.62004e-01
1.40700e+02 9.52415e-01 9.64358e-01
1.40900e+02 9.54488e-01 9.66713e-01
1.41100e+02 9.56959e-01 9.69069e-01
1.41300e+02 9.59017e-01 9.71425e-01
1.41500e+02 9.61383e-01 9.73783e-01
1.41700e+02 9.63999e-01 9.76141e-01
1.41900e+02 9.66531e-01 9.78500e-01
1.42100e+02 9.68381e-01 9.80860e-01
1.42300e+02 9.71295e-01 9.83220e-01
1.42500e+02 9.72492e-01 9.85582e-01
1.42700e+02 9.75587e-01 9.87944e-01
1.42900e+02 9.78232e-01 9.90307e-01
1.43100e+02 9.79397e-01 9.92671e-01
1.43300e+02 9.82014e-01 9.95035e-01
1.43500e+02 9.83857e-01 9.97400e-01
1.43700e+02 9.85882e-01 9.99766e-01
1.43900e+02 9.88003e-01 1.00213e+00
1.44100e+02 9.90447e-01 1.00450e+00
1.44300e+02 9.92856e-01 1.00687e+00
1.44500e+02 9.94951e-01 1.00924e+00
1.44700e+02 9.96838e-01 1.01161e+00
1.44900e+02 9.99421e-01 1.01398e+00
1.45100e+02 1.00196e+00 1.01635e+00
1.45300e+02 1.00418e+00 1.01872e+00
1.45500e+02 1.00611e+00 1.02109e+00
1.45700e+02 1.00914e+00 1.02347e+00
1.45900e+02 1.01159e+00 1.02584e+00
1.46100e+02 1.01339e+00 1.02822e+00
1.46300e+02 1.01594e+00 1.03059e+00
1.46500e+02 1.01818e+00 1.03297e+00
1.46700e+02 1.02065e+00 1.03535e+00
1.46900e+02 1.02263e+00 1.03773e+00
1.47100e+02 1.02489e+00 1.04010e+00
1.47300e+02 1.02663e+00 1.04248e+00
1.47500e+02 1.02937e+00 1.04486e+00
1.47700e+02 1.03192e+00 1.04724e+00
1.47900e+02 1.03351e+00 1.04963e+00
1.48100e+02 1.03621e+00 1.05201e+00
1.48300e+02 1.03809e+00 1.05439e+00
1.48500e+02 1.03947e+00 1.05678e+00
1.48700e+02 1.04292e+00 1.05916e+00
1.48900e+02 1.04518e+00 1.06154e+00
1.49100e+02 1.04730e+00 1.06393e+00
1.49300e+02 1.04973e+00 1.06632e+00
1.49500e+02 1.05260e+00 1.06870e+00
1.49700e+02 1.05456e+00 1.07109e+00
1.49900e+02 1.05621e+00 1.07348e+00
1.50100e+02 1.05882e+00 1.07587e+00
1.50300e+02 1.06192e+00 1.07826e+00
1.50500e+02 1.06371e+00 1.08065e+00
1.50700e+02 1.06660e+00 1.08304e+00
1.50900e+02 1.06825e+00 1.08543e+00
1.51100e+02 1.07035e+00 1.08783e+00
1.51300e+02 1.07181e+00 1.09022e+00
1.51500e+02 1.07378e+00 1.09261e+00
1.51700e+02 1.07678e+00 1.09501e+00
1.51900e+02 1.07888e+00 1.09740e+00
1.52100e+02 1.08135e+00 1.09980e+00
1.52300e+02 1.08336e+00 1.10220e+00
1.52500e+02 1.08613e+00 1.10459e+00
1.52700e+02 1.08829e+00 1.10699e+00
1.52900e+02 1.09061e+00 1.10939e+00
1.53100e+02 1.09292e+00 1.11179e+00
1.53300e+02 1.09526e+00 1.11419e+00
1.53500e+02 1.09785e+00 1.11659e+00
1.53700e+02 1.09966e+00 1.11899e+00
1.53900e+02 1.10252e+00 1.12139e+00
1.54100e+02 1.10473e+00 1.12380e+00
1.54300e+02 1.10689e+00 1.12620e+00
1.54500e+02 1.10950e+00 1.12860e+00
1.54700e+02 1.11114e+00 1.13101e+00
1.54900e+02 1.11436e+00 1.13341e+00
1.55100e+02 1.11583e+00 1.13582e+00
1.55300e+02 1.11774e+00 1.13822e+00
1.55500e+02 1.12011e+00 1.14063e+00
1.55700e+02 1.12262e+00 1.14304e+00
1.55900e+02 1.12532e+00 1.14545e+00
1.56100e+02 1.12774e+00 1.14785e+00
1.56300e+02 1.12988e+00 1.15026e+00
1.56500e+02 1.13195e+00 1.15267e+00
1.56700e+02 1.13376e+00 1.15508e+00
1.56900e+02 1.13671e+00 1.15749e+00
1.57100e+02 1.13904e+00 1.15991e+00
1.57300e+02 1.14170e+00 1.16232e+00
1.57500e+02 1.14372e+00 1.16473e+00
1.57700e+02 1.14622e+00 1.16715e+00
1.57900e+02 1.14876e+00 1.16956e+00
1.58100e+02 1.15029e+00 1.17197e+00
1.58300e+02 1.15296e+00 1.17439e+00
1.58500e+02 1.15513e+00 1.17681e+00
1.58700e+02 1.15709e+00 1.17922e+00
1.58900e+02 1.15945e+00 1.18164e+00
1.59100e+02 1.16182e+00 1.18406e+00
1.59300e+02 1.16406e+00 1.18647e+00
1.59500e+02 1.16682e+00 1.18889e+00
1.59700e+02 1.16908e+00 1.19131e+00
1.59900e+02 1.17096e+00 1.19373e+00
1.60100e+02 1.17371e+00 1.19615e+00
1.60300e+02 1.17661e+00 1.19857e+00
1.60500e+02 1.17890e+00 1.20100e+00
1.60700e+02 1.18084e+00 1.20342e+00
1.60900e+02 1.18328e+00 1.20584e+00
1.61100e+02 1.18542e+00 1.20826e+00
1.61300e+02 1.18766e+00 1.21069e+00
1.61500e+02 1.19006e+00 1.21311e+00
1.61700e+02 1.19281e+00 1.21554e+00
1.61900e+02 1.19481e+00 1.21796e+00
1.62100e+02 1.19752e+00 1.22039e+00
1.62300e+02 1.19987e+00 1.22282e+00
1.62500e+02 1.20120e+00 1.22524e+00
1.62700e+02 1.20384e+00 1.22767e+00
1.62900e+02 1.20620e+00 1.23010e+00
1.63100e+02 1.20849e+00 1.23253e+00
1.63300e+02 1.21095e+00 1.23496e+00
1.63500e+02 1.21328e+00 1.23739e+00
1.63700e+02 1.21544e+00 1.23982e+00
1.63900e+02 1.21779e+00 1.24225e+00
1.64100e+02 1.22084e+00 1.24468e+00
1.64300e+02 1.22313e+00 1.24711e+00
1.64500e+02 1.22507e+00 1.24955e+00
1.64700e+02 1.22788e+00 1.25198e+00
1.64900e+02 1.22985e+00 1.25441e+00
1.65100e+02 1.23200e+00 1.25685e+00
1.65300e+02 1.23478e+00 1.25928e+00
1.65500e+02 1.23787e+00 1.26172e+00
1.65700e+02 1.23907e+00 1.26415e+00
1.65900e+02 1.24163e+00 1.26659e+00
1.66100e+02 1.24391e+00 1.26903e+00
1.66300e+02 1.24608e+00 1.27146e+00
1.66500e+02 1.24874e+00 1.27390e+00
1.66700e+02 1.25116e+00 1.27634e+00
1.66900e+02 1.25360e+00 1.27878e+00
1.67100e+02 1.25570e+00 1.28122e+00
1.67300e+02 1.25794e+00 1.28366e+00
1.67500e+02 1.26040e+00 1.28610e+00
1.67700e+02 1.26312e+00 1.28854e+00
1.67900e+02 1.26493e+00 1.29098e+00
1.68100e+02 1.26725e+00 1.29342e+00
1.68300e+02 1.26986e+00 1.29586e+00
1.68500e+02 1.27225e+00 1.29831e+00
1.68700e+02 1.27450e+00 1.30075e+00
1.68900e+02 1.27714e+00 1.30319e+00
1.69100e+02 1.27985e+00 1.30564e+00
1.69300e+02 1.28177e+00 1.30808e+00
1.69500e+02 1.28437e+00 1.31053e+00
1.69700e+02 1.28692e+00 1.31298e+00
1.69900e+02 1.28903e+00 1.31542e+00
1.70100e+02 1.29186e+00 1.31787e+00
1.70300e+02 1.29385e+00 1.32032e+00
1.70500e+02 1.29655e+00 1.32276e+00
1.70700e+02 1.29833e+00 1.32521e+00
1.70900e+02 1.30068e+00 1.32766e+00
1.71100e+02 1.30285e+00 1.33011e+00
1.71300e+02 1.30482e+00 1.33256e+00
1.71500e+02 1.30753e+00 1.33501e+00
1.71700e+02 1.31024e+00 1.33746e+00
1.71900e+02 1.31254e+00 1.33991e+00
1.72100e+02 1.31487e+00 1.34236e+00
1.72300e+02 1.31774e+00 1.34481e+00
1.72500e+02 1.31969e+00 1.34727e+00
1.72700e+02 1.32238e+00 1.34972e+00
1.72900e+02 1.32457e+00 1.35217e+00
1.73100e+02 1.32672e+00 1.35463e+00
1.73300e+02 1.32901e+00 1.35708e+00
1.73500e+02 1.33132e+00 1.35954e+00
1.73700e+02 1.33470e+00 1.36199e+00
1.73900e+02 1.33680e+00 1.36445e+00
1.74100e+02 1.33892e+00 1.36690e+00
1.74300e+02 1.34131e+00 1.36936e+00
1.74500e+02 1.34410e+00 1.37182e+00
1.74700e+02 1.34643e+00 1.37427e+00
1.74900e+02 1.34952e+00 1.37673e+00
1.75100e+02 1.35129e+00 1.37919e+00
1.75300e+02 1.35402e+00 1.38165e+00
1.75500e+02 1.35586e+00 1.38411e+00
1.75700e+02 1.35887e+00 1.38657e+00
1.75900e+02 1.36124e+00 1.38903e+00
1.76100e+02 1.36308e+00 1.39149e+00
1.76300e+02 1.36581e+00 1.39395e+00
1.76500e+02 1.36828e+00 1.39641e+00
1.76700e+02 1.37040e+00 1.39887e+00
1.76900e+02 1.37373e+00 1.40134e+00
1.77100e+02 1.37599e+00 1.40380e+00
1.77300e+02 1.37830e+00 1.40626e+00
1.77500e+02 1.38077e+00 1.40873e+00
1.77700e+02 1.38286e+00 1.41119e+00
1.77900e+02 1.38525e+00 1.41365e+00
1.78100e+02 1.38799e+00 1.41612e+00
1.78300e+02 1.39064e+00 1.41859e+00
1.78500e+02 1.39216e+00 1.42105e+00
1.78700e+02 1.39419e+00 1.42352e+00
1.78900e+02 1.39644e+00 1.42598e+00
1.79100e+02 1.39943e+00 1.42845e+00
1.79300e+02 1.40133e+00 1.43092e+00
1.79500e+02 1.40399e+00 1.43339e+00
1.79700e+02 1.40687e+00 1.43585e+00
1.79900e+02 1.40932e+00 1.43832e+00
1.80100e+02 1.41119e+00 1.44079e+00
1.80300e+02 1.41395e+00 1.44326e+00
1.80500e+02 1.41645e+00 1.44573e+00
1.80700e+02 1.41839e+00 1.44820e+00
1.80900e+02 1.42106e+00 1.45067e+00
1.81100e+02 1.42360e+00 1.45314e+00
1.81300e+02 1.42616e+00 1.45562e+00
1.81500e+02 1.42832e+00 1.45809e+00
1.81700e+02 1.43091e+00 1.46056e+00
1.81900e+02 1.43366e+00 1.46303e+00
1.82100e+02 1.43590e+00 1.46551e+00
1.82300e+02 1.43816e+00 1.46798e+00
1.82500e+02 1.44061e+00 1.47045e+00
1.82700e+02 1.44290e+00 1.47293e+00
1.82900e+02 1.44606e+00 1.47540e+00
1.83100e+02 1.44876e+00 1.47788e+00
1.83300e+02 1.45130e+00 1.48035e+00
1.83500e+02 1.45315e+00 1.48283e+00
1.83700e+02 1.45534e+00 1.48530e+00
1.83900e+02 1.45862e+00 1.48778e+00
1.84100e+02 1.46121e+00 1.49026e+00
1.84300e+02 1.46280e+00 1.49274e+00
1.84500e+02 1.46604e+00 1.49521e+00
1.84700e+02 1.46868e+00 1.49769e+00
1.84900e+02 1.47051e+00 1.50017e+00
1.85100e+02 1.47199e+00 1.50265e+00
1.85300e+02 1.47448e+00 1.50513e+00
1.85500e+02 1.47770e+00 1.50761e+00
1.85700e+02 1.47954e+00 1.51009e+00
1.85900e+02 1.48238e+00 1.51257e+00
1.86100e+02 1.48467e+00 1.51505e+00
1.86300e+02 1.48753e+00 1.51753e+00
1.86500e+02 1.48982e+00 1.52001e+00
1.86700e+02 1.49257e+00 1.52250e+00
1.86900e+02 1.49455e+00 1.52498e+00
1.87100e+02 1.49670e+00 1.52746e+00
1.87300e+02 1.49911e+00 1.52994e+00
1.87500e+02 1.50200e+00 1.53243e+00
1.87700e+02 1.50454e+00 1.53491e+00
1.87900e+02 1.50676e+00 1.53740e+00
1.88100e+02 1.50902e+00 1.53988e+00
1.88300e+02 1.51222e+00 1.54236e+00
1.88500e+02 1.51434e+00 1.54485e+00
1.88700e+02 1.51760e+00 1.54734e+00
1.88900e+02 1.51946e+00 1.54982e+00
1.89100e+02 1.52189e+00 1.55231e+00
1.89300e+02 1.52432e+00 1.55479e+00
1.89500e+02 1.52736e+00 1.55728e+00
1.89700e+02 1.52997e+00 1.55977e+00
1.89900e+02 1.53229e+00 1.56226e+00
1.90100e+02 1.53424e+00 1.56475e+00
1.90300e+02 1.53729e+00 1.56723e+00
1.90500e+02 1.53929e+00 1.56972e+00
1.90700e+02 1.54197e+00 1.57221e+00
1.90900e+02 1.54474e+00 1.57470e+00
1.91100e+02 1.54762e+00 1.57719e+00
1.91300e+02 1.55007e+00 1.57968e+00
1.91500e+02 1.55250e+00 1.58217e+00
1.91700e+02 1.55522e+00 1.58466e+00
1.91900e+02 1.55740e+00 1.58715e+00
1.92100e+02 1.55984e+00 1.58965e+00
1.92300e+02 1.56241e+00 1.59214e+00
1.92500e+02 1.56499e+00 1.59463e+00
1.92700e+02 1.56731e+00 1.59712e+00
1.92900e+02 1.56972e+00 1.59962e+00
1.93100e+02 1.57187e+00 1.60211e+00
1.93300e+02 1.57491e+00 1.60460e+00
1.93500e+02 1.57784e+00 1.60710e+00
1.93700e+02 1.58019e+00 1.60959e+00
1.93900e+02 1.58236e+00 1.61209e+00
1.94100e+02 1.58468e+00 1.61458e+00
1.94300e+02 1.58667e+00 1.61708e+00
1.94500e+02 1.58931e+00 1.61957e+00
1.94700e+02 1.59159e+00 1.62207e+00
1.94900e+02 1.59467e+00 1.62456e+00
1.95100e+02 1.59679e+00 1.62706e+00
1.95300e+02 1.59891e+00 1.62956e+00
1.95500e+02 1.60137e+00 1.63206e+00
1.95700e+02 1.60414e+00 1.63455e+00
1.95900e+02 1.60634e+00 1.63705e+00
1.96100e+02 1.60893e+00 1.63955e+00
1.96300e+02 1.61175e+00 1.64205e+00
1.96500e+02 1.61435e+00 1.64455e+00
1.96700e+02 1.61685e+00 1.64705e+00
1.96900e+02 1.61935e+00 1.64955e+00
1.97100e+02 1.62181e+00 1.65205e+00
1.97300e+02 1.62462e+00 1.65455e+00
1.97500e+02 1.62662e+00 1.65705e+00
1.97700e+02 1.62919e+00 1.65955e+00
1.97900e+02 1.63247e+00 1.66205e+00
1.98100e+02 1.63557e+00 1.66455e+00
1.98300e+02 1.63736e+00 1.66705e+00
1.98500e+02 1.63985e+00 1.66955e+00
1.98700e+02 1.64239e+00 1.67206e+00
1.98900e+02 1.64458e+00 1.67456e+00
1.99100e+02 1.64675e+00 1.67706e+00
1.99300e+02 1.64984e+00 1.67957e+00
1.99500e+02 1.65190e+00 1.68207e+00
1.99700e+02 1.65505e+00 1.68457e+00
1.99900e+02 1.65725e+00 1.68708e+00
2.00100e+02 1.65988e+00 1.68958e+00
2.00300e+02 1.66221e+00 1.69209e+00
2.00500e+02 1.66510e+00 1.69459e+00
2.00700e+02 1.66738e+00 1.69710e+00
2.00900e+02 1.66993e+00 1.69960e+00
2.01100e+02 1.67249e+00 1.70211e+00
2.01300e+02 1.67509e+00 1.70462e+00
2.01500e+02 1.67776e+00 1.70712e+00
2.01700e+02 1.67994e+00 1.70963e+00
2.01900e+02 1.68287e+00 1.71214e+00
2.02100e+02 1.68521e+00 1.71464e+00
2.02300e+02 1.68724e+00 1.71715e+00
2.02500e+02 1.69077e+00 1.71966e+00
2.02700e+02 1.69321e+00 1.72217e+00
2.02900e+02 1.69564e+00 1.72468e+00
2.03100e+02 1.69811e+00 1.72719e+00
2.03300e+02 1.70035e+00 1.72970e+00
2.03500e+02 1.70336e+00 1.73221e+00
2.03700e+02 1.70595e+00 1.73472e+00
2.03900e+02 1.70842e+00 1.73723e+00
2.04100e+02 1.71090e+00 1.73974e+00
2.04300e+02 1.71373e+00 1.74225e+00
2.04500e+02 1.71602e+00 1.74476e+00
2.04700e+02 1.71869e+00 1.74727e+00
2.04900e+02 1.72116e+00 1.74978e+00
2.05100e+02 1.72386e+00 1.75229e+00
2.05300e+02 1.72636e+00 1.75480e+00
2.05500e+02 1.72912e+00 1.75732e+00
2.05700e+02 1.73159e+00 1.75983e+00
2.05900e+02 1.73488e+00 1.76234e+00
2.06100e+02 1.73634e+00 1.76486e+00
2.06300e+02 1.73878e+00 1.76737e+00
2.06500e+02 1.74142e+00 1.76988e+00
2.06700e+02 1.74417e+00 1.77240e+00
2.06900e+02 1.74649e+00 1.77491e+00
2.07100e+02 1.74945e+00 1.77743e+00
2.07300e+02 1.75171e+00 1.77994e+00
2.07500e+02 1.75439e+00 1.78246e+00
2.07700e+02 1.75739e+00 1.78497e+00
2.07900e+02 1.76040e+00 1.78749e+00
2.08100e+02 1.76178e+00 1.79001e+00
2.08300e+02 1.76550e+00 1.79252e+00
2.08500e+02 1.76761e+00 1.79504e+00
2.08700e+02 1.77040e+00 1.79756e+00
2.08900e+02 1.77287e+00 1.80007e+00
2.09100e+02 1.77522e+00 1.80259e+00
2.09300e+02 1.77825e+00 1.80511e+00
2.09500e+02 1.78074e+00 1.80763e+00
2.09700e+02 1.78304e+00 1.81014e+00
2.09900e+02 1.78499e+00 1.81266e+00
2.10100e+02 1.78801e+00 1.81518e+00
2.10300e+02 1.79082e+00 1.81770e+00
2.10500e+02 1.79343e+00 1.82022e+00
2.10700e+02 1.79552e+00 1.82274e+00
2.10900e+02 1.79858e+00 1.82526e+00
2.11100e+02 1.80167e+00 1.82778e+00
2.11300e+02 1.80330e+00 1.83030e+00
2.11500e+02 1.80689e+00 1.83282e+00
2.11700e+02 1.80894e+00 1.83534e+00
2.11900e+02 1.81136e+00 1.83786e+00
2.12100e+02 1.81462e+00 1.84038e+00
2.12300e+02 1.81707e+00 1.84291e+00
2.12500e+02 1.81955e+00 1.84543e+00
2.12700e+02 1.82184e+00 1.84795e+00
2.12900e+02 1.82474e+00 1.85047e+00
2.13100e+02 1.82671e+00 1.85299e+00
2.13300e+02 1.82946e+00 1.85552e+00
2.13500e+02 1.83220e+00 1.85804e+00
2.13700e+02 1.83509e+00 1.86056e+00
2.13900e+02 1.83700e+00 1.86309e+00
2.14100e+02 1.83996e+00 1.86561e+00
2.14300e+02 1.84375e+00 1.86814e+00
2.14500e+02 1.84582e+00 1.87066e+00
2.14700e+02 1.84804e+00 1.87319e+00
2.14900e+02 1.85099e+00 1.87571e+00
2.15100e+02 1.85370e+00 1.87824e+00
2.15300e+02 1.85573e+00 1.88076e+00
2.15500e+02 1.85882e+00 1.88329e+00
2.15700e+02 1.86134e+00 1.88581e+00
2.15900e+02 1.86394e+00 1.88834e+00
2.16100e+02 1.86635e+00 1.89087e+00
2.16300e+02 1.86934e+00 1.89339e+00
2.16500e+02 1.87155e+00 1.89592e+00
2.16700e+02 1.87422e+00 1.89845e+00
2.16900e+02 1.87691e+00 1.90097e+00
2.17100e+02 1.87974e+00 1.90350e+00
2.17300e+02 1.88259e+00 1.90603e+00
2.17500e+02 1.88422e+00 1.90856e+00
2.17700e+02 1.88699e+00 1.91109e+00
2.17900e+02 1.89034e+00 1.91361e+00
2.18100e+02 1.89237e+00 1.91614e+00
2.18300e+02 1.89555e+00 1.91867e+00
2.18500e+02 1.89821e+00 1.92120e+00
2.18700e+02 1.90091e+00 1.92373e+00
2.18900e+02 1.90374e+00 1.92626e+00
2.19100e+02 1.90640e+00 1.92879e+00
2.19300e+02 1.90869e+00 1.93132e+00
2.19500e+02 1.91158e+00 1.93385e+00
2.19700e+02 1.91416e+00 1.93638e+00
2.19900e+02 1.91631e+00 1.93891e+00
2.20100e+02 1.91905e+00 1.94144e+00
2.20300e+02 1.92178e+00 1.94398e+00
2.20500e+02 1.92429e+00 1.94651e+00
2.20700e+02 1.92728e+00 1.94904e+00
2.20900e+02 1.92989e+00 1.95157e+00
2.21100e+02 1.93260e+00 1.95410e+00
2.21300e+02 1.93505e+00 1.95664e+00
2.21500e+02 1.93800e+00 1.95917e+00
2.21700e+02 1.94096e+00 1.96170e+00
2.21900e+02 1.94365e+00 1.96424e+00
2.22100e+02 1.94510e+00 1.96677e+00
2.22300e+02 1.94839e+00 1.96930e+00
2.22500e+02 1.95161e+00 1.97184e+00
2.22700e+02 1.95429e+00 1.97437e+00
2.22900e+02 1.95685e+00 1.97691e+00
2.23100e+02 1.95937e+00 1.97944e+00
2.23300e+02 1.96193e+00 1.98197e+00
2.23500e+02 1.96438e+00 1.98451e+00
2.23700e+02 1.96696e+00 1.98704e+00
2.23900e+02 1.96871e+00 1.98958e+00
2.24100e+02 1.97178e+00 1.99212e+00
2.24300e+02 1.97466e+00 1.99465e+00
2.24500e+02 1.97722e+00 1.99719e+00
2.24700e+02 1.98002e+00 1.99972e+00
2.24900e+02 1.98271e+00 2.00226e+00
2.25100e+02 1.98526e+00 2.00480e+00
2.25300e+02 1.98790e+00 2.00734e+00
2.25500e+02 1.99037e+00 2.00987e+00
2.25700e+02 1.99314e+00 2.01241e+00
2.25900e+02 1.99573e+00 2.01495e+00
2.26100e+02 1.99856e+00 2.01749e+00
2.26300e+02 2.00124e+00 2.02002e+00
2.26500e+02 2.00383e+00 2.02256e+00
2.26700e+02 2.00695e+00 2.02510e+00
2.26900e+02 2.00923e+00 2.02764e+00
2.27100e+02 2.01177e+00 2.03018e+00
2.27300e+02 2.01469e+00 2.03272e+00
2.27500e+02 2.01773e+00 2.03526e+00
2.27700e+02 2.02027e+00 2.03780e+00
2.27900e+02 2.02293e+00 2.04034e+00
2.28100e+02 2.02514e+00 2.04288e+00
2.28300e+02 2.02846e+00 2.04542e+00
2.28500e+02 2.03087e+00 2.04796e+00
2.28700e+02 2.03329e+00 2.05050e+00
2.28900e+02 2.03637e+00 2.05304e+00
2.29100e+02 2.03919e+00 2.05558e+00
2.29300e+02 2.04201e+00 2.05812e+00
2.29500e+02 2.04493e+00 2.06066e+00
2.29700e+02 2.04710e+00 2.06320e+00
2.29900e+02 2.04981e+00 2.06575e+00
2.30100e+02 2.05228e+00 2.06829e+00
2.30300e+02 2.05481e+00 2.07083e+00
2.30500e+02 2.05822e+00 2.07337e+00
2.30700e+02 2.06066e+00 2.07592e+00
2.30900e+02 2.06306e+00 2.07846e+00
2.31100e+02 2.06566e+00 2.08100e+00
2.31300e+02 2.06877e+00 2.08354e+00
2.31500e+02 2.07177e+00 2.08609e+00
2.31700e+02 2.07444e+00 2.08863e+00
2.31900e+02 2.07674e+00 2.09118e+00
2.32100e+02 2.07906e+00 2.09372e+00
2.32300e+02 2.08221e+00 2.09626e+00
2.32500e+02 2.08472e+00 2.09881e+00
2.32700e+02 2.08775e+00 2.10135e+00
2.32900e+02 2.09036e+00 2.10390e+00
2.33100e+02 2.09320e+00 2.10644e+00
2.33300e+02 2.09600e+00 2.10899e+00
2.33500e+02 2.09862e+00 2.11153e+00
2.33700e+02 2.10147e+00 2.11408e+00
2.33900e+02 2.10450e+00 2.11663e+00
2.34100e+02 2.10704e+00 2.11917e+00
2.34300e+02 2.10974e+00 2.12172e+00
2.34500e+02 2.11237e+00 2.12426e+00
2.34700e+02 2.11483e+00 2.12681e+00
2.34900e+02 2.11725e+00 2.12936e+00
2.35100e+02 2.12041e+00 2.13191e+00
2.35300e+02 2.12295e+00 2.13445e+00
2.35500e+02 2.12484e+00 2.13700e+00
2.35700e+02 2.12795e+00 2.13955e+00
2.35900e+02 2.13021e+00 2.14210e+00
2.36100e+02 2.13299e+00 2.14464e+00
2.36300e+02 2.13603e+00 2.14719e+00
2.36500e+02 2.13857e+00 2.14974e+00
2.36700e+02 2.14146e+00 2.15229e+00
2.36900e+02 2.14389e+00 2.15484e+00
2.37100e+02 2.14706e+00 2.15739e+00
2.37300e+02 2.15011e+00 2.15993e+00
2.37500e+02 2.15245e+00 2.16248e+00
2.37700e+02 2.15506e+00 2.16503e+00
2.37900e+02 2.15857e+00 2.16758e+00
2.38100e+02 2.16146e+00 2.17013e+00
2.38300e+02 2.16432e+00 2.17268e+00
2.38500e+02 2.16616e+00 2.17523e+00
2.38700e+02 2.16924e+00 2.17778e+00
2.38900e+02 2.17276e+00 2.18033e+00
2.39100e+02 2.17528e+00 2.18289e+00
2.39300e+02 2.17684e+00 2.18544e+00
2.39500e+02 2.17995e+00 2.18799e+00
2.39700e+02 2.18213e+00 2.19054e+00
2.39900e+02 2.18518e+00 2.19309e+00
2.40100e+02 2.18822e+00 2.19564e+00
2.40300e+02 2.19098e+00 2.19819e+00
2.40500e+02 2.19415e+00 2.20075e+00
2.40700e+02 2.19734e+00 2.20330e+00
2.40900e+02 2.19999e+00 2.20585e+00
2.41100e+02 2.20253e+00 2.20840e+00
2.41300e+02 2.20550e+00 2.21096e+00
2.41500e+02 2.20824e+00 2.21351e+00
2.41700e+02 2.21137e+00 2.21606e+00
2.41900e+02 2.21396e+00 2.21862e+00
2.42100e+02 2.21627e+00 2.22117e+00
2.42300e+02 2.21847e+00 2.22372e+00
2.42500e+02 2.22107e+00 2.22628e+00
2.42700e+02 2.22457e+00 2.22883e+00
2.42900e+02 2.22755e+00 2.23138e+00
2.43100e+02 2.23010e+00 2.23394e+00
2.43300e+02 2.23290e+00 2.23649e+00
2.43500e+02 2.23592e+00 2.23905e+00
2.43700e+02 2.23796e+00 2.24160e+00
2.43900e+02 2.24132e+00 2.24416e+00
2.44100e+02 2.24363e+00 2.24671e+00
2.44300e+02 2.24687e+00 2.24927e+00
2.44500e+02 2.24961e+00 2.25182e+00
2.44700e+02 2.25228e+00 2.25438e+00
2.44900e+02 2.25522e+00 2.25694e+00
2.45100e+02 2.25747e+00 2.25949e+00
2.45300e+02 2.26049e+00 2.26205e+00
2.45500e+02 2.26267e+00 2.26460e+00
2.45700e+02 2.26586e+00 2.26716e+00
2.45900e+02 2.26882e+00 2.26972e+00
2.46100e+02 2.27153e+00 2.27227e+00
2.46300e+02 2.27424e+00 2.27483e+00
2.46500e+02 2.27715e+00 2.27739e+00
2.46700e+02 2.27960e+00 2.27995e+00
2.46900e+02 2.28238e+00 2.28250e+00
2.47100e+02 2.28537e+00 2.28506e+00
2.47300e+02 2.28854e+00 2.28762e+00
2.47500e+02 2.29053e+00 2.29018e+00
2.47700e+02 2.29374e+00 2.29274e+00
2.47900e+02 2.29669e+00 2.29529e+00
2.48100e+02 2.29955e+00 2.29785e+00
2.48300e+02 2.30180e+00 2.30041e+00
2.48500e+02 2.30452e+00 2.30297e+00
2.48700e+02 2.30753e+00 2.30553e+00
2.48900e+02 2.31045e+00 2.30809e+00
2.49100e+02 2.31300e+00 2.31065e+00
2.49300e+02 2.31631e+00 2.31321e+00
2.49500e+02 2.31850e+00 2.31577e+00
2.49700e+02 2.32130e+00 2.31833e+00
2.49900e+02 2.32436e+00 2.32089e+00
2.50100e+02 2.32708e+00 2.32345e+00
2.50300e+02 2.33021e+00 2.32601e+00
2.50500e+02 2.33313e+00 2.32857e+00
2.50700e+02 2.33577e+00 2.33113e+00
2.50900e+02 2.33814e+00 2.33369e+00
2.51100e+02 2.34141e+00 2.33625e+00
2.51300e+02 2.34377e+00 2.33881e+00
2.51500e+02 2.34712e+00 2.34137e+00
2.51700e+02 2.34960e+00 2.34393e+00
2.51900e+02 2.35239e+00 2.34650e+00
2.52100e+02 2.35528e+00 2.34906e+00
2.52300e+02 2.35842e+00 2.35162e+00
2.52500e+02 2.36063e+00 2.35418e+00
2.52700e+02 2.36344e+00 2.35674e+00
2.52900e+02 2.36600e+00 2.35931e+00
2.53100e+02 2.36890e+00 2.36187e+00
2.53300e+02 2.37190e+00 2.36443e+00
2.53500e+02 2.37507e+00 2.36700e+00
2.53700e+02 2.37754e+00 2.36956e+00
2.53900e+02 2.38004e+00 2.37212e+00
2.54100e+02 2.38306e+00 2.37468e+00
2.54300e+02 2.38623e+00 2.37725e+00
2.54500e+02 2.38854e+00 2.37981e+00
2.54700e+02 2.39181e+00 2.38238e+00
2.54900e+02 2.39405e+00 2.38494e+00
2.55100e+02 2.39699e+00 2.38750e+00
2.55300e+02 2.39996e+00 2.39007e+00
2.55500e+02 2.40251e+00 2.39263e+00
2.55700e+02 2.40562e+00 2.39520e+00
2.55900e+02 2.40890e+00 2.39776e+00
2.56100e+02 2.41123e+00 2.40033e+00
2.56300e+02 2.41399e+00 2.40289e+00
2.56500e+02 2.41643e+00 2.40546e+00
2.56700e+02 2.42002e+00 2.40802e+00
2.56900e+02 2.42275e+00 2.41059e+00
2.57100e+02 2.42509e+00 2.41315e+00
2.57300e+02 2.42856e+00 2.41572e+00
2.57500e+02 2.43101e+00 2.41828e+00
2.57700e+02 2.43403e+00 2.42085e+00
2.57900e+02 2.43672e+00 2.42342e+00
2.58100e+02 2.43970e+00 2.42598e+00
2.58300e+02 2.44257e+00 2.42855e+00
2.58500e+02 2.44620e+00 2.43112e+00
2.58700e+02 2.44859e+00 2.43368e+00
2.58900e+02 2.45052e+00 2.43625e+00
2.59100e+02 2.45345e+00 2.43882e+00
2.59300e+02 2.45595e+00 2.44138e+00
2.59500e+02 2.45884e+00 2.44395e+00
2.59700e+02 2.46222e+00 2.44652e+00
2.59900e+02 2.46573e+00 2.44909e+00
2.60100e+02 2.46868e+00 2.45165e+00
2.60300e+02 2.47078e+00 2.45422e+00
2.60500e+02 2.47293e+00 2.45679e+00
2.60700e+02 2.47652e+00 2.45936e+00
2.60900e+02 2.47928e+00 2.46193e+00
2.61100e+02 2.48213e+00 2.46450e+00
2.61300e+02 2.48582e+00 2.46706e+00
2.61500e+02 2.48842e+00 2.46963e+00
2.61700e+02 2.49107e+00 2.47220e+00
2.61900e+02 2.49403e+00 2.47477e+00
2.62100e+02 2.49723e+00 2.47734e+00
2.62300e+02 2.50002e+00 2.47991e+00
2.62500e+02 2.50204e+00 2.48248e+00
2.62700e+02 2.50539e+00 2.48505e+00
2.62900e+02 2.50812e+00 2.48762e+00
2.63100e+02 2.51134e+00 2.49019e+00
2.63300e+02 2.51431e+00 2.49276e+00
2.63500e+02 2.51663e+00 2.49533e+00
2.63700e+02 2.51947e+00 2.49790e+00
2.63900e+02 2.52199e+00 2.50047e+00
2.64100e+02 2.52520e+00 2.50304e+00
2.64300e+02 2.52774e+00 2.50561e+00
2.64500e+02 2.53116e+00 2.50818e+00
2.64700e+02 2.53378e+00 2.51075e+00
2.64900e+02 2.53651e+00 2.51332e+00
2.65100e+02 2.53946e+00 2.51589e+00
2.65300e+02 2.54186e+00 2.51847e+00
2.65500e+02 2.54509e+00 2.52104e+00
2.65700e+02 2.54796e+00 2.52361e+00
2.65900e+02 2.55119e+00 2.52618e+00
2.66100e+02 2.55404e+00 2.52875e+00
2.66300e+02 2.55653e+00 2.53132e+00
2.66500e+02 2.55998e+00 2.53390e+00
2.66700e+02 2.56299e+00 2.53647e+00
2.66900e+02 2.56571e+00 2.53904e+00
2.67100e+02 2.56836e+00 2.54161e+00
2.67300e+02 2.57155e+00 2.54419e+00
2.67500e+02 2.57410e+00 2.54676e+00
2.67700e+02 2.57723e+00 2.54933e+00
2.67900e+02 2.58021e+00 2.55191e+00
2.68100e+02 2.58280e+00 2.55448e+00
2.68300e+02 2.58604e+00 2.55705e+00
2.68500e+02 2.58935e+00 2.55963e+00
2.68700e+02 2.59167e+00 2.56220e+00
2.68900e+02 2.59481e+00 2.56477e+00
2.69100e+02 2.59715e+00 2.56735e+00
2.69300e+02 2.59982e+00 2.56992e+00
2.69500e+02 2.60288e+00 2.57250e+00
2.69700e+02 2.60612e+00 2.57507e+00
2.69900e+02 2.60946e+00 2.57764e+00
2.70100e+02 2.61239e+00 2.58022e+00
2.70300e+02 2.61480e+00 2.58279e+00
2.70500e+02 2.61791e+00 2.58537e+00
2.70700e+02 2.62049e+00 2.58794e+00
2.70900e+02 2.62340e+00 2.59052e+00
2.71100e+02 2.62660e+00 2.59309e+00
2.71300e+02 2.62845e+00 2.59567e+00
2.71500e+02 2.63192e+00 2.59824e+00
2.71700e+02 2.63514e+00 2.60082e+00
2.71900e+02 2.63848e+00 2.60339e+00
2.72100e+02 2.64104e+00 2.60597e+00
2.72300e+02 2.64331e+00 2.60855e+00
2.72500e+02 2.64692e+00 2.61112e+00
2.72700e+02 2.64957e+00 2.61370e+00
2.72900e+02 2.65278e+00 2.61628e+00
2.73100e+02 2.65552e+00 2.61885e+00
2.73300e+02 2.65840e+00 2.62143e+00
2.73500e+02 2.66089e+00 2.62400e+00
2.73700e+02 2.66417e+00 2.62658e+00
2.73900e+02 2.66740e+00 2.62916e+00
2.74100e+02 2.67010e+00 2.63174e+00
2.74300e+02 2.67299e+00 2.63431e+00
2.74500e+02 2.67567e+00 2.63689e+00
2.74700e+02 2.67893e+00 2.63947e+00
2.74900e+02 2.68221e+00 2.64204e+00
2.75100e+02 2.68448e+00 2.64462e+00
2.75300e+02 2.68756e+00 2.64720e+00
2.75500e+02 2.69002e+00 2.64978e+00
2.75700e+02 2.69293e+00 2.65236e+00
2.75900e+02 2.69648e+00 2.65493e+00
2.76100e+02 2.69936e+00 2.65751e+00
2.76300e+02 2.70254e+00 2.66009e+00
2.76500e+02 2.70548e+00 2.66267e+00
2.76700e+02 2.70758e+00 2.66525e+00
2.76900e+02 2.71077e+00 2.66783e+00
2.77100e+02 2.71402e+00 2.67041e+00
2.77300e+02 2.71686e+00 2.67298e+00
2.77500e+02 2.71972e+00 2.67556e+00
2.77700e+02 2.72224e+00 2.67814e+00
2.77900e+02 2.72522e+00 2.68072e+00
2.78100e+02 2.72817e+00 2.68330e+00
2.78300e+02 2.73069e+00 2.68588e+00
2.78500e+02 2.73385e+00 2.68846e+00
2.78700e+02 2.73759e+00 2.69104e+00
2.78900e+02 2.74042e+00 2.69362e+00
2.79100e+02 2.74292e+00 2.69620e+00
2.79300e+02 2.74577e+00 2.69878e+00
2.79500e+02 2.74876e+00 2.70136e+00
2.79700e+02 2.75187e+00 2.70394e+00
2.79900e+02 2.75467e+00 2.70652e+00
2.80100e+02 2.75793e+00 2.70910e+00
2.80300e+02 2.76130e+00 2.71168e+00
2.80500e+02 2.76393e+00 2.71426e+00
2.80700e+02 2.76693e+00 2.71685e+00
2.80900e+02 2.77034e+00 2.71943e+00
2.81100e+02 2.77288e+00 2.72201e+00
2.81300e+02 2.77545e+00 2.72459e+00
2.81500e+02 2.77826e+00 2.72717e+00
2.81700e+02 2.78139e+00 2.72975e+00
2.81900e+02 2.78397e+00 2.73233e+00
2.82100e+02 2.78724e+00 2.73492e+00
2.82300e+02 2.79063e+00 2.73750e+00
2.82500e+02 2.79270e+00 2.74008e+00
2.82700e+02 2.79635e+00 2.74266e+00
2.82900e+02 2.79943e+00 2.74524e+00
2.83100e+02 2.80258e+00 2.74783e+00
2.83300e+02 2.80507e+00 2.75041e+00
2.83500e+02 2.80782e+00 2.75299e+00
2.83700e+02 2.81079e+00 2.75557e+00
2.83900e+02 2.81400e+00 2.75816e+00
2.84100e+02 2.81665e+00 2.76074e+00
2.84300e+02 2.81964e+00 2.76332e+00
2.84500e+02 2.82316e+00 2.76591e+00
2.84700e+02 2.82576e+00 2.76849e+00
2.84900e+02 2.82835e+00 2.77107e+00
2.85100e+02 2.83159e+00 2.77365e+00
2.85300e+02 2.83475e+00 2.77624e+00
2.85500e+02 2.83766e+00 2.77882e+00
2.85700e+02 2.84018e+00 2.78141e+00
2.85900e+02 2.84397e+00 2.78399e+00
2.86100e+02 2.84701e+00 2.78657e+00
2.86300e+02 2.84942e+00 2.78916e+00
2.86500e+02 2.85247e+00 2.79174e+00
2.86700e+02 2.85549e+00 2.79433e+00
2.86900e+02 2.85830e+00 2.79691e+00
2.87100e+02 2.86122e+00 2.79950e+00
2.87300e+02 2.86427e+00 2.80208e+00
2.87500e+02 2.86746e+00 2.80466e+00
2.87700e+02 2.86996e+00 2.80725e+00
2.87900e+02 2.87275e+00 2.80983e+00
2.88100e+02 2.87626e+00 2.81242e+00
2.88300e+02 2.87878e+00 2.81500e+00
2.88500e+02 2.88184e+00 2.81759e+00
2.88700e+02 2.88505e+00 2.82017e+00
2.88900e+02 2.88821e+00 2.82276e+00
2.89100e+02 2.89096e+00 2.82535e+00
2.89300e+02 2.89379e+00 2.82793e+00
2.89500e+02 2.89671e+00 2.83052e+00
2.89700e+02 2.89994e+00 2.83310e+00
2.89900e+02 2.90317e+00 2.83569e+00
2.90100e+02 2.90645e+00 2.83828e+00
2.90300e+02 2.90942e+00 2.84086e+00
2.90500e+02 2.91217e+00 2.84345e+00
2.90700e+02 2.91519e+00 2.84603e+00
2.90900e+02 2.91815e+00 2.84862e+00
2.91100e+02 2.92143e+00 2.85121e+00
2.91300e+02 2.92437e+00 2.85379e+00
2.91500e+02 2.92681e+00 2.85638e+00
2.91700e+02 2.93000e+00 2.85897e+00
2.91900e+02 2.93299e+00 2.86155e+00
2.92100e+02 2.93552e+00 2.86414e+00
2.92300e+02 2.93845e+00 2.86673e+00
2.92500e+02 2.94098e+00 2.86932e+00
2.92700e+02 2.94436e+00 2.87190e+00
2.92900e+02 2.94775e+00 2.87449e+00
2.93100e+02 2.94978e+00 2.87708e+00
2.93300e+02 2.95356e+00 2.87967e+00
2.93500e+02 2.95622e+00 2.88225e+00
2.93700e+02 2.95938e+00 2.88484e+00
2.93900e+02 2.96244e+00 2.88743e+00
2.94100e+02 2.96541e+00 2.89002e+00
2.94300e+02 2.96825e+00 2.89261e+00
2.94500e+02 2.97152e+00 2.89520e+00
2.94700e+02 2.97448e+00 2.89778e+00
2.94900e+02 2.97750e+00 2.90037e+00
2.95100e+02 2.98058e+00 2.90296e+00
2.95300e+02 2.98325e+00 2.90555e+00
2.95500e+02 2.98639e+00 2.90814e+00
2.95700e+02 2.98871e+00 2.91073e+00
2.95900e+02 2.99238e+00 2.91332e+00
