# Supplementary material for: Directional ballistic transport in the two-dimensional metal PdCoO2
Source: Nat Phys. 2022 May 9;18(7):819–24. doi: 10.1038/s41567-022-01570-7 (PMC9279146; doi:10.1038/s41567-022-01570-7)
Supplement: Supplementary file 2 — Source data for Supplementary Figs. 1, 3, 4, 5, 6, 8 and 9c–f. [file 41567_2022_1570_MOESM2_ESM.zip › FigS4ab.txt]

# All resistivities normalized by rho_xx_bulk
angle[degrees] rho_xx(w/l=0.5) rho_xy(w/l=0.5) rho_xx(w/l=0.15) rho_xy(w/l=0.15)
-3.00000e+01 2.44525e+00 2.97617e-16 5.78485e+00 -1.35312e-15
-2.93939e+01 2.44475e+00 -1.06076e-02 5.78323e+00 -3.61607e-02
-2.87879e+01 2.44327e+00 -2.11876e-02 5.77839e+00 -7.22409e-02
-2.81818e+01 2.44081e+00 -3.17121e-02 5.77032e+00 -1.08160e-01
-2.75758e+01 2.43735e+00 -4.21537e-02 5.75903e+00 -1.43838e-01
-2.69697e+01 2.43292e+00 -5.24846e-02 5.74451e+00 -1.79193e-01
-2.63636e+01 2.42750e+00 -6.26772e-02 5.72676e+00 -2.14145e-01
-2.57576e+01 2.42112e+00 -7.27040e-02 5.70580e+00 -2.48614e-01
-2.51515e+01 2.41376e+00 -8.25374e-02 5.68161e+00 -2.82519e-01
-2.45455e+01 2.40544e+00 -9.21501e-02 5.65421e+00 -3.15777e-01
-2.39394e+01 2.39616e+00 -1.01514e-01 5.62359e+00 -3.48309e-01
-2.33333e+01 2.38593e+00 -1.10603e-01 5.58976e+00 -3.80032e-01
-2.27273e+01 2.37477e+00 -1.19389e-01 5.55271e+00 -4.10866e-01
-2.21212e+01 2.36266e+00 -1.27845e-01 5.51245e+00 -4.40727e-01
-2.15152e+01 2.34964e+00 -1.35944e-01 5.46899e+00 -4.69534e-01
-2.09091e+01 2.33571e+00 -1.43659e-01 5.42232e+00 -4.97203e-01
-2.03030e+01 2.32088e+00 -1.50963e-01 5.37244e+00 -5.23652e-01
-1.96970e+01 2.30516e+00 -1.57829e-01 5.31935e+00 -5.48796e-01
-1.90909e+01 2.28857e+00 -1.64230e-01 5.26306e+00 -5.72551e-01
-1.84848e+01 2.27113e+00 -1.70141e-01 5.20355e+00 -5.94831e-01
-1.78788e+01 2.25285e+00 -1.75534e-01 5.14084e+00 -6.15549e-01
-1.72727e+01 2.23375e+00 -1.80383e-01 5.07490e+00 -6.34620e-01
-1.66667e+01 2.21385e+00 -1.84662e-01 5.00574e+00 -6.51953e-01
-1.60606e+01 2.19317e+00 -1.88346e-01 4.93335e+00 -6.67458e-01
-1.54545e+01 2.17174e+00 -1.91408e-01 4.85772e+00 -6.81044e-01
-1.48485e+01 2.14959e+00 -1.93824e-01 4.77884e+00 -6.92616e-01
-1.42424e+01 2.12673e+00 -1.95566e-01 4.69668e+00 -7.02079e-01
-1.36364e+01 2.10321e+00 -1.96612e-01 4.61123e+00 -7.09334e-01
-1.30303e+01 2.07906e+00 -1.96935e-01 4.52248e+00 -7.14278e-01
-1.24242e+01 2.05432e+00 -1.96512e-01 4.43039e+00 -7.16807e-01
-1.18182e+01 2.02903e+00 -1.95319e-01 4.33493e+00 -7.16811e-01
-1.12121e+01 2.00324e+00 -1.93332e-01 4.23607e+00 -7.14176e-01
-1.06061e+01 1.97700e+00 -1.90529e-01 4.13377e+00 -7.08781e-01
-1.00000e+01 1.95038e+00 -1.86889e-01 4.02799e+00 -7.00500e-01
-9.39394e+00 1.92344e+00 -1.82391e-01 3.91869e+00 -6.89199e-01
-8.78788e+00 1.89625e+00 -1.77017e-01 3.80581e+00 -6.74735e-01
-8.18182e+00 1.86891e+00 -1.70749e-01 3.68932e+00 -6.56955e-01
-7.57576e+00 1.84152e+00 -1.63573e-01 3.56917e+00 -6.35691e-01
-6.96970e+00 1.81417e+00 -1.55477e-01 3.44534e+00 -6.10763e-01
-6.36364e+00 1.78698e+00 -1.46455e-01 3.31783e+00 -5.81974e-01
-5.75758e+00 1.76009e+00 -1.36504e-01 3.18669e+00 -5.49106e-01
-5.15152e+00 1.73364e+00 -1.25627e-01 3.05208e+00 -5.11922e-01
-4.54545e+00 1.70775e+00 -1.13836e-01 2.91431e+00 -4.70161e-01
-3.93939e+00 1.68256e+00 -1.01150e-01 2.77398e+00 -4.23544e-01
-3.33333e+00 1.65819e+00 -8.75938e-02 2.63220e+00 -3.71790e-01
-2.72727e+00 1.63473e+00 -7.32033e-02 2.49089e+00 -3.14647e-01
-2.12121e+00 1.61227e+00 -5.80186e-02 2.35305e+00 -2.51971e-01
-1.51515e+00 1.59088e+00 -4.20843e-02 2.22242e+00 -1.83798e-01
-9.09091e-01 1.57264e+00 -2.55037e-02 2.11455e+00 -1.11297e-01
-3.03030e-01 1.56212e+00 -8.56022e-03 2.05459e+00 -3.74324e-02
3.03030e-01 1.56212e+00 8.56022e-03 2.05459e+00 3.74324e-02
9.09091e-01 1.57264e+00 2.55037e-02 2.11455e+00 1.11297e-01
1.51515e+00 1.59088e+00 4.20843e-02 2.22242e+00 1.83798e-01
2.12121e+00 1.61227e+00 5.80186e-02 2.35305e+00 2.51971e-01
2.72727e+00 1.63473e+00 7.32033e-02 2.49089e+00 3.14647e-01
3.33333e+00 1.65819e+00 8.75938e-02 2.63220e+00 3.71790e-01
3.93939e+00 1.68256e+00 1.01150e-01 2.77398e+00 4.23544e-01
4.54545e+00 1.70775e+00 1.13836e-01 2.91431e+00 4.70161e-01
5.15152e+00 1.73364e+00 1.25627e-01 3.05208e+00 5.11922e-01
5.75758e+00 1.76009e+00 1.36504e-01 3.18669e+00 5.49106e-01
6.36364e+00 1.78698e+00 1.46455e-01 3.31783e+00 5.81974e-01
6.96970e+00 1.81417e+00 1.55477e-01 3.44534e+00 6.10763e-01
7.57576e+00 1.84152e+00 1.63573e-01 3.56917e+00 6.35691e-01
8.18182e+00 1.86891e+00 1.70749e-01 3.68932e+00 6.56955e-01
8.78788e+00 1.89625e+00 1.77017e-01 3.80581e+00 6.74735e-01
9.39394e+00 1.92344e+00 1.82391e-01 3.91869e+00 6.89199e-01
1.00000e+01 1.95038e+00 1.86889e-01 4.02799e+00 7.00500e-01
1.06061e+01 1.97700e+00 1.90529e-01 4.13377e+00 7.08781e-01
1.12121e+01 2.00324e+00 1.93332e-01 4.23607e+00 7.14176e-01
1.18182e+01 2.02903e+00 1.95319e-01 4.33493e+00 7.16811e-01
1.24242e+01 2.05432e+00 1.96512e-01 4.43039e+00 7.16807e-01
1.30303e+01 2.07906e+00 1.96935e-01 4.52248e+00 7.14278e-01
1.36364e+01 2.10321e+00 1.96612e-01 4.61123e+00 7.09334e-01
1.42424e+01 2.12673e+00 1.95566e-01 4.69668e+00 7.02079e-01
1.48485e+01 2.14959e+00 1.93824e-01 4.77884e+00 6.92616e-01
1.54545e+01 2.17174e+00 1.91408e-01 4.85772e+00 6.81044e-01
1.60606e+01 2.19317e+00 1.88346e-01 4.93335e+00 6.67458e-01
1.66667e+01 2.21385e+00 1.84662e-01 5.00574e+00 6.51953e-01
1.72727e+01 2.23375e+00 1.80383e-01 5.07490e+00 6.34620e-01
1.78788e+01 2.25285e+00 1.75534e-01 5.14084e+00 6.15549e-01
1.84848e+01 2.27113e+00 1.70141e-01 5.20355e+00 5.94831e-01
1.90909e+01 2.28857e+00 1.64230e-01 5.26306e+00 5.72551e-01
1.96970e+01 2.30516e+00 1.57829e-01 5.31935e+00 5.48796e-01
2.03030e+01 2.32088e+00 1.50963e-01 5.37244e+00 5.23652e-01
2.09091e+01 2.33571e+00 1.43659e-01 5.42232e+00 4.97203e-01
2.15152e+01 2.34964e+00 1.35944e-01 5.46899e+00 4.69534e-01
2.21212e+01 2.36266e+00 1.27845e-01 5.51245e+00 4.40727e-01
2.27273e+01 2.37477e+00 1.19389e-01 5.55271e+00 4.10866e-01
2.33333e+01 2.38593e+00 1.10603e-01 5.58976e+00 3.80032e-01
2.39394e+01 2.39616e+00 1.01514e-01 5.62359e+00 3.48309e-01
2.45455e+01 2.40544e+00 9.21501e-02 5.65421e+00 3.15777e-01
2.51515e+01 2.41376e+00 8.25374e-02 5.68161e+00 2.82519e-01
2.57576e+01 2.42112e+00 7.27040e-02 5.70580e+00 2.48614e-01
2.63636e+01 2.42750e+00 6.26772e-02 5.72676e+00 2.14145e-01
2.69697e+01 2.43292e+00 5.24846e-02 5.74451e+00 1.79193e-01
2.75758e+01 2.43735e+00 4.21537e-02 5.75903e+00 1.43838e-01
2.81818e+01 2.44081e+00 3.17121e-02 5.77032e+00 1.08160e-01
2.87879e+01 2.44327e+00 2.11876e-02 5.77839e+00 7.22409e-02
2.93939e+01 2.44475e+00 1.06076e-02 5.78323e+00 3.61607e-02
3.00000e+01 2.44525e+00 2.17079e-16 5.78485e+00 1.10268e-15
