# Supplementary material for: Directional ballistic transport in the two-dimensional metal PdCoO2
Source: Nat Phys. 2022 May 9;18(7):819–24. doi: 10.1038/s41567-022-01570-7 (PMC9279146; doi:10.1038/s41567-022-01570-7)
Supplement: Supplementary file 2 — Source data for Supplementary Figs. 1, 3, 4, 5, 6, 8 and 9c–f. [file 41567_2022_1570_MOESM2_ESM.zip › FigS5.txt]

width[microns] rho_30/rho_0
1.00000e-07 1.61682e+01
1.79798e-07 1.22050e+01
2.59596e-07 1.02283e+01
3.39394e-07 8.97234e+00
4.19192e-07 8.07644e+00
4.98990e-07 7.39269e+00
5.78788e-07 6.84727e+00
6.58586e-07 6.39847e+00
7.38384e-07 6.02056e+00
8.18182e-07 5.69667e+00
8.97980e-07 5.41514e+00
9.77778e-07 5.16761e+00
1.05758e-06 4.94788e+00
1.13737e-06 4.75125e+00
1.21717e-06 4.57408e+00
1.29697e-06 4.41346e+00
1.37677e-06 4.26709e+00
1.45657e-06 4.13306e+00
1.53636e-06 4.00981e+00
1.61616e-06 3.89606e+00
1.69596e-06 3.79070e+00
1.77576e-06 3.69281e+00
1.85556e-06 3.60160e+00
1.93535e-06 3.51638e+00
2.01515e-06 3.43657e+00
2.09495e-06 3.36166e+00
2.17475e-06 3.29118e+00
2.25455e-06 3.22476e+00
2.33434e-06 3.16204e+00
2.41414e-06 3.10271e+00
2.49394e-06 3.04650e+00
2.57374e-06 2.99316e+00
2.65354e-06 2.94248e+00
2.73333e-06 2.89424e+00
2.81313e-06 2.84829e+00
2.89293e-06 2.80444e+00
2.97273e-06 2.76257e+00
3.05253e-06 2.72252e+00
3.13232e-06 2.68420e+00
3.21212e-06 2.64748e+00
3.29192e-06 2.61226e+00
3.37172e-06 2.57845e+00
3.45152e-06 2.54596e+00
3.53131e-06 2.51473e+00
3.61111e-06 2.48467e+00
3.69091e-06 2.45571e+00
3.77071e-06 2.42781e+00
3.85051e-06 2.40089e+00
3.93030e-06 2.37491e+00
4.01010e-06 2.34982e+00
4.08990e-06 2.32557e+00
4.16970e-06 2.30212e+00
4.24949e-06 2.27943e+00
4.32929e-06 2.25747e+00
4.40909e-06 2.23619e+00
4.48889e-06 2.21557e+00
4.56869e-06 2.19557e+00
4.64848e-06 2.17617e+00
4.72828e-06 2.15734e+00
4.80808e-06 2.13905e+00
4.88788e-06 2.12129e+00
4.96768e-06 2.10402e+00
5.04747e-06 2.08723e+00
5.12727e-06 2.07090e+00
5.20707e-06 2.05501e+00
5.28687e-06 2.03954e+00
5.36667e-06 2.02448e+00
5.44646e-06 2.00980e+00
5.52626e-06 1.99550e+00
5.60606e-06 1.98156e+00
5.68586e-06 1.96796e+00
5.76566e-06 1.95469e+00
5.84545e-06 1.94175e+00
5.92525e-06 1.92912e+00
6.00505e-06 1.91678e+00
6.08485e-06 1.90473e+00
6.16465e-06 1.89296e+00
6.24444e-06 1.88146e+00
6.32424e-06 1.87022e+00
6.40404e-06 1.85922e+00
6.48384e-06 1.84847e+00
6.56364e-06 1.83795e+00
6.64343e-06 1.82766e+00
6.72323e-06 1.81759e+00
6.80303e-06 1.80773e+00
6.88283e-06 1.79808e+00
6.96263e-06 1.78862e+00
7.04242e-06 1.77936e+00
7.12222e-06 1.77029e+00
7.20202e-06 1.76139e+00
7.28182e-06 1.75268e+00
7.36162e-06 1.74413e+00
7.44141e-06 1.73575e+00
7.52121e-06 1.72753e+00
7.60101e-06 1.71947e+00
7.68081e-06 1.71156e+00
7.76061e-06 1.70380e+00
7.84040e-06 1.69618e+00
7.92020e-06 1.68871e+00
8.00000e-06 1.68137e+00
