# Supplementary material for: Directional ballistic transport in the two-dimensional metal PdCoO2
Source: Nat Phys. 2022 May 9;18(7):819–24. doi: 10.1038/s41567-022-01570-7 (PMC9279146; doi:10.1038/s41567-022-01570-7)
Supplement: Supplementary file 2 — Source data for Supplementary Figs. 1, 3, 4, 5, 6, 8 and 9c–f. [file 41567_2022_1570_MOESM2_ESM.zip › FigS6a.txt]

	angle [deg]	rho_xx/rho_0 []	rho_xy/rho_0 []
0	-30.0	2.72581	0.0
1	-26.7	2.7034700000000003	-0.2531
2	-23.4	2.63275	-0.49504
3	-20.1	2.52109	-0.7146399999999999
4	-16.8	2.36849	-0.9044700000000001
5	-13.5	2.1823799999999998	-1.0496299999999998
6	-10.2	1.97395	-1.14268
7	-6.9	1.75062	-1.16129
8	-3.6	1.53846	-1.09429
9	-0.3	1.36725	-1.00496
10	0.3	1.36725	1.00496
11	3.6	1.53846	1.09429
12	6.9	1.75062	1.16129
13	10.2	1.97395	1.14268
14	13.5	2.1823799999999998	1.0496299999999998
15	16.8	2.36849	0.9044700000000001
16	20.1	2.52109	0.7146399999999999
17	23.4	2.63275	0.49504
18	26.7	2.7034700000000003	0.2531
19	30.0	2.72581	0.0
