# Supplementary material for: Directional ballistic transport in the two-dimensional metal PdCoO2
Source: Nat Phys. 2022 May 9;18(7):819–24. doi: 10.1038/s41567-022-01570-7 (PMC9279146; doi:10.1038/s41567-022-01570-7)
Supplement: Supplementary file 2 — Source data for Supplementary Figs. 1, 3, 4, 5, 6, 8 and 9c–f. [file 41567_2022_1570_MOESM2_ESM.zip › FigS6b.txt]

	angle [deg]	rho_xx/rho_0 []	rho_xy/rho_0 []
19	-30.0	7.3532	3.1748000000000002e-15
18	-28.43685	7.3323	-0.49428999999999995
17	-26.8737	7.2699	-0.9848100000000001
16	-25.3104	7.1663	-1.4678
15	-23.7474	7.0223	-1.9396
14	-22.1841	6.8389	-2.3963
13	-20.6211	6.6174	-2.8344
12	-19.0578	6.3594	-3.2501
11	-17.494799999999998	6.0666	-3.6396
10	-15.9315	5.7413	-3.9991
9	-14.3685	5.3857	-4.3246
8	-12.8052	5.0024	-4.6114
7	-11.2422	4.5944	-4.8544
6	-9.678899999999999	4.1648	-5.0468
5	-8.1159	3.7171	-5.1789
4	-6.552599999999998	3.2555	-5.2351
3	-4.989599999999999	2.7855	-5.1872
2	-3.4263000000000012	2.3159	-4.9765
1	-1.8632999999999988	1.8677	-4.4775
0	-0.3000000000000007	1.5029	-3.6805
0	0.3000000000000007	1.5029	3.6805
1	1.8632999999999988	1.8677	4.4775
2	3.4263000000000012	2.3159	4.9765
3	4.989599999999999	2.7855	5.1872
4	6.552599999999998	3.2555	5.2351
5	8.1159	3.7171	5.1789
6	9.678899999999999	4.1648	5.0468
7	11.2422	4.5944	4.8544
8	12.8052	5.0024	4.6114
9	14.3685	5.3857	4.3246
10	15.9315	5.7413	3.9991
11	17.494799999999998	6.0666	3.6396
12	19.0578	6.3594	3.2501
13	20.6211	6.6174	2.8344
14	22.1841	6.8389	2.3963
15	23.7474	7.0223	1.9396
16	25.3104	7.1663	1.4678
17	26.8737	7.2699	0.9848100000000001
18	28.43685	7.3323	0.49428999999999995
19	30.0	7.3532	-3.1748000000000002e-15
