# Supplementary material for: Directional ballistic transport in the two-dimensional metal PdCoO2
Source: Nat Phys. 2022 May 9;18(7):819–24. doi: 10.1038/s41567-022-01570-7 (PMC9279146; doi:10.1038/s41567-022-01570-7)
Supplement: Supplementary file 2 — Source data for Supplementary Figs. 1, 3, 4, 5, 6, 8 and 9c–f. [file 41567_2022_1570_MOESM2_ESM.zip › FigS8.txt]

	channel width [µm]	anisotropy
0	0.05	16.65534789764029
1	0.1303030303030303	13.604359506495525
2	0.21060606060606063	12.258638077105758
3	0.2909090909090909	11.411942160844108
4	0.3712121212121212	10.801141039925445
5	0.45151515151515154	10.326596998156313
6	0.5318181818181819	9.94026239702784
7	0.6121212121212122	9.615436261558987
8	0.6924242424242425	9.335809619816335
9	0.7727272727272728	9.09072153570845
10	0.8530303030303031	8.87283679522119
11	0.9333333333333335	8.676901879166572
12	1.0136363636363637	8.499030714679755
13	1.093939393939394	8.336271343960009
14	1.1742424242424243	8.18633092586921
15	1.2545454545454546	8.047394559199345
16	1.334848484848485	7.918002076957258
17	1.4151515151515153	7.79696195613458
18	1.4954545454545456	7.683289728348932
19	1.575757575757576	7.576163000239432
20	1.6560606060606062	7.474888000254685
21	1.7363636363636366	7.3788742914555865
22	1.8166666666666669	7.287615377395128
23	1.8969696969696972	7.200673631828658
24	1.9772727272727273	7.117668448677108
25	2.0575757575757576	7.038266823099171
26	2.1378787878787877	6.962175790755859
27	2.2181818181818183	6.889136303536977
28	2.2984848484848484	6.818918227346878
29	2.378787878787879	6.751316224809509
30	2.459090909090909	6.686146342091383
31	2.5393939393939395	6.623243160613185
32	2.6196969696969696	6.562457405435848
33	2.6999999999999997	6.503653925484344
34	2.7803030303030303	6.446709978561605
35	2.8606060606060604	6.391513767763127
36	2.940909090909091	6.337963186477061
37	3.021212121212121	6.285964737405736
38	3.1015151515151516	6.235432597530445
39	3.1818181818181817	6.186287806075325
40	3.262121212121212	6.138457556616596
41	3.3424242424242423	6.091874577762716
42	3.422727272727273	6.0464765894755255
43	3.503030303030303	6.002205824246867
44	3.5833333333333335	5.95900860409333
45	3.6636363636363636	5.916834965764036
46	3.743939393939394	5.875638327735423
47	3.824242424242424	5.835375193542156
48	3.9045454545454543	5.79600488680308
49	3.984848484848485	5.757489313976724
50	4.065151515151515	5.7197927514463975
51	4.1454545454545455	5.6828816540104095
52	4.225757575757576	5.646724482254046
53	4.306060606060606	5.611291546619404
54	4.386363636363637	5.5765548662776805
55	4.466666666666667	5.5424880411542246
56	4.546969696969697	5.5090661356667665
57	4.627272727272727	5.476265572917302
58	4.707575757575758	5.444064038233046
59	4.787878787878788	5.412440391085286
60	4.868181818181818	5.381374584530433
61	4.948484848484848	5.350847591417588
62	5.028787878787879	5.320841336693862
63	5.109090909090909	5.291338635214344
64	5.1893939393939394	5.26232313452971
65	5.2696969696969695	5.233779262182306
66	5.35	5.205692177092128
67	5.430303030303031	5.178047724658787
68	5.510606060606061	5.1508323952446355
69	5.590909090909091	5.124033285738903
70	5.671212121212121	5.097638063933205
71	5.751515151515152	5.0716349354659265
72	5.831818181818182	5.046012613116889
73	5.912121212121212	5.020760288255181
74	5.992424242424242	4.995867604261888
75	6.072727272727273	4.971324631766536
76	6.153030303030303	4.947121845551036
77	6.233333333333333	4.923250102988587
78	6.3136363636363635	4.89970062389699
79	6.3939393939393945	4.8764649716967945
80	6.474242424242425	4.8535350357743905
81	6.554545454545455	4.830903014958984
82	6.634848484848485	4.808561402030304
83	6.715151515151515	4.786502969181014
84	6.795454545454546	4.764720754364263
85	6.875757575757576	4.743208048462638
86	6.956060606060606	4.721958383220059
87	7.036363636363636	4.700965519882941
88	7.116666666666667	4.680223438501325
89	7.196969696969697	4.659726327844551
90	7.277272727272727	4.639468575889748
91	7.357575757575757	4.619444760844577
92	7.437878787878788	4.599649642668724
93	7.5181818181818185	4.5800781550613285
94	7.598484848484849	4.560725397884014
95	7.678787878787879	4.5415866299914756
96	7.759090909090909	4.522657262443659
97	7.83939393939394	4.5039328520754704
98	7.91969696969697	4.485409095401681
99	8.0	4.467081822836355
