# Supplementary material for: Directional ballistic transport in the two-dimensional metal PdCoO2
Source: Nat Phys. 2022 May 9;18(7):819–24. doi: 10.1038/s41567-022-01570-7 (PMC9279146; doi:10.1038/s41567-022-01570-7)
Supplement: Supplementary file 2 — Source data for Supplementary Figs. 1, 3, 4, 5, 6, 8 and 9c–f. [file 41567_2022_1570_MOESM2_ESM.zip › FigS9c.txt]

	T [K]	resistance [mΩ] (V_A)	resistance [mΩ] (V_B)	resistance [mΩ] (V_C)	resistance [mΩ] (V_D)	resistance [mΩ] (V_E)
360	299.7138	0.9930875462820523	0.12451382996617216	1.309435575105714	0.9926336592287061	1.1074978964045192
361	299.7138	0.9912881002194457	0.11854529898736872	1.3085447207544036	0.9963945980446779	1.1071080070338375
362	299.6846	0.9905610167302615	0.11909258762325996	1.3056208629009216	0.9945712232794478	1.109630899727843
363	299.6652	0.9917906389830297	0.12302916082888911	1.306511615581193	0.9963218206441791	1.1136664117749704
364	299.6504	0.9922080028338146	0.1246641622469229	1.30744649137418	0.9999270735637604	1.1135961613234164
365	299.6358	0.9940374715069359	0.1210772628561863	1.3087915992182053	0.991442896494246	1.1171603412614477
366	299.6174	0.9940374715069359	0.1210772628561863	1.3087915992182053	0.991442896494246	1.1171603412614477
367	299.5929	0.9952094822891675	0.11723442314668106	1.3056887473826764	0.9927237757776227	1.1120010719307574
368	299.5818	0.9939543384875004	0.12161299276584794	1.3031557066481054	0.9967313537068256	1.1101731007873128
369	299.5707	0.993712357178737	0.12103136982013606	1.3070995876714668	0.9915623366652854	1.1179479486728023
370	299.554	0.9922774674529643	0.12086998949831128	1.3048388473967039	0.993135765890375	1.1105806978639279
371	299.5451	0.9931621113983176	0.12058744186867477	1.3072493491116974	0.9927864326734627	1.106170187017017
372	299.5319	0.9912447947113343	0.11795229439248657	1.3098987650591154	0.9919349716134148	1.1123765218957753
373	299.523	0.9912045012077486	0.1244181727692673	1.307091013413857	0.9969564194965	1.118826776187475
374	299.4841	0.9939610953752908	0.12124494974782526	1.3082663899311036	0.9916530081686223	1.1086112027525465
375	299.4841	0.9938971675914653	0.12212582296852523	1.302790648310517	0.9923380528013875	1.099144957582844
376	299.4614	0.9896945507193963	0.11978702242372186	1.300981361338608	0.997680147841402	1.1073987967956904
377	299.4336	0.9916430867697476	0.12430385173503432	1.3043252773254044	0.9911015147998307	1.1085019572212986
378	299.4208	0.9916430867697476	0.12430385173503432	1.3043252773254044	0.9911015147998307	1.1085019572212986
379	299.3967	0.996143453633538	0.12004999986108181	1.3055703789938382	0.9921016485727346	1.1108094746465205
380	299.3824	0.9920053533900607	0.12318834081998135	1.307626245770872	0.9869051888232905	1.1193860876355253
381	299.3722	0.9920053533900607	0.12318834081998135	1.307626245770872	0.9869051888232905	1.1193860876355253
382	299.3563	0.989492816314992	0.12241347744971744	1.3056430335418319	0.9928945725321625	1.1084245982696115
383	299.3394	0.989492816314992	0.12241347744971744	1.3056430335418319	0.9928945725321625	1.1084245982696115
384	299.3296	0.9912696426896005	0.11912238168575183	1.3026359071075293	0.9933147281002228	1.1036460340257597
385	299.299	0.9911046284753953	0.1181266407371704	1.301977748110101	0.9908993567660977	1.1080394599018495
386	299.2854	0.9911046284753953	0.1181266407371704	1.301977748110101	0.9908993567660977	1.1080394599018495
387	299.2674	0.9925271651699473	0.11978011006396783	1.3019816073732842	0.9929493308591718	1.109452780540359
388	299.2591	0.9915799808268195	0.11938744041400298	1.3025415352020073	0.9925078349636856	1.1090188316013612
389	299.2425	0.9967627382856314	0.12129506403831991	1.3071493302272255	0.9883081305432501	1.1123621015534315
390	299.2138	0.9911421810972251	0.11963126874663894	1.30157093686589	0.9920262955059179	1.1085342483668676
391	299.2138	0.9960072059688881	0.12042551209961089	1.3033496123825181	0.9925755161033619	1.1134250341379999
392	299.1784	0.9940708196076798	0.11565109730503231	1.3013819960672084	0.9912838660443065	1.1029828168941482
393	299.1658	0.9891768375532634	0.11867485648584715	1.3034084460236675	0.9917749477527	1.1040851406518326
394	299.1492	0.9891768375532634	0.11867485648584715	1.3034084460236675	0.9917749477527	1.1040851406518326
395	299.1403	0.991325500334717	0.12313644919263877	1.3030926473044036	0.9909929724932682	1.1141399340476952
396	299.1076	0.9885960353893755	0.11844336063840938	1.3002288791530303	0.9953578203348542	1.1132441020517747
397	299.0938	0.9885960353893755	0.11844336063840938	1.3002288791530303	0.9953578203348542	1.1132441020517747
398	299.0782	0.9898931778026753	0.12482334393253247	1.3036020001457371	0.9962218780129863	1.1085886804992937
399	299.0695	0.9930584874282603	0.11819198174843591	1.3070300277357183	0.9909467227613233	1.100720911638732
400	299.0607	0.9869308607606009	0.1221828904990041	1.300363466190712	0.991730852175891	1.099713004267649
401	299.0295	0.9867965723815956	0.12047394924159377	1.2994851300860608	0.9899268965790817	1.1095304042603769
402	299.0071	0.9922377945663452	0.11956584999939161	1.2991998390328925	0.9904154682837034	1.0995371726785395
403	298.9923	0.9904510955102346	0.1203177105089297	1.2945213000279525	0.992978222379379	1.1036349349373515
404	298.9776	0.9921966241500496	0.1195549637847211	1.304363026934872	0.988811683899076	1.1066079295566524
405	298.9572	0.9871977980731096	0.1225625680729062	1.3024765907077933	0.9907301359126602	1.1040794555462432
406	298.9386	0.9891704365141089	0.12152837979735315	1.2995761468473008	0.9934654066979495	1.1034519461307357
407	298.9281	0.9925904448009003	0.12094175188293906	1.3021827444603349	0.9894945065960132	1.1107061726347522
408	298.9169	0.9925904448009003	0.12094175188293906	1.3021827444603349	0.9894945065960132	1.1107061726347522
409	298.9041	0.989640209667276	0.12298286386227406	1.300478996263049	0.9926418564562135	1.1047236305395363
410	298.9041	0.9881682354300817	0.11845302680061368	1.3026298534444245	0.9886275470569802	1.1046961306416734
411	298.8722	0.9885364561606077	0.11762892944159986	1.302736135688519	0.9847242836136404	1.1036866876142744
412	298.8358	0.9929216721003102	0.12106063625229921	1.300715915201336	0.9876830379330619	1.102744415253211
413	298.824	0.9920163698707498	0.12207106421788697	1.3020538891274687	0.990623300832292	1.1026977016471513
414	298.802	0.9920163698707498	0.12207106421788697	1.3020538891274687	0.990623300832292	1.1026977016471513
415	298.7847	0.9939899868954983	0.12029799310546145	1.301393431940933	0.9882370773141184	1.1026970534942788
416	298.7711	0.9899842919986611	0.12137738114766859	1.2977239017433295	0.9924251869998311	1.102251511938705
417	298.756	0.9899842919986611	0.12137738114766859	1.2977239017433295	0.9924251869998311	1.102251511938705
418	298.7335	0.9866838064906279	0.12041849722155935	1.300566797677685	0.9886108242892354	1.107621009441837
419	298.7157	0.9904940028067774	0.11917050830743692	1.3004011988550064	0.9912907203668427	1.1112360460807613
420	298.7036	0.9904940028067774	0.11917050830743692	1.3004011988550064	0.9912907203668427	1.1112360460807613
421	298.6805	0.9883635963312378	0.1209225633806875	1.3019036108594573	0.9905327288818472	1.10873169352432
422	298.6624	0.9872865357085615	0.1208019402247483	1.3002886871416357	0.988965351201716	1.106136807144074
423	298.6502	0.9833508116679217	0.12179593433779347	1.2988609143885825	0.988100211150649	1.1020939091196031
424	298.6387	0.9833508116679217	0.12179593433779347	1.2988609143885825	0.988100211150649	1.1020939091196031
425	298.6147	0.986698777551099	0.12131053646410137	1.2988295848815894	0.9894945171867462	1.1020268676602127
426	298.6024	0.9883811981298392	0.12639975338994858	1.301235424555822	0.9859674111694031	1.1115117609929577
427	298.5902	0.9883811981298392	0.12639975338994858	1.301235424555822	0.9859674111694031	1.1115117609929577
428	298.5651	0.9848936718006628	0.12723125896684548	1.297920863963348	0.9889543707295195	1.1050062018924154
429	298.5513	0.9894630987175939	0.12077431980434124	1.2983255401157423	0.98773461692196	1.102456580305925
430	298.5269	0.9894630987175939	0.12077431980434124	1.2983255401157423	0.98773461692196	1.102456580305925
431	298.5153	0.9910236898558817	0.11928126386542612	1.3040576727967033	0.9884549625866738	1.1077192914460614
432	298.5035	0.9878818111684595	0.12047683987631717	1.2990842665976232	0.9856174340359112	1.1021608383172212
433	298.4797	0.989645865118812	0.11637320675045533	1.298968274769318	0.9885007526807971	1.099648487639057
434	298.4678	0.9876007691174568	0.12055794985389415	1.297417990532594	0.9896751294328288	1.1047162127899932
435	298.4474	0.9891161251160414	0.11918585936341572	1.2989207117864547	0.9883186577320647	1.1074935732672213
436	298.4474	0.9891161251160414	0.11918585936341572	1.2989207117864547	0.9883186577320647	1.1074935732672213
437	298.4114	0.9896982320582612	0.12267321666448994	1.298927688961496	0.9858472720099716	1.1039877164969982
438	298.3921	0.9896982320582612	0.12267321666448994	1.298927688961496	0.9858472720099716	1.1039877164969982
439	298.3805	0.9883514296969215	0.11985754823433957	1.295256841276681	0.9909553626814792	1.0961026487328054
440	298.3739	0.9873862707613832	0.11994920276953358	1.2924339533555136	0.9913323694842797	1.0953435261575024
441	298.3467	0.9873862707613832	0.11994920276953358	1.2924339533555136	0.9913323694842797	1.0953435261575024
442	298.3332	0.9879142294028271	0.11935529245514698	1.2978521851766025	0.9850897528716773	1.1048776452182254
443	298.3113	0.9879142294028271	0.11935529245514698	1.2978521851766025	0.9850897528716773	1.1048776452182254
444	298.292	0.9856966294207377	0.1206118086040239	1.3010035658698642	0.9833315683056721	1.1046740892077087
445	298.292	0.9868534700367138	0.11728492738797264	1.2950197592411024	0.9858969277217182	1.1020653670935916
446	298.2708	0.9880629931959888	0.1198334735914125	1.2976902825198156	0.9856221871569775	1.1041733889954104
447	298.2613	0.9880629931959888	0.1198334735914125	1.2976902825198156	0.9856221871569775	1.1041733889954104
448	298.2358	0.9868542685779983	0.12000586509855969	1.297091774768141	0.9838958298624264	1.1071703483258275
449	298.223	0.9889512528176616	0.1207519163791153	1.2976149146259726	0.9824819394424701	1.1050197008409695
450	298.1964	0.9812684871211728	0.12202526416847434	1.2947901097820933	0.9899618036357545	1.1040596212210803
451	298.1836	0.9843982521279453	0.12002606162679852	1.2964891323942196	0.988012534706665	1.0988279070389144
452	298.1682	0.9843982521279453	0.12002606162679852	1.2964891323942196	0.988012534706665	1.0988279070389144
453	298.1553	0.9855151084897456	0.12293083667354633	1.2923328732795738	0.985244292850734	1.098067632191838
454	298.127	0.9849101425089569	0.12107808617978635	1.2929643902285297	0.9862444393325179	1.1037070451216582
455	298.1136	0.9860002932778856	0.11965714635598834	1.2960715207202775	0.987566366179685	1.1017869409536927
456	298.1017	0.985864814500467	0.12294461903012151	1.2927936570183889	0.9853230497792057	1.1014363029584482
457	298.0803	0.9846601630784705	0.11964502483819577	1.2942323064544528	0.9870366410039408	1.0996327625183813
458	298.0675	0.9867482468659409	0.11809605914775673	1.2899482722617284	0.986608663120329	1.0968914190066668
459	298.0478	0.9867482468659409	0.11809605914775673	1.2899482722617284	0.986608663120329	1.0968914190066668
460	298.0396	0.98627173165201	0.11958360070370204	1.2955289616940249	0.9871801179030824	1.0985925745924623
461	298.0396	0.986755634961431	0.1220421618951317	1.2947313439216364	0.9828527379574603	1.1019794508294674
462	298.013	0.986755634961431	0.1220421618951317	1.2947313439216364	0.9828527379574603	1.1019794508294674
463	297.9973	0.9833871993090977	0.11694737530268733	1.2945510133890572	0.9845103232668142	1.0939272041052004
464	297.9668	0.9833871993090977	0.11694737530268733	1.2945510133890572	0.9845103232668142	1.0939272041052004
465	297.9449	0.9831077140958773	0.11928208761265548	1.2914255948191957	0.9834481553331834	1.0943636948201694
466	297.9248	0.9855120265863803	0.11923924386051214	1.298973055426291	0.9851073356069592	1.1045938898213732
467	297.9126	0.9878359681206701	0.12043773274666636	1.2965061368754678	0.9841953400340074	1.1035973230074156
468	297.8911	0.9878359681206701	0.12043773274666636	1.2965061368754678	0.9841953400340074	1.1035973230074156
469	297.8911	0.9819662978237539	0.12087750616530249	1.2929034278500038	0.984418537618343	1.1005652956411809
470	297.8671	0.9865556713276201	0.12039224194666355	1.2950780824089112	0.9875576881328895	1.1004860515389816
471	297.8671	0.985836039478325	0.12144604892005129	1.2964040972790984	0.9834632661913328	1.1036624771981474
472	297.8264	0.9838450960140388	0.11910423467620457	1.2961181072375385	0.9861656188596469	1.098220081560158
473	297.8163	0.9838450960140388	0.11910423467620457	1.2961181072375385	0.9861656188596469	1.098220081560158
474	297.8095	0.9846000394860156	0.12100098140569619	1.293658540773712	0.9857959238990578	1.0987741061141878
475	297.7811	0.9876377074767598	0.11707372550351926	1.2949337222426198	0.9841727309367425	1.097932767676946
476	297.7675	0.987441473899187	0.12212496829635487	1.2923386304021491	0.9850652798053668	1.1013646312304965
477	297.7519	0.987441473899187	0.12212496829635487	1.2923386304021491	0.9850652798053668	1.1013646312304965
478	297.7326	0.9832854350717923	0.11693295284219671	1.290176555516153	0.9865802164109164	1.0968641055057085
479	297.7206	0.9829377243552085	0.11604227683883397	1.2925449590666216	0.9868924947704601	1.0958097344698696
480	297.7	0.9856008764836047	0.12046695681589667	1.2943967169968644	0.978462184288218	1.10876067824298
481	297.6875	0.9842937025278046	0.11886211992420258	1.2910507527622646	0.9827792425052496	1.1044806367566777
482	297.6693	0.9794951090892987	0.1196280631435098	1.2922800403478634	0.9832208654895341	1.0925654497467094
483	297.6529	0.986108981736566	0.11841399338246601	1.2894881748024256	0.9853640719252362	1.0984016003730035
484	297.635	0.9843556498445191	0.11829053699357743	1.2900705973484954	0.9824293395068904	1.094028451514725
485	297.6215	0.9835113671834439	0.12187563490059433	1.2877424301116533	0.9851609162444346	1.097761668027436
486	297.5987	0.9850661694269568	0.12065132157057146	1.2924373678079017	0.9837173654170398	1.101103944568731
487	297.5865	0.9872514189553713	0.11781642820604732	1.2953489848919348	0.9841361484260753	1.1015074981034052
488	297.5769	0.9872514189553713	0.11781642820604732	1.2953489848919348	0.9841361484260753	1.1015074981034052
489	297.5537	0.9791053065626295	0.11886371510043925	1.2915466913809097	0.9862992484950461	1.094295935309067
490	297.5404	0.9806371586872683	0.11664589864376301	1.2888288169339976	0.9846376704792711	1.0952580356408534
491	297.533	0.9772278385684364	0.11565952858774387	1.287581732680306	0.986424935080535	1.0904003226114014
492	297.5176	0.9772278385684364	0.11565952858774387	1.287581732680306	0.986424935080535	1.0904003226114014
493	297.5023	0.9810966079936985	0.11757273013942987	1.2910885976883308	0.9845572783415911	1.0995160335750445
494	297.5023	0.9851776135944195	0.12369150210686373	1.2928000305216372	0.9779432701329388	1.103018439884386
495	297.4564	0.9823562316755151	0.12098429803547907	1.2949513685223006	0.9854598756978887	1.097795909986063
496	297.4327	0.9822845578294171	0.12083527604024157	1.2921519051848556	0.9885331730333117	1.091533692044429
497	297.4211	0.9846727639328482	0.12253322962375715	1.2873332867879888	0.9810103146994721	1.1013029868087523
498	297.413	0.9833962670948754	0.11918166310310173	1.2936973092117148	0.9773234728893576	1.1059881831485907
499	297.3914	0.9833962670948754	0.11918166310310173	1.2936973092117148	0.9773234728893576	1.1059881831485907
500	297.3706	0.9805576731163519	0.12459392852872724	1.2927502773751451	0.9870521013562864	1.0941288071845126
501	297.3473	0.9805576731163519	0.12459392852872724	1.2927502773751451	0.9870521013562864	1.0941288071845126
502	297.3349	0.9853733409349449	0.1235022806537517	1.2910073519375542	0.9821290540936379	1.0905402749145292
503	297.3268	0.9788518851438486	0.11511490161492394	1.2866198123909844	0.9834663544491381	1.0949548462485539
504	297.3022	0.9788518851438486	0.11511490161492394	1.2866198123909844	0.9834663544491381	1.0949548462485539
505	297.2905	0.9799175077746536	0.11686432467915624	1.2911828234417346	0.9823123648585432	1.0993528028403126
506	297.271	0.9789837228271879	0.12076025827603852	1.2924680279805558	0.9822195095460174	1.1008952033352328
507	297.2579	0.9823870274095542	0.12089445388022062	1.2878212082215912	0.9807986970228326	1.0976201249961794
508	297.2423	0.9831938167569061	0.1174176580819366	1.2923878709571535	0.9814272019672623	1.092282596680327
509	297.2215	0.9819092857887174	0.12255729071054572	1.2911354129654296	0.9811440735418165	1.0987988863117617
510	297.2061	0.9815097503782246	0.11918367385970972	1.290302203975002	0.9814258230537978	1.097380581674202
511	297.1945	0.9777298520316532	0.1203155669445272	1.286508296206536	0.9799885525311988	1.0962595673905418
512	297.1814	0.9831064050812522	0.12077117986375797	1.290256845982794	0.9812880884502049	1.0982855767724993
513	297.1551	0.9806522314187783	0.11953634887658043	1.2858625643754604	0.9812418196549404	1.0949259843823997
514	297.1423	0.9798705632906097	0.11947213683747548	1.2871469491915308	0.9798141930540059	1.0913820560444194
515	297.1354	0.9841765711366062	0.11973574336438833	1.2888816837560544	0.982604222166304	1.0941264454510058
516	297.1114	0.9786713660962182	0.11603972934386672	1.283374976949697	0.9845688434222606	1.091542531070369
517	297.0969	0.9822972307007808	0.11800672906668846	1.2870739472674877	0.9839407536345729	1.0940197459320231
518	297.0734	0.9822972307007808	0.11800672906668846	1.2870739472674877	0.9839407536345729	1.0940197459320231
519	297.0624	0.9812091281796558	0.1169314936509745	1.2905619946607383	0.9827702552090445	1.0936593178629959
520	297.0429	0.9812091281796558	0.1169314936509745	1.2905619946607383	0.9827702552090445	1.0936593178629959
521	297.0301	0.9848118965132253	0.11850856206381116	1.2871838197701417	0.9803919705044879	1.0901445564042866
522	297.0082	0.9792038194448383	0.11891985996624055	1.2883486352082278	0.980140148286422	1.089692336332348
523	296.999	0.9791990197245458	0.12181764406999389	1.285117605846758	0.9820761258453284	1.0868035062698982
524	296.9715	0.9819271777734087	0.12272349701768138	1.2927336223880932	0.9786038501719799	1.1027505303425686
525	296.9527	0.9819271777734087	0.12272349701768138	1.2927336223880932	0.9786038501719799	1.1027505303425686
526	296.9419	0.9810400513601898	0.12126597383595741	1.2873985659493723	0.9778124766958946	1.0926615098151056
527	296.9311	0.980724737696507	0.1208342067998163	1.2873025037628296	0.9834896434714755	1.094288816218201
528	296.9246	0.980724737696507	0.1208342067998163	1.2873025037628296	0.9834896434714755	1.094288816218201
529	296.9081	0.9791575209955207	0.11386830580584845	1.284428574862011	0.9821995015328299	1.080244555046931
530	296.8817	0.9802761205920082	0.12048013084075605	1.286524048863118	0.9782109021975463	1.0939613867557214
531	296.865	0.983110626547511	0.11914460189129317	1.2885573404332333	0.981848304346872	1.0957986586810746
532	296.857	0.9775160336006519	0.11757166661800053	1.2839515661199121	0.9830548345649405	1.0837485753840148
533	296.8371	0.9775160336006519	0.11757166661800053	1.2839515661199121	0.9830548345649405	1.0837485753840148
534	296.8262	0.9811716666381317	0.11791035953706765	1.2860955774513385	0.9758823028587891	1.092570213458509
535	296.8102	0.9796586681367603	0.11883028968734302	1.2867230063772734	0.9785398270715556	1.098252082519637
536	296.7776	0.9759635867362053	0.1187117696392054	1.2855733992320824	0.9810818508660382	1.0983629717326793
537	296.7642	0.9759635867362053	0.1187117696392054	1.2855733992320824	0.9810818508660382	1.0983629717326793
538	296.7496	0.9762536542100532	0.1220434414675186	1.2848285254292457	0.9841026901817063	1.0880421751269773
539	296.7343	0.9745880326523368	0.11878255195738155	1.2842543763639627	0.9800107994253878	1.0867016488341403
540	296.7188	0.9799523682321003	0.11689079558138028	1.2858928263365457	0.9783909870251146	1.0974763685016813
541	296.701	0.9810293420107641	0.11790477123078003	1.2855052584545847	0.9796269022915587	1.0955615702910557
542	296.6832	0.9783654273495762	0.11964402464935105	1.2832477631804788	0.9798603707689649	1.0963978844844613
543	296.6832	0.9783654273495762	0.11964402464935105	1.2832477631804788	0.9798603707689649	1.0963978844844613
544	296.6625	0.9740279459626152	0.12181057517920296	1.2850422548980878	0.9799536327656461	1.0847983627505182
545	296.6437	0.9798401594136995	0.11910983420866939	1.2825038361891914	0.9832001118887284	1.0848613140687418
546	296.6272	0.9798401594136995	0.11910983420866939	1.2825038361891914	0.9832001118887284	1.0848613140687418
547	296.6071	0.9800041971623024	0.12145244466383913	1.2849204445209557	0.9797389501308147	1.0953003074934033
548	296.5905	0.9791976408110813	0.11949077017349195	1.2858281741465687	0.9769172144814208	1.0921340023388968
549	296.5735	0.9744566588431123	0.11865822818744273	1.2857625412546956	0.9777309894764001	1.087774869256953
550	296.5735	0.9744566588431123	0.11865822818744273	1.2857625412546956	0.9777309894764001	1.087774869256953
551	296.5735	0.9764114031812736	0.11957605374721385	1.2847464641920114	0.9769780730707607	1.0952781495613733
552	296.525	0.976543323472332	0.1146811269993948	1.2820042564764673	0.9795853993262403	1.0912258194299018
553	296.5171	0.9736671832264185	0.11739666385967211	1.2808614718816125	0.9779903395876345	1.0918317576399994
554	296.5001	0.9808162606947946	0.1189549248248383	1.2846829769826877	0.9760469548699184	1.094547952396624
555	296.4891	0.9803877193841756	0.11624395214694683	1.284589445981383	0.9800307587212026	1.0987099665156983
556	296.4764	0.9803877193841756	0.11624395214694683	1.284589445981383	0.9800307587212026	1.0987099665156983
557	296.4569	0.9786298038227939	0.11676921862400783	1.2807958411078864	0.9785602544777785	1.0868218578924107
558	296.4341	0.9752842674538157	0.11817200190659867	1.284411087443328	0.9785974004154528	1.0925834116302402
559	296.4157	0.9751332499526261	0.11581278031001233	1.28557186781206	0.9782807544375315	1.0963431431026258
560	296.3972	0.9768630598262049	0.11639610158570239	1.2828315325381476	0.9779038556602102	1.086545619797994
561	296.3806	0.9772495283900584	0.12099808208657156	1.2806606186262117	0.9765462020336195	1.0882593381115275
562	296.3708	0.9772495283900584	0.12099808208657156	1.2806606186262117	0.9765462020336195	1.0882593381115275
563	296.3505	0.9746353520483363	0.11955941888255484	1.281780215869768	0.975622715515131	1.0919161255389276
564	296.3309	0.9778616346431798	0.11396130832956593	1.283193697487422	0.978861321487142	1.0889001346609253
565	296.3204	0.9778616346431798	0.11396130832956593	1.283193697487422	0.978861321487142	1.0889001346609253
566	296.3091	0.9790649262150319	0.11730790440730944	1.282202968285612	0.9794558238235153	1.0873093196881918
567	296.2887	0.9799383016202458	0.12020757789786812	1.286810242246756	0.9749468043306894	1.0972526053721923
568	296.2672	0.9791514779231487	0.11426751353905555	1.2832603915707628	0.9797411402944433	1.092393922231578
569	296.2506	0.9724142867783396	0.11762078982768101	1.280953462990308	0.9785141614886853	1.0878722976480806
570	296.2327	0.9724142867783396	0.11762078982768101	1.280953462990308	0.9785141614886853	1.0878722976480806
571	296.2217	0.9757809262423195	0.11954137290860242	1.2827504837750086	0.9758348648465778	1.09639976539868
572	296.2072	0.9752921808496731	0.11506008397980902	1.2808144236083832	0.9775392781419096	1.0881634835033558
573	296.2072	0.9752921808496731	0.11506008397980902	1.2808144236083832	0.9775392781419096	1.0881634835033558
574	296.1894	0.9726331336894706	0.11698347593499339	1.278647455803643	0.9765263507632835	1.0881997016928004
575	296.1657	0.9789181619523009	0.1160270352910366	1.2780706802365225	0.9762704172225842	1.0814040221647445
576	296.1347	0.9791187377304912	0.11798751493486256	1.2809890372631734	0.9751910096934279	1.0995492503506965
577	296.1347	0.9736077289683026	0.1189445098977958	1.2795314113513374	0.9784648976340676	1.0979312489658029
578	296.1187	0.9739907661345947	0.11931127397887556	1.2774115214738788	0.9750977371060133	1.086808960497503
579	296.0911	0.9739907661345947	0.11931127397887556	1.2774115214738788	0.9750977371060133	1.086808960497503
580	296.0672	0.9702737703888737	0.11539044622813012	1.2729702826736218	0.9780021037740885	1.0831076729272848
581	296.0515	0.9769381354158113	0.12090508422277671	1.2748255524909988	0.9778145800155107	1.0873361650787423
582	296.0347	0.9794694456245749	0.11998123550121223	1.2818384034761912	0.973018511407803	1.0976061685279501
583	296.0183	0.9733918008632452	0.11367619392982771	1.2824080705431784	0.9770047532458731	1.0901481275995264
584	296.0027	0.9733918008632452	0.11367619392982771	1.2824080705431784	0.9770047532458731	1.0901481275995264
585	295.9902	0.9793527886982245	0.11874046057092572	1.2821532871561059	0.9767791558013914	1.0889047373935798
586	295.9746	0.9766137306667377	0.12206080984635999	1.2856657927886403	0.9741373821270608	1.0959806604313547
587	295.955	0.9766137306667377	0.12206080984635999	1.2856657927886403	0.9741373821270608	1.0959806604313547
588	295.9387	0.9749881484350097	0.12007098603438905	1.2729740275568862	0.9797591614860799	1.08634062344776
589	295.9277	0.9772071209761234	0.12279229357337992	1.2768318207462452	0.9744995873211212	1.0888488500944105
590	295.9204	0.9730771099346752	0.11607951110322326	1.2790118490431852	0.9794458854794673	1.09027251152483
591	295.8869	0.9730771099346752	0.11607951110322326	1.2790118490431852	0.9794458854794673	1.09027251152483
592	295.8713	0.9771914721087268	0.11783300948159625	1.2791583294742659	0.9744663387732696	1.0829070187776686
593	295.8611	0.9718003991638915	0.11833379039528147	1.280166368170441	0.9758873715837053	1.0861329116335299
594	295.8611	0.9746387622644312	0.11953255421686991	1.28103424486697	0.9741850700805761	1.0883166488052414
595	295.8412	0.9746387622644312	0.11953255421686991	1.28103424486697	0.9741850700805761	1.0883166488052414
596	295.8167	0.9721207116536512	0.11395241804447688	1.2797897066255433	0.9751471598216293	1.0814641203394397
597	295.7958	0.9721207116536512	0.11395241804447688	1.2797897066255433	0.9751471598216293	1.0814641203394397
598	295.7819	0.9706482714241956	0.11781998012615258	1.2761823609770788	0.9738335784722346	1.0852209859594177
599	295.7623	0.9728243726772597	0.11338325107191247	1.2759279567382555	0.9776668604686439	1.0827115837413799
600	295.7493	0.9759245937746587	0.1154758081732778	1.2823201928752628	0.9722049143371413	1.0900014162904614
601	295.7317	0.9764431774990616	0.12082097325503625	1.278322269458458	0.9713543344260971	1.0888954556749912
602	295.7239	0.9764431774990616	0.12082097325503625	1.278322269458458	0.9713543344260971	1.0888954556749912
603	295.7118	0.971516188365511	0.1186424746836018	1.2781547939578537	0.9769592258019333	1.0884421850023183
604	295.6789	0.971516188365511	0.1186424746836018	1.2781547939578537	0.9769592258019333	1.0884421850023183
605	295.6653	0.9718271555922829	0.11921297968940044	1.2750214323380822	0.9742302183762668	1.0847354792129877
606	295.65	0.9762405873634138	0.12017139423421366	1.2742279491879402	0.9744612234491273	1.0922454168523066
607	295.65	0.9762405873634138	0.12017139423421366	1.2742279491879402	0.9744612234491273	1.0922454168523066
608	295.62	0.9737883412143851	0.11880818449716439	1.278498639056815	0.9740390937683961	1.0844580930830907
609	295.6081	0.9739965296116097	0.11883190138512349	1.2795501463583927	0.9762878220335476	1.0866785059639217
610	295.5869	0.9740718318429068	0.1215643732514391	1.2728064376763635	0.9757391394453507	1.0847757261173472
611	295.5869	0.9753643206880325	0.12244351615814657	1.2798613444631488	0.9733176826759211	1.0936223074867066
612	295.5605	0.9753643206880325	0.12244351615814657	1.2798613444631488	0.9733176826759211	1.0936223074867066
613	295.5605	0.9754956394254444	0.11595164452120975	1.276220396536343	0.972203700639115	1.0932216600492264
614	295.5213	0.9755906192390531	0.11339083297782028	1.2745834864563694	0.9728781587749595	1.0800157189562327
615	295.5121	0.9738920393195751	0.1194517087958086	1.2714507984072303	0.974712969413914	1.0868242535162638
616	295.4847	0.975552155814167	0.11834893111929866	1.2735891987681998	0.9733571543386094	1.083859731483534
617	295.4687	0.975552155814167	0.11834893111929866	1.2735891987681998	0.9733571543386094	1.083859731483534
618	295.4583	0.9717972685431534	0.11625367846451577	1.2764813797386392	0.9738005989290066	1.0838576832357305
619	295.4371	0.9743589720380943	0.11810951806333955	1.277353628289839	0.9695360326220763	1.0883856707317423
620	295.419	0.9682261537930137	0.1168326228019832	1.2747278127323147	0.9731955185682994	1.0848047531989398
621	295.4085	0.9748561794265784	0.11871562381883659	1.2748448297435946	0.9712585603074974	1.084729584410881
622	295.3949	0.97345223370511	0.11667098914981998	1.2766593781917641	0.9716809928831984	1.089972359554816
623	295.3732	0.97345223370511	0.11667098914981998	1.2766593781917641	0.9716809928831984	1.089972359554816
624	295.3594	0.970223309781403	0.11986787780007237	1.271561630430313	0.9761128948930543	1.0808522767365019
625	295.3364	0.9698551462408366	0.121436913989025	1.2772635223316553	0.9739732130533661	1.084569751183364
626	295.3364	0.9691111260510966	0.11551016557089686	1.2764119807820349	0.9759703902232222	1.0831689784455667
627	295.3115	0.973972069254179	0.11976397126925256	1.2760939304728895	0.9726757804539761	1.08982631122565
628	295.2892	0.973972069254179	0.11976397126925256	1.2760939304728895	0.9726757804539761	1.08982631122565
629	295.2678	0.977802997989668	0.11887355558611225	1.2767452393840752	0.9750433240369072	1.089187374409005
630	295.256	0.9721415139718301	0.11938997075198242	1.274836117806453	0.9753393159669146	1.0823035460902632
631	295.2436	0.9721415139718301	0.11938997075198242	1.274836117806453	0.9753393159669146	1.0823035460902632
632	295.2347	0.9703655285014385	0.11959457651597555	1.2765499060188257	0.9726523029165876	1.0872665161808346
633	295.2215	0.9738376431956423	0.11590839048406171	1.2764690987244038	0.9730961139463541	1.0849109083542354
634	295.1965	0.9738376431956423	0.11590839048406171	1.2764690987244038	0.9730961139463541	1.0849109083542354
635	295.1745	0.9738727006407266	0.12066544473694148	1.2777207730018703	0.9702160932557912	1.0899793219028306
636	295.1645	0.9733333993240105	0.11937832814714577	1.275089141013665	0.9712845118401647	1.0885992646391995
637	295.1448	0.9733333993240105	0.11937832814714577	1.275089141013665	0.9712845118401647	1.0885992646391995
638	295.1317	0.9725011710354793	0.11501733702696725	1.2727986174789583	0.9713055280911542	1.0805096072089275
639	295.1121	0.9683633080244262	0.11930816581049196	1.2742100699121286	0.9707407560610588	1.084673457761141
640	295.0899	0.9691599662763856	0.11715392721981582	1.2762887999640244	0.9734711402820434	1.0808535073797014
641	295.0787	0.9694562166202834	0.11338593158648891	1.2764801829857855	0.9739328560053814	1.0836353498552254
642	295.0676	0.972843908343746	0.12309440419359442	1.275590946898511	0.9707701072190879	1.0853346096997758
643	295.0465	0.9683221714984771	0.11953874471224808	1.2713559350916868	0.970505139782957	1.077385743358702
644	295.0343	0.9683221714984771	0.11953874471224808	1.2713559350916868	0.970505139782957	1.077385743358702
645	295.0255	0.9750116873986509	0.11615156854567836	1.2760877476028394	0.9740666614469519	1.0801161466430067
646	295.0074	0.9708604038104691	0.12016597156699349	1.2764899794140085	0.9723508546408283	1.0834709859120397
647	294.978	0.9708604038104691	0.12016597156699349	1.2764899794140085	0.9723508546408283	1.0834709859120397
648	294.9637	0.968715443549347	0.11737226132764475	1.2749921277792795	0.9693402417371518	1.0827166185759498
649	294.9494	0.9705468143181537	0.1165040086600864	1.2703930955267224	0.968647760291524	1.0830081030899017
650	294.934	0.9725125010018714	0.12139215500868726	1.271981436504177	0.967160444318196	1.0871114445469707
651	294.9212	0.9694986219160717	0.12040272846706257	1.2733741242762393	0.9704971797878733	1.0835635679836484
652	294.896	0.9694986219160717	0.12040272846706257	1.2733741242762393	0.9704971797878733	1.0835635679836484
653	294.883	0.9674566332358413	0.11800256563764745	1.2713673455476517	0.9705292421736051	1.0842604594105867
654	294.8694	0.9662943616918733	0.11724424562810758	1.274640051562465	0.9744115910369939	1.0839850452752138
655	294.8527	0.968883132982762	0.12038364650758718	1.2719396136987156	0.9746228359198242	1.0828083046715289
656	294.8247	0.9682601415740432	0.1194810688500534	1.271796232116173	0.9722713330614189	1.08913697946408
657	294.8247	0.9682601415740432	0.1194810688500534	1.271796232116173	0.9722713330614189	1.08913697946408
658	294.7996	0.969884984572593	0.11950472558264785	1.2784285919473384	0.9680530863852727	1.093237429650982
659	294.7868	0.9672235544974175	0.1156181637255865	1.2738761313850162	0.9693538211752786	1.0873350085706754
660	294.7662	0.9720383835299401	0.1186136850462479	1.2741498382941947	0.9686138572363598	1.0874526461989213
661	294.7551	0.9732376167328245	0.1175039431153912	1.2751712403775386	0.9701204441078436	1.0871168881838427
662	294.7354	0.966843205259215	0.1165202919124027	1.2677033394764927	0.9688362287435044	1.0788875665183864
663	294.7248	0.9660944849020747	0.11503095077906968	1.274217284319594	0.9723161615169662	1.08482627356883
664	294.6974	0.966173936582645	0.11421528639728475	1.274250685374004	0.9687672195258829	1.086114382086699
665	294.6834	0.9709142936973545	0.11950712438372078	1.2752263439624505	0.9667990270746867	1.0899482253919683
666	294.6716	0.9698465995191329	0.11568343822704746	1.2733728131434674	0.9683224044946076	1.0861300669625886
667	294.6535	0.9727394752416708	0.12207348886034895	1.269637516610753	0.9663928999918415	1.0840102702835823
668	294.6299	0.9701279444651055	0.1178366130844796	1.2699889467928416	0.9705537385395288	1.0855799821613143
669	294.622	0.969728040497097	0.11733622402792328	1.2711045428573895	0.9713914210556652	1.0848588146557032
670	294.6117	0.9706336583305072	0.1175387557027238	1.272762640758231	0.9699529389531866	1.081226563839013
671	294.5987	0.9686309125531273	0.11590792745720561	1.2703778533434809	0.970996342225709	1.074061435055378
672	294.5675	0.9685302306887565	0.11596256123719194	1.273267882276931	0.972072447564249	1.0783394981927161
673	294.5549	0.9685302306887565	0.11596256123719194	1.273267882276931	0.972072447564249	1.0783394981927161
674	294.5321	0.9663067888582264	0.11936945417178588	1.2714087553145177	0.9706536663436949	1.0830096916998835
675	294.5222	0.9663067888582264	0.11936945417178588	1.2714087553145177	0.9706536663436949	1.0830096916998835
676	294.5121	0.9659435584811907	0.11765080333016512	1.2694528311686764	0.971077941706975	1.0766635718515825
677	294.501	0.9670990456014622	0.11720115574732436	1.2710195585777886	0.9678641413502974	1.077022682433398
678	294.4746	0.9684073019301965	0.1131714811005295	1.2704731085161531	0.9696213430962607	1.0781869280900371
679	294.4542	0.9676321047400218	0.11624985923430418	1.2664973366769379	0.9717000773844499	1.073589194261372
680	294.4404	0.9689301918467244	0.11646915794611422	1.271961775867039	0.9687441613815297	1.0859443160927504
681	294.4223	0.965359873519722	0.11918889890384811	1.2682264348532448	0.9734417043981489	1.0807125277754517
682	294.4119	0.965359873519722	0.11918889890384811	1.2682264348532448	0.9734417043981489	1.0807125277754517
683	294.3882	0.9692090924514714	0.11562587610932751	1.2665597605766472	0.9725417610795948	1.0749566188984256
684	294.3882	0.9677840902342272	0.11995850482232998	1.269556728379651	0.9666756979864113	1.083237591569766
685	294.3555	0.9681986475407105	0.11476628602609411	1.2700172960675085	0.9716177577333254	1.0797758748574318
686	294.3436	0.9680337964237968	0.11142135544705581	1.2690281660664138	0.9688543410154469	1.0829876227300126
687	294.3237	0.967765437834891	0.11519390255388871	1.2704405992014798	0.9719636214260369	1.0791723640433868
688	294.3091	0.967765437834891	0.11519390255388871	1.2704405992014798	0.9719636214260369	1.0791723640433868
689	294.2943	0.9692808171330888	0.11693458212059431	1.2683022157856831	0.9659937034848116	1.087407792325614
690	294.2865	0.9688338606555579	0.11442328289042361	1.2670635003293778	0.9662796596360258	1.0794896539378878
691	294.2865	0.9637238954242713	0.1172082612820522	1.2688494516797235	0.9639906463398753	1.095024681543366
692	294.259	0.965026375567111	0.11764898617216027	1.2707483341364747	0.9633842167197567	1.0858402218941383
693	294.2357	0.9661823964603363	0.11697732928525073	1.2696128635019779	0.9708851289362301	1.0745706608079135
694	294.2179	0.9661823964603363	0.11697732928525073	1.2696128635019779	0.9708851289362301	1.0745706608079135
695	294.2082	0.9679138606064432	0.11717692436154571	1.2668120911499072	0.964084967409878	1.0862473508603454
696	294.1889	0.9682410824905519	0.11760594289060317	1.2679651784100325	0.9641122639656633	1.0810618313383114
697	294.1749	0.9681902681525918	0.11556406901392076	1.2679516180352255	0.9689267604491631	1.0796738691514094
698	294.1577	0.9662480441792357	0.11772536526921062	1.2683100465738217	0.9669343596999866	1.0813251550926473
699	294.133	0.9662480441792357	0.11772536526921062	1.2683100465738217	0.9669343596999866	1.0813251550926473
700	294.1145	0.9690975762670228	0.11800980016750583	1.2689474138438048	0.9646752588707255	1.0747780697271736
701	294.1011	0.9655557618393924	0.12198881764282149	1.2661706549202234	0.9687846095098201	1.0843951820096536
702	294.0846	0.968515753156453	0.11731568774896296	1.264673233269263	0.9657181559062001	1.079252807016586
703	294.068	0.9640574908116281	0.11501488061230564	1.2664333220491002	0.969355509338153	1.0697644738136933
704	294.051	0.9640574908116281	0.11501488061230564	1.2664333220491002	0.969355509338153	1.0697644738136933
705	294.0384	0.9698058654410457	0.11758140267904403	1.2696211454553508	0.9689015629767007	1.0783694191321922
706	294.0161	0.9654776827178464	0.1186968803391947	1.2722171735166379	0.9643167328973835	1.0847515326463935
707	294.002	0.9654776827178464	0.1186968803391947	1.2722171735166379	0.9643167328973835	1.0847515326463935
708	293.9814	0.9661998902334591	0.11832975977403494	1.2680375936074553	0.9655602671373015	1.084424641193161
709	293.9641	0.963056876219436	0.11891421023370027	1.2659735041851543	0.9657290813065836	1.0769245381087051
710	293.9534	0.963056876219436	0.11891421023370027	1.2659735041851543	0.9657290813065836	1.0769245381087051
711	293.9414	0.9658446177333603	0.11592844149562619	1.2639910121259725	0.9670175117827418	1.0707451354645101
712	293.9414	0.9658446177333603	0.11592844149562619	1.2639910121259725	0.9670175117827418	1.0707451354645101
713	293.9081	0.9662639662875495	0.11888203262079129	1.2658377394579388	0.9645256181648534	1.075204228122819
714	293.9081	0.9685870923353816	0.117743237131509	1.2663428538878407	0.9641135136721826	1.0764011589003026
715	293.8818	0.9682171559060748	0.11964877416956814	1.2687681148486407	0.966953348884639	1.0789266590328253
716	293.8569	0.9669940681356998	0.11727905080192694	1.2635578045383	0.9662432910581693	1.0825216198778698
717	293.8452	0.9685891236380121	0.12103581983441784	1.2694043192561169	0.9626417194774529	1.083080433561459
718	293.8334	0.9685891236380121	0.12103581983441784	1.2694043192561169	0.9626417194774529	1.083080433561459
719	293.8007	0.9607611293351085	0.11606283874736868	1.2631965143835888	0.9652373133186778	1.0724703574324606
720	293.7906	0.963980699523241	0.11867049691642699	1.261381699048942	0.965527219813381	1.0767411510905205
721	293.7665	0.9637335753544288	0.11540796626627114	1.261453944794634	0.9681064128451511	1.0726063869280063
722	293.7527	0.9637335753544288	0.11540796626627114	1.261453944794634	0.9681064128451511	1.0726063869280063
723	293.738	0.9660408597835198	0.11641637119000038	1.2664979615301977	0.9669297823850916	1.078982813218472
724	293.7272	0.9711750227220532	0.11711674633272194	1.267050922774613	0.9641767064591229	1.0762279368678571
725	293.7107	0.9711750227220532	0.11711674633272194	1.267050922774613	0.9641767064591229	1.0762279368678571
726	293.6907	0.9675032663523286	0.11961691237232357	1.26718885012955	0.9645101599306546	1.0809837564530589
727	293.6789	0.9662378664846173	0.1192105275110321	1.2638313885949732	0.9664969009920016	1.0715098372380696
728	293.6673	0.9654105861866432	0.11578801303313306	1.2655029091910899	0.9655708811701282	1.0717838385696319
729	293.6392	0.9652478447437859	0.11378812760097962	1.262467422891387	0.9633780550311728	1.068387883956116
730	293.6273	0.9656424724085073	0.11979470176437522	1.2622398089713018	0.9652019593330637	1.0712655662127857
731	293.6126	0.9656424724085073	0.11979470176437522	1.2622398089713018	0.9652019593330637	1.0712655662127857
732	293.6035	0.9683833181557605	0.11602027459058219	1.263364468585334	0.9615362672171771	1.078735574669741
733	293.5906	0.9643312294930065	0.11653421258395366	1.262499817826142	0.9649437847932161	1.0765199551547628
734	293.5642	0.9643312294930065	0.11653421258395366	1.262499817826142	0.9649437847932161	1.0765199551547628
735	293.5407	0.9636791665216159	0.1168673974744909	1.2639953310269771	0.9643188107992399	1.0796321776710396
736	293.5407	0.96758349962901	0.11364178802665052	1.2645433336901017	0.9630459359920263	1.0737483179097635
737	293.5086	0.9686043509942268	0.11452236195322986	1.2622061600937349	0.9680372574754113	1.0655486502973062
738	293.5086	0.9617014530012604	0.11998303041867729	1.2690979166353602	0.964412032551135	1.078164302047599
739	293.4826	0.9617014530012604	0.11998303041867729	1.2690979166353602	0.964412032551135	1.078164302047599
740	293.4691	0.9622914924026573	0.11697540177180582	1.2648085976667622	0.9646287337797169	1.0791921454148836
741	293.443	0.9586171773117882	0.11581988351477884	1.2594671359525942	0.964248020220292	1.0728013305542736
742	293.4306	0.9683488601461758	0.11467317293512186	1.262896830523983	0.9628901717242102	1.0808877832286747
743	293.4134	0.9582012982817998	0.12055924319423422	1.2551648327450762	0.965996251615223	1.0675562233308848
744	293.4017	0.9598710142169767	0.11714110184189384	1.2664456263629482	0.9645189735388352	1.0729489378393682
745	293.3898	0.9621512223775331	0.11647606543413096	1.2649381604606074	0.9631555754985495	1.0762221585638156
746	293.3749	0.9621512223775331	0.11647606543413096	1.2649381604606074	0.9631555754985495	1.0762221585638156
747	293.3578	0.9631288910871437	0.11633906413290585	1.2593026428024632	0.9632836767712109	1.0815722919703394
748	293.3403	0.9631288910871437	0.11633906413290585	1.2593026428024632	0.9632836767712109	1.0815722919703394
749	293.3239	0.9671340649199069	0.11593707781493275	1.262577045452737	0.9614859569981181	1.0746462468708606
750	293.3158	0.9671340649199069	0.11593707781493275	1.262577045452737	0.9614859569981181	1.0746462468708606
751	293.2867	0.9669855595406356	0.11552771971119882	1.2630762481353588	0.9596500004418301	1.0779530698736488
752	293.2867	0.9655236126096481	0.11710681836759261	1.2606403286606525	0.9600300192491562	1.0780989847595759
753	293.2567	0.9632001222405935	0.11723861241711113	1.2612658088916764	0.9644823952644611	1.0651860913727567
754	293.248	0.9632001222405935	0.11723861241711113	1.2612658088916764	0.9644823952644611	1.0651860913727567
755	293.2247	0.960445671637454	0.11423670890880039	1.2599734492534957	0.961982020587415	1.0738269456312899
756	293.2091	0.9628594861337963	0.11427865795580183	1.264014150759898	0.9614758936834183	1.071388736440063
757	293.2091	0.9605368790318917	0.11844848274062095	1.2640234663688328	0.9648725282220065	1.0750380701094269
758	293.1697	0.9605368790318917	0.11844848274062095	1.2640234663688328	0.9648725282220065	1.0750380701094269
759	293.1697	0.9633456410330985	0.11420866591813808	1.2619990985505238	0.9609910054358085	1.0756515616304527
760	293.1424	0.9633456410330985	0.11420866591813808	1.2619990985505238	0.9609910054358085	1.0756515616304527
761	293.1346	0.9632644630630142	0.11530161094611761	1.2574622762648648	0.961812992485322	1.0752248313352133
762	293.1074	0.9632644630630142	0.11530161094611761	1.2574622762648648	0.961812992485322	1.0752248313352133
763	293.0954	0.961421991087653	0.11957048492787532	1.2556942063084777	0.9599577226679452	1.072359173797035
764	293.0864	0.961421991087653	0.11957048492787532	1.2556942063084777	0.9599577226679452	1.072359173797035
765	293.0616	0.9623399555978439	0.11508812061603138	1.2582759495888056	0.9654104442708182	1.0690472354701042
766	293.0509	0.9623399555978439	0.11508812061603138	1.2582759495888056	0.9654104442708182	1.0690472354701042
767	293.025	0.9619751217837997	0.11812361369380321	1.2605032125558795	0.9634918990587817	1.0669835527319587
768	293.0124	0.9614608675511345	0.11933967027639789	1.2607872200121821	0.960922434674542	1.0739929257203642
769	293.0012	0.962311754593442	0.11778238577683402	1.2584043707016104	0.960853885094742	1.0770688643846502
770	292.9942	0.9616699137977496	0.12017281847601625	1.2608148957162166	0.9636385256419809	1.075859864407596
771	292.9673	0.9605794897879042	0.11578983887553913	1.2550727124294356	0.9647342661998997	1.070542185243933
772	292.9489	0.961320735205542	0.11698835445034103	1.260045514956723	0.9615817247622777	1.074875837021764
773	292.9489	0.961320735205542	0.11698835445034103	1.260045514956723	0.9615817247622777	1.074875837021764
774	292.9219	0.9624864466196581	0.11562073790920145	1.260467081210447	0.9627197880082656	1.0690485804932224
775	292.8985	0.9624864466196581	0.11562073790920145	1.260467081210447	0.9627197880082656	1.0690485804932224
776	292.8864	0.958496046859728	0.11543445390185365	1.258670530654301	0.9618232612602464	1.0667205742355255
777	292.8651	0.958496046859728	0.11543445390185365	1.258670530654301	0.9618232612602464	1.0667205742355255
778	292.8526	0.9540702091037104	0.11510863910255992	1.256575963219957	0.9618086862931973	1.060395625262919
779	292.8416	0.9582188873715215	0.11500732433597222	1.2582893341574415	0.9644568144074563	1.0666410060568896
780	292.8209	0.9582188873715215	0.11500732433597222	1.2582893341574415	0.9644568144074563	1.0666410060568896
781	292.8002	0.9624238087871378	0.11555851332709144	1.2582576127933194	0.9605984726181167	1.0703847921213485
782	292.7881	0.960680302977367	0.11421919924957794	1.2591995229513064	0.9632481533338648	1.072520998082396
783	292.7881	0.9594372876833764	0.11064582168337947	1.258819180067544	0.9635232433928018	1.0705796594943369
784	292.7603	0.9594006797549494	0.11704452769930732	1.2574713737046956	0.9643094464729323	1.0623593632517254
785	292.7526	0.9620768881392516	0.11474155306319045	1.258185085334124	0.962660835750904	1.0644542484080657
786	292.7409	0.9628329542289489	0.11662029787617982	1.257690421839758	0.9611617344096557	1.0676585467589037
787	292.708	0.9616311114694006	0.11581321389463009	1.2592782650527516	0.9611813399749812	1.069365895805483
788	292.6938	0.9618712626994648	0.11319217518141471	1.258362272537085	0.9609282235693168	1.0731317275401995
789	292.6754	0.9570904320387054	0.12004054297176582	1.259953170117538	0.9577982848745199	1.0706869033770068
790	292.6754	0.9588380449348165	0.11731129386556718	1.2621697957521714	0.9626588510474996	1.0656914684528418
791	292.6454	0.9588380449348165	0.11731129386556718	1.2621697957521714	0.9626588510474996	1.0656914684528418
792	292.6354	0.9578359772940278	0.1160405738489332	1.2595424191205715	0.9580912753907345	1.065542302211818
793	292.6243	0.9561961844164734	0.11457984040415745	1.2582911430546742	0.9616913070788415	1.0746729715270524
794	292.5935	0.9590978928105118	0.11787246165733517	1.2612850480176325	0.9555791598268475	1.0769999928465606
795	292.5935	0.9608290879519952	0.11767322031152955	1.2609451913888	0.9578791027596746	1.0787046984461293
796	292.5779	0.9564051692368359	0.12127823981135104	1.2552188899655463	0.9598424319461791	1.0712665617417076
797	292.5467	0.9614352062045574	0.11644750413298517	1.2582686631643545	0.9601838263494745	1.076148169583437
798	292.5345	0.9590401606056165	0.11803564070928899	1.2581166374253627	0.9618364827315904	1.076514136605935
799	292.5234	0.9603771432391203	0.11691633852356012	1.2556388845544615	0.9615682935944159	1.067043661497387
800	292.5001	0.9595139878914577	0.11709125295517353	1.2568515828155542	0.9614721869267935	1.0646733876234338
801	292.4893	0.9595139878914577	0.11709125295517353	1.2568515828155542	0.9614721869267935	1.0646733876234338
802	292.4827	0.9585319367364432	0.11701180847630177	1.2572590083222916	0.9634910136734853	1.0638109333823096
803	292.4628	0.9564591226681206	0.11818086762118664	1.2549796580111257	0.962364011389266	1.0600200439728091
804	292.4397	0.9555259879916741	0.11581842538262999	1.2568673375902832	0.9597441139334616	1.0674459399077822
805	292.4338	0.9559499646962777	0.11010851799076227	1.2522374460592876	0.9568487599793515	1.0622797442375704
806	292.4131	0.9573575854021713	0.11750287281589261	1.2563363351721135	0.9572803132944964	1.074821754383534
807	292.4015	0.9573575854021713	0.11750287281589261	1.2563363351721135	0.9572803132944964	1.074821754383534
808	292.3841	0.9589375321644807	0.11441297514160122	1.2592235914516086	0.9591866770451903	1.065905600369546
809	292.3659	0.9603470380208866	0.11539054069747037	1.2564944399919702	0.95951644705971	1.0707246318050079
810	292.3552	0.9580023916031637	0.11367127771146984	1.2545422480205133	0.9584531819261183	1.0693136644274188
811	292.3312	0.9590618313639188	0.11591266066769355	1.256348436143884	0.958089504620141	1.0761349968294658
812	292.3237	0.960348641457895	0.11427209572568785	1.2576088096496119	0.957069371306636	1.0701173506899389
813	292.301	0.9594964962364818	0.1164691948018658	1.25521119685694	0.958388002317627	1.0670125904042844
814	292.2875	0.9552009139082613	0.11769657351371007	1.2594286937091748	0.9599900815942066	1.0741857787358953
815	292.2753	0.9580317469974861	0.12043086973972911	1.258761985871896	0.9599859745078664	1.0718808687491908
816	292.2589	0.9580317469974861	0.12043086973972911	1.258761985871896	0.9599859745078664	1.0718808687491908
817	292.2463	0.9554802889778565	0.11379532781686238	1.2528028683604022	0.9600977321610323	1.0670490394717134
818	292.2336	0.9577573178003019	0.11679027999152089	1.2549087975333382	0.9612666483310187	1.0732318862223496
819	292.2119	0.9577573178003019	0.11679027999152089	1.2549087975333382	0.9612666483310187	1.0732318862223496
820	292.2119	0.9561833209119119	0.1153388221227085	1.2568364825481377	0.9584878263326075	1.0685631669452451
821	292.199	0.9561833209119119	0.1153388221227085	1.2568364825481377	0.9584878263326075	1.0685631669452451
822	292.1739	0.9539300937032911	0.11489667574438847	1.2530058884798185	0.9615593253615304	1.0632075962562897
823	292.1662	0.9576656994854155	0.11506709292704995	1.2568792606377355	0.9619503034595863	1.069251717110704
824	292.1376	0.9569694879835494	0.11301832596574796	1.2540867109309322	0.9581114655645332	1.0693738113194868
825	292.1235	0.9545543835359017	0.11589232561266428	1.2514845656621412	0.958779567142303	1.0592420931919988
826	292.105	0.9576988272989084	0.11365605776876822	1.2510541879183827	0.9584571365059004	1.069731051577817
827	292.0948	0.9572893598988076	0.1147881802488671	1.2566763231260383	0.9602585354997117	1.0660505303172845
828	292.0823	0.9552653034480549	0.11271971113475272	1.254673994623547	0.9606021179484889	1.0659025735379934
829	292.0587	0.9551432304207388	0.1135530851288032	1.2557718173196157	0.9566112818503506	1.059450438332075
830	292.0488	0.9598259718286182	0.11681376811964259	1.2540462966929884	0.9579418507358202	1.0666289389754657
831	292.0356	0.9598259718286182	0.11681376811964259	1.2540462966929884	0.9579418507358202	1.0666289389754657
832	292.0197	0.9568348861188415	0.11567154610453628	1.2534856338673799	0.9590754552831247	1.0658932494564721
833	291.9991	0.9536177666263747	0.11601094246010347	1.253227217858815	0.9566212371395716	1.0684388868091275
834	291.9904	0.9536177666263747	0.11601094246010347	1.253227217858815	0.9566212371395716	1.0684388868091275
835	291.9752	0.9554895643420049	0.1168451641364404	1.2511157920953413	0.9593097307744021	1.0666495739600599
836	291.9576	0.9554895643420049	0.1168451641364404	1.2511157920953413	0.9593097307744021	1.0666495739600599
837	291.9459	0.954413321323933	0.11530301697185909	1.2496116368562036	0.9595486174709202	1.060580353067928
838	291.9289	0.954413321323933	0.11530301697185909	1.2496116368562036	0.9595486174709202	1.060580353067928
839	291.9163	0.9564214937930116	0.11488431614691323	1.2511554120282942	0.9571345551514207	1.0683324923032609
840	291.8993	0.9563463758404723	0.1155017467852505	1.2506443689059397	0.9554819114781848	1.061461046669793
841	291.8928	0.9563463758404723	0.1155017467852505	1.2506443689059397	0.9554819114781848	1.061461046669793
842	291.8722	0.9565360834082389	0.1170123342002985	1.2542486368873318	0.9570374360097031	1.0694585371851977
843	291.8616	0.9553702936226972	0.11630451101853698	1.2510366454278876	0.9601992358663005	1.0558051545590919
844	291.8404	0.9553702936226972	0.11630451101853698	1.2510366454278876	0.9601992358663005	1.0558051545590919
845	291.8258	0.9573502121337079	0.11333568279368245	1.250667812552982	0.9595448069251099	1.065526108980734
846	291.8148	0.9571746537855149	0.11771502850177921	1.2539676647351685	0.9557726398137849	1.0691776306955798
847	291.8034	0.9571746537855149	0.11771502850177921	1.2539676647351685	0.9557726398137849	1.0691776306955798
848	291.7829	0.9585484519258168	0.11381568002887946	1.2498498245643295	0.955641420629265	1.062217563924725
849	291.7747	0.9585484519258168	0.11381568002887946	1.2498498245643295	0.955641420629265	1.062217563924725
850	291.7546	0.955986043088044	0.11559597084413688	1.2525306250905535	0.9567748684337186	1.0590632008809904
851	291.7437	0.9557477452362924	0.1141981666888592	1.2500555940380884	0.9574726388915135	1.0602588120531156
852	291.7247	0.9557477452362924	0.1141981666888592	1.2500555940380884	0.9574726388915135	1.0602588120531156
853	291.7147	0.9592905806106048	0.11943450309062938	1.2492413572871406	0.9558157313890854	1.0634697952747585
854	291.6967	0.9570659356727816	0.11493630859803602	1.2521874069629988	0.9552120617140422	1.0605087131121764
855	291.6793	0.9570659356727816	0.11493630859803602	1.2521874069629988	0.9552120617140422	1.0605087131121764
856	291.6637	0.9537202573879784	0.11625652504178899	1.250337176216485	0.9582002963984376	1.063777189188144
857	291.6501	0.9560353916685274	0.11300991628813216	1.2482951981269879	0.9585612391770992	1.0626825818386791
858	291.6354	0.955783768556246	0.11490126047279675	1.2485526270792169	0.9553124004386568	1.0685651198764499
859	291.6297	0.955783768556246	0.11490126047279675	1.2485526270792169	0.9553124004386568	1.0685651198764499
860	291.6096	0.9525240849069926	0.11388828437679774	1.249291779767972	0.958131918388516	1.059157913808122
861	291.5952	0.9531995364536127	0.11572183005857702	1.2523697200808355	0.9570415685138032	1.0571187422629262
862	291.5863	0.9531995364536127	0.11572183005857702	1.2523697200808355	0.9570415685138032	1.0571187422629262
863	291.5708	0.9524366711131923	0.11553904777125903	1.2559274608530726	0.9546184447629655	1.0684936366635498
864	291.5483	0.956234105595819	0.117113549413994	1.2487724441015102	0.9542741336717432	1.0677407287304967
865	291.5303	0.9535469972288929	0.11850528719728677	1.2504682323037133	0.9566190236763299	1.0656808374748417
866	291.5168	0.9555969607312332	0.11811501274754557	1.251834157292944	0.9532940693382796	1.0690480975557881
867	291.5168	0.9557419754048375	0.11674047389136276	1.2458037916828273	0.9554098351842244	1.0606628188711713
868	291.4932	0.9557419754048375	0.11674047389136276	1.2458037916828273	0.9554098351842244	1.0606628188711713
869	291.4768	0.9513801056774315	0.1161166098062274	1.2554403570240746	0.9562695909065254	1.0648304058340623
870	291.4618	0.9519463265198305	0.11677655185949976	1.2506741881743768	0.9511086863666268	1.0650808406660772
871	291.4442	0.9519463265198305	0.11677655185949976	1.2506741881743768	0.9511086863666268	1.0650808406660772
872	291.4329	0.9551437917295991	0.11979050529224657	1.2513880459559235	0.9542468222889313	1.0735728908866624
873	291.4251	0.9565899817677108	0.11244744774251085	1.253691754953481	0.9545557878671258	1.070274684504417
874	291.404	0.9504548971057225	0.11249153908302677	1.2469925908953492	0.9576901619609928	1.0640533891559212
875	291.3974	0.9506063911899068	0.11968610353874168	1.2459453855496034	0.9545248692805814	1.067605792198619
876	291.3767	0.9530556973513955	0.11624373207151063	1.2527972065544262	0.9511227762780945	1.0680470317983615
877	291.3767	0.9530556973513955	0.11624373207151063	1.2527972065544262	0.9511227762780945	1.0680470317983615
878	291.348	0.951402005195571	0.11587089399311806	1.2501304451041506	0.9574522813841296	1.0580884742770662
879	291.3383	0.9539283843589503	0.11273699563498706	1.25315440021353	0.9543107712542231	1.0606694168979633
880	291.3277	0.9586321907351921	0.11555030677973867	1.2544740754708155	0.9533831331683149	1.0716419566349127
881	291.3072	0.9604375146547325	0.12146126992182624	1.2504337276949025	0.9546334730133961	1.0699654414490123
882	291.2885	0.9548708727709712	0.11763569882645551	1.2487393184061641	0.9534791784096848	1.0634875283984517
883	291.2762	0.9548708727709712	0.11763569882645551	1.2487393184061641	0.9534791784096848	1.0634875283984517
884	291.2659	0.955503783460418	0.11680928908675177	1.2513225592161685	0.954999660323145	1.0707955092279684
885	291.2478	0.9527143686106461	0.1171995984859126	1.2479163887813949	0.9592078563934713	1.0593296128931313
886	291.2372	0.9551535203771293	0.1169513671618503	1.2529990574568957	0.9535971507051005	1.0665377993617207
887	291.2214	0.9506889353645755	0.11384114354056021	1.2438584942786928	0.9567582981725321	1.0630943707275005
888	291.2102	0.9528175159977091	0.11903067080785712	1.2465101618159917	0.9538240402190341	1.0619704439922062
889	291.1995	0.9515068534543882	0.11162003484855712	1.2534316592546286	0.9542821360297598	1.0660288532045423
890	291.1926	0.9515068534543882	0.11162003484855712	1.2534316592546286	0.9542821360297598	1.0660288532045423
891	291.1665	0.9582296030753875	0.11402052514344321	1.2500144786936056	0.952021039906361	1.061426921209231
892	291.1584	0.9550449547709541	0.11600894991955661	1.2472464910152719	0.9523005674825141	1.0608279750012013
893	291.1474	0.9494603213496092	0.11183723828970812	1.2499160526554092	0.9526586316998883	1.0604773094700508
894	291.1201	0.9561408986709504	0.11629730529547293	1.2535534569228814	0.9535236340714232	1.0682630213296713
895	291.1102	0.9530752266634418	0.11385896499096848	1.2466329232409672	0.9524463277437365	1.0574763553150652
896	291.0951	0.9533760755037012	0.11384691972645504	1.2458362438075412	0.9532926925429616	1.0610747687391373
897	291.0846	0.9550603431063137	0.11450974351823488	1.2537834855301395	0.9550364207581306	1.0708655182108053
898	291.0738	0.9550603431063137	0.11450974351823488	1.2537834855301395	0.9550364207581306	1.0708655182108053
899	291.0583	0.9545543750633151	0.114372220305677	1.2481401773286431	0.9546602739228671	1.0615080335167695
900	291.046	0.9549525972228894	0.11579546446120767	1.2467733203548899	0.9531410353614859	1.070080723698192
901	291.0329	0.953060342446983	0.11404209973788783	1.248551262992779	0.9533482494112551	1.0653304388301679
902	291.0204	0.9524472385467928	0.11715289377606881	1.2473115668345778	0.9544776812096736	1.0619049953790913
903	291.003	0.9556608270888062	0.11343134443869525	1.2472587868565332	0.9531080854723109	1.0638184655117715
904	290.9881	0.9556608270888062	0.11343134443869525	1.2472587868565332	0.9531080854723109	1.0638184655117715
905	290.9755	0.9553605543844337	0.11880876741112047	1.2509770598446799	0.9472854761575042	1.0688861228820152
906	290.9638	0.9569766706188152	0.11647496865779933	1.2504029573786228	0.9504250312380592	1.065289128616194
907	290.9449	0.9523673632368941	0.1171456126469843	1.2458186589541127	0.9509809028159619	1.0607923054117372
908	290.9362	0.9523673632368941	0.1171456126469843	1.2458186589541127	0.9509809028159619	1.0607923054117372
909	290.9287	0.95233432438556	0.11253071462881416	1.2452417584163409	0.9538626625049186	1.0637231658580202
910	290.9083	0.95233432438556	0.11253071462881416	1.2452417584163409	0.9538626625049186	1.0637231658580202
911	290.9002	0.9531281527936049	0.11592765481596305	1.245655428219381	0.9526161798048738	1.061723569764698
912	290.8811	0.9531281527936049	0.11592765481596305	1.245655428219381	0.9526161798048738	1.061723569764698
913	290.8652	0.9513258641782034	0.11770126330219184	1.248299828395549	0.953617751799348	1.056451689167745
914	290.8589	0.951053085017254	0.11525077987479905	1.246445975618276	0.9536109356034517	1.0644893503342299
915	290.8495	0.9516486040640159	0.11519434821194234	1.2403955765772121	0.9532649490582348	1.058702353418928
916	290.8241	0.9516378311701906	0.11251392513945023	1.2398858445876293	0.9557470441297535	1.050230813212284
917	290.8133	0.9505721365223997	0.11816546297609776	1.2449622732031205	0.9490140363245637	1.0629528001603374
918	290.8042	0.9483181658443073	0.11769580314377612	1.2446649235411151	0.949003119396767	1.068552508431339
919	290.7786	0.9474090594233767	0.11546476500394104	1.244077567831515	0.9535017747980696	1.051343030832937
920	290.7695	0.9505562610133121	0.11252046173998984	1.2514050313738518	0.951534266508239	1.0634018853752445
921	290.7617	0.9531177908202282	0.11190249732869859	1.2491535304547445	0.9532889540141373	1.0607473879940306
922	290.743	0.9536122213184639	0.1182341754413746	1.2509043396341402	0.9514024012889933	1.0640055211599413
923	290.7305	0.9503746299386946	0.11552405044576955	1.2468816953278672	0.9545446908968644	1.0555724380237437
924	290.7172	0.949758908009254	0.1177276742608659	1.2475329046861607	0.9523968351292815	1.0659727434999755
925	290.7021	0.9506529692345812	0.11236175939096553	1.2405748141461235	0.9506223323615401	1.0541055706381055
926	290.6939	0.9501930073366633	0.11587787561626729	1.2409721699837208	0.94695521685111	1.0606496016361204
927	290.6851	0.9501930073366633	0.11587787561626729	1.2409721699837208	0.94695521685111	1.0606496016361204
928	290.6851	0.9527514086409884	0.11314870085701584	1.2414835244736322	0.950949107316707	1.0546956375754084
929	290.6517	0.9527514086409884	0.11314870085701584	1.2414835244736322	0.950949107316707	1.0546956375754084
930	290.6385	0.9519590121000739	0.11527259826792226	1.2414771530885305	0.9532608673896541	1.062397646634147
931	290.62	0.9495287501950505	0.11255183826983853	1.2435904618843696	0.9522749950980961	1.0565648680973079
932	290.6098	0.9495287501950505	0.11255183826983853	1.2435904618843696	0.9522749950980961	1.0565648680973079
933	290.6036	0.9521296033943896	0.11379736017856613	1.2489155969242158	0.9503639714247881	1.0688996769023824
934	290.5814	0.9534066784863959	0.11677804684740023	1.2450209310380986	0.9510874604191196	1.0610097924727235
935	290.5692	0.9480003548857326	0.11635863686695837	1.243306835694463	0.9521950943704375	1.060063163084016
936	290.5519	0.9480003548857326	0.11635863686695837	1.243306835694463	0.9521950943704375	1.060063163084016
937	290.5436	0.950264590102456	0.11747041920847606	1.2469918622529046	0.9504104181443708	1.0666771035119758
938	290.5252	0.9504698829932198	0.11437839194955005	1.2456493237207567	0.9500933188830681	1.0706760415210228
939	290.5124	0.9545578657689823	0.11398045256255263	1.2478784188846763	0.9509252527492162	1.0716379342744382
940	290.4934	0.9508536530382505	0.11497531617479465	1.246980945325108	0.9537287363289894	1.062919377924461
941	290.4821	0.9532183032328677	0.1152979247355152	1.247270695076959	0.9498282497758985	1.0612163096522471
942	290.4742	0.948662510825876	0.11670870190353586	1.2447232403544841	0.9514285794633514	1.0566456838643163
943	290.4647	0.9516425504009107	0.11773564993023458	1.2457567942451175	0.9523835077506053	1.0609704161266342
944	290.4436	0.9516425504009107	0.11773564993023458	1.2457567942451175	0.9523835077506053	1.0609704161266342
945	290.4286	0.9514684154472621	0.11466760220945138	1.2402391683928167	0.9508578321415768	1.0582111403854428
946	290.4188	0.9510616359752511	0.11343222071596137	1.2434047025419457	0.9533297283370106	1.0635741161150616
947	290.4096	0.9510616359752511	0.11343222071596137	1.2434047025419457	0.9533297283370106	1.0635741161150616
948	290.3939	0.9474713032806211	0.11286271060364084	1.2422385907981142	0.9518963742675541	1.0528238928134444
949	290.3807	0.9513805102434404	0.11348417292229794	1.2476393013101736	0.9489252309084191	1.064588132221062
950	290.3807	0.9513805102434404	0.11348417292229794	1.2476393013101736	0.9489252309084191	1.064588132221062
951	290.3554	0.9507381505018203	0.11347361883302101	1.2404254191452622	0.9515854451674216	1.0612637773185116
952	290.3446	0.955512510224586	0.1144032825025639	1.2469737436265222	0.9478420149515989	1.065215550556264
953	290.3257	0.9436769909461458	0.11704880381374975	1.2415682397486096	0.9515451071827568	1.057539579874205
954	290.315	0.9436769909461458	0.11704880381374975	1.2415682397486096	0.9515451071827568	1.057539579874205
955	290.2972	0.9482510100049982	0.11467651727685613	1.2422530323219243	0.9540406779032168	1.0598116310520405
956	290.2874	0.9551914796831144	0.11442485582612053	1.2435352820461791	0.9506581502212695	1.060102795725849
957	290.2807	0.9526833568256491	0.11931101302320918	1.2475092788785072	0.9475535615054931	1.0673778880924434
958	290.2606	0.9526833568256491	0.11931101302320918	1.2475092788785072	0.9475535615054931	1.0673778880924434
959	290.2504	0.9520621679597235	0.11276994361783002	1.2397009579216218	0.9524122891271871	1.0504963123032223
960	290.2358	0.9483968507557929	0.11586359210619643	1.2430576590415539	0.9453415258946345	1.0624142507856795
961	290.2187	0.94854455759378	0.11947934573775951	1.241036557405368	0.951380493298267	1.0594752905466345
962	290.2078	0.9512722221144753	0.11158312656693616	1.2424386539848171	0.9482516157949382	1.0612283237800049
963	290.1907	0.9479810352702039	0.11080553015205909	1.2407068975344735	0.950780920118831	1.0557441371087533
964	290.1812	0.9480200472950705	0.1115782196684235	1.2429086135348886	0.9532900660411248	1.0570861588131204
965	290.1627	0.9444529506691118	0.11563191028548343	1.2439525802344182	0.9522174810623047	1.0539556249191169
966	290.1518	0.9481234022605046	0.11262511661201853	1.2428191642021642	0.9496342402523003	1.0543166037062714
967	290.1437	0.9450254369892803	0.11490861849060441	1.2402250488272961	0.9497902989424998	1.053577821693179
968	290.1292	0.9450254369892803	0.11490861849060441	1.2402250488272961	0.9497902989424998	1.053577821693179
969	290.1233	0.94856229283562	0.11010193352010855	1.2412125605643556	0.9513991753516564	1.052888398851303
970	290.1011	0.9465300984654658	0.11210647252043615	1.2408438102971688	0.9498054796994887	1.0491791957670809
971	290.0905	0.9464133737584225	0.112613728184779	1.2424171632689796	0.9475333310869081	1.0569446835625567
972	290.0761	0.9464133737584225	0.112613728184779	1.2424171632689796	0.9475333310869081	1.0569446835625567
973	290.069	0.9517046396334504	0.11607714598068195	1.2477353846781831	0.9455520251898462	1.0602570772910151
974	290.0455	0.9517046396334504	0.11607714598068195	1.2477353846781831	0.9455520251898462	1.0602570772910151
975	290.0399	0.9494009962984382	0.1153087666809209	1.2417076900509834	0.9486571476785768	1.0592874469479139
976	290.0236	0.9465120094931365	0.115311979273934	1.2349798039243756	0.9480137500451016	1.0510264187453617
977	290.0132	0.954557683608371	0.11329325398646643	1.2443462123702174	0.9502188826160515	1.0544624825837055
978	289.9982	0.9515486127154505	0.11608196349340626	1.2426151252542128	0.946668612547023	1.0594993654013765
979	289.9854	0.9474133762062344	0.11180065366089417	1.2412024188782298	0.951323394419218	1.058640869976328
980	289.9753	0.9474133762062344	0.11180065366089417	1.2412024188782298	0.951323394419218	1.058640869976328
981	289.9627	0.9479379013319705	0.11140990474630498	1.244787557877292	0.9501251376819358	1.0591881630603273
982	289.9483	0.9487018744630853	0.11249497175147606	1.2412943019614469	0.9506450749020436	1.052500629745411
983	289.9381	0.9502470603208405	0.1140497316320564	1.2422074625150519	0.9520930801918284	1.0533205007664286
984	289.9251	0.9512241126497779	0.11350886902945001	1.24254329042897	0.9495569088365194	1.0576800998406333
985	289.9191	0.9512241126497779	0.11350886902945001	1.24254329042897	0.9495569088365194	1.0576800998406333
986	289.9019	0.9527925430487908	0.10994738358576273	1.242921070355295	0.9465352561525409	1.059775904272617
987	289.892	0.9504146819735627	0.1161430667286836	1.2402313905583444	0.9466472595107174	1.0588834676657644
988	289.8757	0.9469003843889684	0.11471876646523685	1.2429099458491268	0.9482978083369236	1.0571722911282022
989	289.8644	0.9469003843889684	0.11471876646523685	1.2429099458491268	0.9482978083369236	1.0571722911282022
990	289.8538	0.9473789563232895	0.1185970376845237	1.2424706401172696	0.9492540181028966	1.0602381071696825
991	289.8371	0.9482367993591718	0.11393297896547752	1.2400196500291996	0.9465110669178805	1.0595183842400817
992	289.827	0.9502208990916556	0.11511234818914608	1.2403003743582062	0.9523057590599355	1.0542376116635224
993	289.8137	0.9479450945579694	0.11710880010559158	1.2415372618539593	0.9493440160356013	1.055578726801126
994	289.8034	0.948455599671077	0.11128971453953954	1.2423586770038793	0.9452030224038103	1.0612898389948044
995	289.7974	0.9464863354376795	0.11398487800633336	1.240774335087286	0.9473001040782191	1.0617846867679284
996	289.7802	0.9464863354376795	0.11398487800633336	1.240774335087286	0.9473001040782191	1.0617846867679284
997	289.7649	0.9483233891939284	0.11174374816863347	1.242314248878047	0.946130740979291	1.0568833992257411
998	289.7569	0.9440334305450445	0.11375554203302722	1.235881606975682	0.9522590115635297	1.047548934549419
999	289.748	0.9461783632702603	0.11388167300568165	1.2389569419681752	0.9480620204889438	1.0545401740844156
1000	289.735	0.942269518510517	0.11341254228639136	1.2379219350289448	0.951967306762327	1.0576388383440323
1001	289.7285	0.942269518510517	0.11341254228639136	1.2379219350289448	0.951967306762327	1.0576388383440323
1002	289.7125	0.9466382933959784	0.11402130292689046	1.2365710022816516	0.9470891176092793	1.052683978636956
1003	289.6974	0.9499692399708813	0.11247379219138032	1.2435764333991548	0.9451054139702181	1.0586918262301135
1004	289.6891	0.9422946884470733	0.10927242853271574	1.2394198883347125	0.9456990923475473	1.0520661385608725
1005	289.6768	0.9422946884470733	0.10927242853271574	1.2394198883347125	0.9456990923475473	1.0520661385608725
1006	289.667	0.9465624616280206	0.1160650964798752	1.2408359032557517	0.9461017033069653	1.061194751155717
1007	289.66	0.948537591009472	0.11901280297003736	1.237709772988618	0.9473684121893018	1.0580190393119697
1008	289.6357	0.948537591009472	0.11901280297003736	1.237709772988618	0.9473684121893018	1.0580190393119697
1009	289.622	0.9449727014923152	0.11465738278734398	1.2391060933821727	0.9486930057830921	1.0537466888161273
1010	289.613	0.9475610978712482	0.11280657399861145	1.2406480130578046	0.9449356169808935	1.050582457327184
1011	289.6029	0.9475610978712482	0.11280657399861145	1.2406480130578046	0.9449356169808935	1.050582457327184
1012	289.587	0.9462946262213355	0.11445894570181862	1.2370545391517034	0.9489147566732705	1.0482556732400996
1013	289.587	0.9445413832914475	0.11269681396954434	1.2364213361580199	0.9425293918039721	1.0551220056675719
1014	289.5726	0.9523326086867795	0.11456865404810765	1.2393796266033268	0.9477458595666036	1.0544153093398243
1015	289.5524	0.9505647103002702	0.11710806892137049	1.2421478027967114	0.9442320809279369	1.0654977109886943
1016	289.5418	0.9483283329481927	0.11666114485148303	1.2377901735988843	0.9475590538597379	1.0557569349507692
1017	289.5331	0.9469646404855236	0.11607113510413908	1.237277283452657	0.9474347334788338	1.0554186076238126
1018	289.5245	0.9463339962129846	0.11614960481192585	1.2405607263528025	0.9472731633710696	1.051340594964298
1019	289.5126	0.9463339962129846	0.11614960481192585	1.2405607263528025	0.9472731633710696	1.051340594964298
1020	289.5032	0.9469216696445816	0.11392332106404514	1.2417849663949514	0.9450991251928356	1.0506700532815956
1021	289.4799	0.947873564745843	0.11433113863972577	1.235734842712951	0.9452568000289235	1.0482775388678929
1022	289.4697	0.9485659296934057	0.11494038878391401	1.2396035168216142	0.9456198207094415	1.059970089602386
1023	289.4612	0.9424152131091935	0.1178085510304975	1.230831650956932	0.9491310999350698	1.057939589749546
1024	289.4484	0.9424152131091935	0.1178085510304975	1.230831650956932	0.9491310999350698	1.057939589749546
1025	289.4328	0.9417160955101338	0.11201945058376454	1.2375283134838786	0.9471879948127105	1.049631168015862
1026	289.4252	0.9428589521219742	0.11529411440151953	1.2374601854152605	0.9476319286949824	1.0536319636395148
1027	289.4144	0.9452658720509944	0.11586283423332765	1.2370434400632953	0.9485283092908834	1.0502184580629168
1028	289.4089	0.9452658720509944	0.11586283423332765	1.2370434400632953	0.9485283092908834	1.0502184580629168
1029	289.3867	0.9458499869962316	0.1137669546071385	1.2424599900759496	0.9458065120363887	1.0584194156266797
1030	289.3816	0.9442858140719705	0.11650048872399543	1.2408388580703178	0.9508692976693541	1.0487777137798238
1031	289.3659	0.9444798066503955	0.11682172472569148	1.2384678703809462	0.946768944917198	1.0590886546491964
1032	289.3554	0.9477562490758864	0.11182020775525625	1.2401525933850868	0.9449769081315477	1.0533169549889487
1033	289.3394	0.9466825330067595	0.11620995801147697	1.2382819288779103	0.9442947568870965	1.058589905249956
1034	289.3302	0.9446942118080169	0.11692599282414322	1.2387974984796404	0.9418961210295961	1.0622236747777896
1035	289.3129	0.945757070257453	0.11339407501307171	1.2391391131701865	0.9483874017036198	1.0547404151954367
1036	289.304	0.946704237655408	0.11161156819279663	1.23684118883111	0.945367468954715	1.060469948910467
1037	289.304	0.946704237655408	0.11161156819279663	1.23684118883111	0.945367468954715	1.060469948910467
1038	289.2833	0.9474112855954984	0.1148888635959406	1.2333513918487329	0.9463769373998735	1.0528977441142908
1039	289.2752	0.9474112855954984	0.1148888635959406	1.2333513918487329	0.9463769373998735	1.0528977441142908
1040	289.2752	0.9451098006519152	0.11675012268476459	1.2384258696511663	0.9504537194161891	1.0541423903811964
1041	289.2752	0.9421270773850838	0.11704693221937619	1.2357567973029036	0.9440595345842702	1.057085699175299
1042	289.2437	0.9433110726410205	0.11799703833398313	1.2369811093620384	0.9431828167436539	1.0561158654901197
1043	289.2308	0.9425772513273656	0.11372846576449268	1.235778828146135	0.9473505159683171	1.0471840689631753
1044	289.2079	0.9414895533722494	0.11571661560517185	1.235919869176637	0.9481186787934911	1.0474797834159726
1045	289.1991	0.9464807943660619	0.11522749530056973	1.2372834832678805	0.9459493301919243	1.054655871490337
1046	289.1912	0.9463248627646611	0.1146419698814832	1.2356635310699289	0.9457653966919057	1.0552153672171454
1047	289.1849	0.9418422459697371	0.11484247067728263	1.2351654446505882	0.949243721792066	1.0497242944511584
1048	289.1586	0.9434518001858194	0.11073745927340035	1.2312683640772988	0.9466803619064507	1.04569089631438
1049	289.1498	0.945688556686146	0.11135566494159421	1.2390928168390154	0.9453766045211853	1.0540211519036577
1050	289.1379	0.945688556686146	0.11135566494159421	1.2390928168390154	0.9453766045211853	1.0540211519036577
1051	289.1258	0.9453934840317816	0.11107276040424839	1.2329947510259027	0.9469126590487633	1.0425052058817985
1052	289.1145	0.9457100177479306	0.11464334773587434	1.234830125091864	0.9429746092831094	1.0533147669434666
1053	289.0996	0.9469715583524589	0.11520836187013092	1.2356706776967017	0.9457922780909493	1.0589462495322564
1054	289.0914	0.9465703665512915	0.11284919725168926	1.2350544198761604	0.9456028374096598	1.0530561963101968
1055	289.081	0.9461986000432855	0.1144489512268847	1.2350869270726872	0.9419317207202211	1.0528410010838778
1056	289.0718	0.9454598561568329	0.113187836158017	1.240847089188172	0.9411292290924077	1.0586301309728492
1057	289.0571	0.9454598561568329	0.113187836158017	1.240847089188172	0.9411292290924077	1.0586301309728492
1058	289.0474	0.943253050250035	0.11109085700190557	1.2382193884801356	0.9455835093215444	1.0451963090732932
1059	289.0389	0.9450946304856597	0.11351716136174181	1.236927308437312	0.9471466591809766	1.0471274043041876
1060	289.0239	0.9452593714589478	0.11060033151882065	1.2293797207414183	0.9466128798725586	1.0439733716913293
1061	289.0158	0.9452593714589478	0.11060033151882065	1.2293797207414183	0.9466128798725586	1.0439733716913293
1062	289.0021	0.9440563383009861	0.113566725145924	1.2350691558223545	0.9511201264766443	1.0481788501795126
1063	288.9969	0.9484890070799268	0.11445568100239811	1.2364691660273603	0.9466147862045371	1.0570533402490374
1064	288.98	0.9437834913593443	0.11467018889013152	1.2387542734611015	0.9413586815637793	1.064975221401882
1065	288.9709	0.9431362577622991	0.11439860097485405	1.2347977280389628	0.9462704496955551	1.054528687375172
1066	288.9608	0.9431362577622991	0.11439860097485405	1.2347977280389628	0.9462704496955551	1.054528687375172
1067	288.9418	0.9436054653703125	0.11520934003025056	1.234085929095953	0.9462748829764781	1.0530875046357238
1068	288.93	0.9436360111630481	0.11301424641531398	1.2313690713594292	0.9431783813445842	1.052109321216479
1069	288.9174	0.9436360111630481	0.11301424641531398	1.2313690713594292	0.9431783813445842	1.052109321216479
1070	288.9095	0.9428223674931602	0.11157972016350524	1.236008206482374	0.9442972478275485	1.0504163967485372
1071	288.8954	0.9401678108038403	0.1122884651626857	1.2327691366362479	0.9454104249686304	1.0513257043933992
1072	288.8819	0.9434309872769076	0.11388539564840632	1.2342408058603256	0.942438114510695	1.0543445060519963
1073	288.8747	0.9453293486695852	0.11796557538375141	1.2353347968291175	0.9411268228778215	1.0637375099470847
1074	288.8682	0.9470377822072452	0.11404358307598177	1.233641084410625	0.9439270360391783	1.0580320320234766
1075	288.8509	0.9470377822072452	0.11404358307598177	1.233641084410625	0.9439270360391783	1.0580320320234766
1076	288.8423	0.9459085749323707	0.1143124495964526	1.2401528899256167	0.9417075233706704	1.058513105488983
1077	288.8255	0.9441717857656039	0.11451972591973295	1.238507483959459	0.9408032802144317	1.058424471642716
1078	288.8158	0.9424792235007382	0.11357076212161045	1.2354568613838472	0.9400610646856312	1.05994493872915
1079	288.803	0.9449723858884653	0.11138965420532676	1.2311794654627015	0.9413899687078393	1.0514430581899952
1080	288.7935	0.9449723858884653	0.11138965420532676	1.2311794654627015	0.9413899687078393	1.0514430581899952
1081	288.7835	0.9438232044907496	0.11398224620912972	1.235160102684755	0.9438519943399183	1.0523727890047867
1082	288.7835	0.940989198417854	0.11431975063611557	1.2326779207692236	0.9423231266838991	1.0544562615870159
1083	288.7592	0.940989198417854	0.11431975063611557	1.2326779207692236	0.9423231266838991	1.0544562615870159
1084	288.7493	0.9453795932260982	0.11338136083784846	1.2344312696064437	0.9419584559671463	1.0570650980810514
1085	288.7314	0.9453795932260982	0.11338136083784846	1.2344312696064437	0.9419584559671463	1.0570650980810514
1086	288.7143	0.941188016134331	0.11284668512977096	1.2300656740590932	0.9411326774351421	1.0471097792059734
1087	288.7055	0.9411072575572823	0.11494324065655383	1.2279939021189188	0.9403398509104595	1.0451152624283007
1088	288.6939	0.9428778205722681	0.1143593036356347	1.2345567825039077	0.9379055221638818	1.0555079912939909
1089	288.6841	0.944175810244225	0.11640742159680535	1.2343323818122791	0.9433105261591864	1.0584011423755926
1090	288.6753	0.944175810244225	0.11640742159680535	1.2343323818122791	0.9433105261591864	1.0584011423755926
1091	288.6625	0.9398738247587035	0.1138769410660817	1.2316659550291733	0.9448533587560215	1.0479496645946182
1092	288.6569	0.9424559387146941	0.1149521758463517	1.2316466671858444	0.9443718849607997	1.0475845871937102
1093	288.6429	0.9424559387146941	0.1149521758463517	1.2316466671858444	0.9443718849607997	1.0475845871937102
1094	288.6267	0.939785699267631	0.11449985219704248	1.2347171134958859	0.9433746466943566	1.0528490945222
1095	288.6133	0.9414473916633251	0.11271373605488812	1.2317578063401904	0.9415104467707338	1.053064596879782
1096	288.6084	0.9378141262543929	0.11140868871831737	1.232073558460228	0.9461636590962662	1.044963391314014
1097	288.596	0.9378141262543929	0.11140868871831737	1.232073558460228	0.9461636590962662	1.044963391314014
1098	288.5883	0.94322719827026	0.11509530219222372	1.2331222316815982	0.9419355609200846	1.050109837384929
1099	288.5735	0.9430252139245519	0.11286239923608433	1.2298699297733948	0.9444632872247286	1.0498586696741756
1100	288.5564	0.9396773984297861	0.11356341172913072	1.231958632059685	0.9415202516715432	1.048161155182459
1101	288.5469	0.9421576041144998	0.1159679476841045	1.231047024107569	0.9436354900989739	1.0482863376490468
1102	288.5337	0.9421576041144998	0.1159679476841045	1.231047024107569	0.9436354900989739	1.0482863376490468
1103	288.5256	0.9432784658916014	0.11403167294922412	1.23405634705994	0.9454560350202892	1.0493760287801537
1104	288.5136	0.9432784658916014	0.11403167294922412	1.23405634705994	0.9454560350202892	1.0493760287801537
1105	288.5073	0.9417559992747369	0.11189083777868877	1.2353380820745603	0.9430323203065384	1.0464237390442859
1106	288.4904	0.9417559992747369	0.11189083777868877	1.2353380820745603	0.9430323203065384	1.0464237390442859
1107	288.4773	0.9399681161746533	0.11289512502534449	1.2326559534703916	0.9399416605230849	1.049214854765812
1108	288.4634	0.9412608041255632	0.11691217594177776	1.2331493206590125	0.9413568514850797	1.0474393818869083
1109	288.4507	0.9396594619640153	0.1118476379660948	1.2309251226501305	0.9437610983130369	1.0439723846349938
1110	288.4457	0.9395405301481702	0.1113577390307868	1.2298521606412087	0.945537765826647	1.0441247344504216
1111	288.4379	0.940817791637081	0.11487707865164955	1.2326394488717511	0.9424231180324643	1.0529275782097545
1112	288.4182	0.9435366001866629	0.11457785591256783	1.2328876617679376	0.9403037809912798	1.0496088130961945
1113	288.4101	0.9435366001866629	0.11457785591256783	1.2328876617679376	0.9403037809912798	1.0496088130961945
1114	288.396	0.9430500661391115	0.11342915702865727	1.2344708556490505	0.9396675172756975	1.0503156005042475
1115	288.3883	0.9420029370466445	0.1097724130232633	1.2302767982075646	0.9416954901795929	1.04797906447002
1116	288.381	0.9392992795999984	0.11247482182246336	1.2315089558818646	0.9431143328263998	1.0450799359785925
1117	288.3594	0.9394360483287222	0.11124257349148736	1.23202646570592	0.9417233332172119	1.0456091316176759
1118	288.3497	0.9394360483287222	0.11124257349148736	1.23202646570592	0.9417233332172119	1.0456091316176759
1119	288.3427	0.937104888150674	0.11266683435740657	1.2292433099794775	0.9399970437033534	1.042524065859506
1120	288.3254	0.9390708480753088	0.11425112565029509	1.2285920243679045	0.9423622403798042	1.0501607470394878
1121	288.3183	0.9413265725788212	0.11473163124068637	1.2306765221331089	0.9411648520826458	1.0459381179179377
1122	288.3046	0.9427449005159942	0.11623996621859446	1.2329364151492144	0.9402886510698104	1.055786262809185
1123	288.2908	0.9427449005159942	0.11623996621859446	1.2329364151492144	0.9402886510698104	1.055786262809185
1124	288.2908	0.9371248199105825	0.11283157003532814	1.2324763007447384	0.9401978969587542	1.0490771349892458
1125	288.2723	0.9421051588036247	0.11500640400125593	1.2316750609415905	0.9451690579223934	1.0466972976832
1126	288.2582	0.9397418854043252	0.11009489703696126	1.229536489010743	0.9435540177065063	1.0467387201589462
1127	288.2528	0.9397418854043252	0.11009489703696126	1.229536489010743	0.9435540177065063	1.0467387201589462
1128	288.2348	0.9369925607160612	0.11354723057148258	1.2265440836956076	0.9414936011504839	1.043590406542023
1129	288.2275	0.9400900197502378	0.11533848046565502	1.2235674098555884	0.941396933174001	1.0496678267798087
1130	288.2087	0.9397966352587476	0.11285103177849658	1.2290877659989117	0.9438523967877803	1.0407142514690828
1131	288.2022	0.9360012299606048	0.11097671177384394	1.2267874396815426	0.9394307233080624	1.0467120717560334
1132	288.1966	0.9391233929390761	0.11391790814029955	1.23051833682368	0.9408125682874601	1.0485077432813226
1133	288.1769	0.9377648899356815	0.11330076027453907	1.2279846966536092	0.9461995722725943	1.0423438645338723
1134	288.1686	0.9377648899356815	0.11330076027453907	1.2279846966536092	0.9461995722725943	1.0423438645338723
1135	288.1521	0.9393689306160526	0.11244735263772658	1.2326563156734676	0.9424553943510069	1.0447301113516587
1136	288.1414	0.9393689306160526	0.11244735263772658	1.2326563156734676	0.9424553943510069	1.0447301113516587
1137	288.1282	0.9377499421748235	0.11572808303928114	1.2310943752757681	0.9435354690963557	1.0430788042289545
1138	288.1197	0.9378989410822627	0.11369955200374553	1.2268372987353664	0.9437514183828793	1.045757734431693
1139	288.1136	0.9399002444017788	0.11251407955234051	1.2290626532523152	0.9405941534782439	1.042933719656511
1140	288.102	0.9400486587007445	0.11236624054200298	1.231102705946514	0.9426479614167411	1.041814673131082
1141	288.08	0.9405306768596535	0.11343776369391086	1.229356575753053	0.9431085015686923	1.04512475172526
1142	288.0751	0.9395620483999142	0.11175601096680714	1.2258737961905029	0.9386056458825969	1.0471458491251533
1143	288.0603	0.9395620483999142	0.11175601096680714	1.2258737961905029	0.9386056458825969	1.0471458491251533
1144	288.0603	0.9393126641686342	0.11767491609973174	1.2295347944934287	0.942986276034818	1.0484324791766648
1145	288.0346	0.9393126641686342	0.11767491609973174	1.2295347944934287	0.942986276034818	1.0484324791766648
1146	288.0269	0.9372501548837288	0.11240787504422795	1.2303088542388565	0.9407473420797426	1.0448090567951818
1147	288.0124	0.9425892739277099	0.11161183592653227	1.2277042709832795	0.9415085510294885	1.0437237904724113
1148	288.0025	0.9405818661095693	0.11124029542477305	1.2298755979338112	0.9431491869294066	1.0405915112255741
1149	287.996	0.9419220640896769	0.1173230790216729	1.2327321876862114	0.9443295199097979	1.0480799962756946
1150	287.9786	0.9395795591182099	0.11555001722909262	1.2276110767672908	0.9417564737395848	1.0497663100079644
1151	287.9719	0.9372559607236765	0.11317407328839092	1.2266293729883258	0.9428802034872411	1.0475118140295046
1152	287.9574	0.9372559607236765	0.11317407328839092	1.2266293729883258	0.9428802034872411	1.0475118140295046
1153	287.948	0.9400962958187404	0.11323796421646483	1.2302782216021084	0.9388436260123523	1.04983790971893
1154	287.9386	0.9390866748670236	0.11328268867101228	1.2297279186317303	0.9378767111332468	1.0501565488728417
1155	287.9196	0.9390866748670236	0.11328268867101228	1.2297279186317303	0.9378767111332468	1.0501565488728417
1156	287.9123	0.9413336238889952	0.11654569929319741	1.2337088036769408	0.9384551303821614	1.0518758887475654
1157	287.9015	0.9368688249436304	0.11286701976117089	1.2302724856610003	0.9390675331758129	1.0492178053440855
1158	287.8882	0.9368688249436304	0.11286701976117089	1.2302724856610003	0.9390675331758129	1.0492178053440855
1159	287.88	0.9393436229999649	0.11001259306012175	1.2278363882619756	0.9371635692852653	1.0521827192339441
1160	287.8647	0.9393436229999649	0.11001259306012175	1.2278363882619756	0.9371635692852653	1.0521827192339441
1161	287.8548	0.9375976982667279	0.1141579784571619	1.228467237994739	0.9394267263653474	1.0399394927352632
1162	287.838	0.9386657313484125	0.11651604312205195	1.2335769511665746	0.9391393658829091	1.0499861249121112
1163	287.8297	0.9386657313484125	0.11651604312205195	1.2335769511665746	0.9391393658829091	1.0499861249121112
1164	287.8214	0.9345635548719967	0.1122640770340555	1.2245322658961573	0.9425316476301466	1.0351462370262972
1165	287.8068	0.9345635548719967	0.1122640770340555	1.2245322658961573	0.9425316476301466	1.0351462370262972
1166	287.797	0.9384866272227395	0.11199100323890812	1.2262022042367313	0.9391580945355247	1.0471561581448636
1167	287.7845	0.940404365420905	0.11719064613912693	1.2254887446667537	0.9396630543407212	1.0455776559585641
1168	287.7771	0.9381043547073855	0.11199518551945428	1.2302039530263733	0.9379769905497556	1.044006688019873
1169	287.7682	0.9381043547073855	0.11199518551945428	1.2302039530263733	0.9379769905497556	1.044006688019873
1170	287.7496	0.9410403664863036	0.11425234104283871	1.2288586037136304	0.9410075966395932	1.0475123859290982
1171	287.7412	0.937388039875733	0.11549646158574746	1.2256303385335292	0.9409372784073464	1.0446178389888587
1172	287.7292	0.9356793479241825	0.11365574618939706	1.2261056591127537	0.9414727924778652	1.0409602572564676
1173	287.7215	0.9356793479241825	0.11365574618939706	1.2261056591127537	0.9414727924778652	1.0409602572564676
1174	287.7215	0.9355697973798186	0.11604601028410652	1.2282950729174678	0.9412513635459765	1.0479650974110577
1175	287.6928	0.9330709731861149	0.1109503974026568	1.227648845440078	0.9392486537770895	1.0431634135966001
1176	287.6797	0.9374416819394612	0.11384383210409386	1.228682426866618	0.9352487032939475	1.0516038615286745
1177	287.6725	0.9380924973224792	0.11113955848858949	1.226569560763427	0.939414604212111	1.0417787726636338
1178	287.6666	0.9399082954771679	0.11312692588589882	1.2297577844993934	0.9382289080844203	1.0473066270460725
1179	287.6461	0.9407617603039399	0.11748175277571754	1.2286364779114964	0.9354545702024518	1.0422630635938905
1180	287.6407	0.9390747518195715	0.11214218913275589	1.2268305037209366	0.9384183974830826	1.0460334980612618
1181	287.6256	0.9390747518195715	0.11214218913275589	1.2268305037209366	0.9384183974830826	1.0460334980612618
1182	287.6128	0.945907825108459	0.11344410521314464	1.2331374929281593	0.9346564906740951	1.0511340502488675
1183	287.6068	0.9371428982921786	0.11272799753623389	1.2287318029830077	0.9368327995055301	1.0485741069337873
1184	287.6068	0.9396941699149035	0.11265182919477451	1.2296338347941516	0.9390505816482307	1.0485912554490069
1185	287.5818	0.9386509784570456	0.11181508417034204	1.2270102178728426	0.9383649396981122	1.0474944007459543
1186	287.5653	0.9386509784570456	0.11181508417034204	1.2270102178728426	0.9383649396981122	1.0474944007459543
1187	287.5542	0.9362330928828557	0.109383860414928	1.2249072202148605	0.9392319585452513	1.0430972596406527
1188	287.5442	0.9359104504317887	0.11205212553750525	1.2272349405227607	0.9379529771212667	1.0486272088701216
1189	287.531	0.9359104504317887	0.11205212553750525	1.2272349405227607	0.9379529771212667	1.0486272088701216
1190	287.5257	0.9391975047719602	0.11435973340758852	1.2257502489331233	0.9408297909378125	1.0456506684733406
1191	287.5062	0.9391975047719602	0.11435973340758852	1.2257502489331233	0.9408297909378125	1.0456506684733406
1192	287.5015	0.9387018732845778	0.11189201906907145	1.2298293926829453	0.9377833877103131	1.0417734942422001
1193	287.4852	0.9410267235037775	0.11215328610301738	1.2253319700429888	0.9388570995431467	1.038043887051368
1194	287.4748	0.9410267235037775	0.11215328610301738	1.2253319700429888	0.9388570995431467	1.038043887051368
1195	287.4603	0.933203969495668	0.11187374666524291	1.2221267227624546	0.9363429823306827	1.0471533579550016
1196	287.4535	0.934974536746947	0.11536814362668438	1.2295198742684772	0.9375602346070572	1.0501925700746488
1197	287.4423	0.934974536746947	0.11536814362668438	1.2295198742684772	0.9375602346070572	1.0501925700746488
1198	287.4295	0.9365736908630132	0.10996447533465259	1.2262444993888941	0.9403394548170372	1.03573987515884
1199	287.416	0.9369790342316004	0.10859787190305226	1.2240930893712447	0.9387914666512741	1.042673950152242
1200	287.4052	0.9407231422543489	0.11321222555753518	1.2275631918261378	0.9365416666039214	1.04748857372454
1201	287.3967	0.9369189021665587	0.11197360562964305	1.226155791407495	0.9393855771305182	1.0453251283976663
1202	287.3886	0.9369189021665587	0.11197360562964305	1.226155791407495	0.9393855771305182	1.0453251283976663
1203	287.3821	0.9375724859672389	0.11467440209561866	1.2227356645044916	0.9409035808124065	1.0433957065026194
1204	287.3566	0.9338050063144341	0.1109126223754296	1.2236599262646515	0.9417095250192478	1.0391871990647368
1205	287.3497	0.9338050063144341	0.1109126223754296	1.2236599262646515	0.9417095250192478	1.0391871990647368
1206	287.3376	0.9385972474311585	0.11107292540787186	1.2221963568333356	0.9380043485317936	1.0460188531953736
1207	287.327	0.9366446233577863	0.11583823725543847	1.223540841942248	0.9376478517429354	1.0425542494491655
1208	287.3099	0.9356548494401123	0.1164315828719301	1.2249138012964795	0.938556638323723	1.0483198954463082
1209	287.3021	0.9367439157179596	0.11706455519944406	1.2242981429114386	0.9354918601740977	1.0442815239012129
1210	287.2912	0.9339276660683704	0.11100422882869486	1.2220756987279768	0.9397072515885694	1.028765057614765
1211	287.2857	0.9374553164494007	0.10796992403118963	1.224688671962406	0.9376686053437413	1.043490802814293
1212	287.2714	0.9338982195937425	0.1122041553009755	1.2258816905230405	0.9379320286509696	1.0406403874593564
1213	287.2604	0.9315449523191837	0.11235551933095593	1.221151110773234	0.9425527253073889	1.0378164807096533
1214	287.2442	0.9360260758207243	0.10832288796326242	1.2229933095076786	0.9398236098562434	1.039309098404028
1215	287.2358	0.9387763790927374	0.11053894466370784	1.2211121728835002	0.940020159037666	1.0348946139140158
1216	287.219	0.9387763790927374	0.11053894466370784	1.2211121728835002	0.940020159037666	1.0348946139140158
1217	287.2103	0.9354503487361925	0.10965870053256078	1.223211881059746	0.9362275814652911	1.0436257181647046
1218	287.2036	0.9354503487361925	0.10965870053256078	1.223211881059746	0.9362275814652911	1.0436257181647046
1219	287.1898	0.934105395516872	0.11125343217025153	1.2213268682272114	0.9361130066770904	1.0410196882149705
1220	287.1807	0.9365096741170287	0.11540392230070076	1.2260401575459727	0.9356768929922236	1.0533584939627598
1221	287.1659	0.9365096741170287	0.11540392230070076	1.2260401575459727	0.9356768929922236	1.0533584939627598
1222	287.1588	0.9354459345185889	0.11289001457293947	1.2230934597172416	0.9380258434839243	1.0405694083653567
1223	287.1405	0.9350954045488237	0.11327099967876414	1.222630225282761	0.9392276099901937	1.0424581385452496
1224	287.1307	0.9311173196934746	0.11384036999340626	1.2220082230485247	0.9362668137774086	1.0422118425717748
1225	287.1198	0.9350701943674812	0.11278673416626728	1.2217867729351695	0.935056019730148	1.039359467931193
1226	287.1048	0.9350701943674812	0.11278673416626728	1.2217867729351695	0.935056019730148	1.039359467931193
1227	287.0955	0.9354099281438087	0.1169402773932874	1.218991920802966	0.9369715868280045	1.0433725996408934
1228	287.0891	0.9355534304607098	0.11440211243835842	1.2240592837508262	0.933832383359792	1.0445478384786087
1229	287.0697	0.9367907797124309	0.10920286054800989	1.2222781300026264	0.9380626293366694	1.0412246739744715
1230	287.0608	0.9367907797124309	0.10920286054800989	1.2222781300026264	0.9380626293366694	1.0412246739744715
1231	287.0522	0.9349788196394588	0.11182983917985559	1.2257859735944003	0.9373139958235417	1.0501012588910257
1232	287.0522	0.9350629206519099	0.11186599255401307	1.2233238314642565	0.9344605218648525	1.0389198105869932
1233	287.0257	0.9350629206519099	0.11186599255401307	1.2233238314642565	0.9344605218648525	1.0389198105869932
1234	287.0184	0.9342606747291069	0.11426461421993091	1.2253344948737868	0.9348734757343272	1.040898725096495
1235	287.0073	0.9338539842192549	0.11549635292482469	1.22217203839173	0.9391431213569068	1.0461733508114974
1236	287.0014	0.9338539842192549	0.11549635292482469	1.22217203839173	0.9391431213569068	1.0461733508114974
1237	286.981	0.9388572880581981	0.11512083390822635	1.2215122420669469	0.9354240858359689	1.0431872808729705
1238	286.9728	0.936225429428302	0.1164170151065798	1.2234737729469518	0.9375132053971477	1.0448381813115195
1239	286.9669	0.936225429428302	0.1164170151065798	1.2234737729469518	0.9375132053971477	1.0448381813115195
1240	286.9597	0.9362410592323791	0.11537885721240353	1.2258585709524346	0.9375488961680782	1.0438785867472118
1241	286.9411	0.937845504478759	0.11167577451290564	1.2221374172848538	0.9356655185447519	1.0371071409348958
1242	286.9171	0.9343214761284879	0.11481170692725769	1.2207153169285103	0.938479124747331	1.045101320787098
1243	286.9095	0.9348238941577132	0.11224572371702522	1.2195971113072988	0.937733806133699	1.0438723276238824
1244	286.8958	0.9348238941577132	0.11224572371702522	1.2195971113072988	0.937733806133699	1.0438723276238824
1245	286.8868	0.9311080337385929	0.11370696911784453	1.2240249485937469	0.9396596843694127	1.038654360213428
1246	286.8793	0.9340489003096161	0.11138009267956664	1.223044435213195	0.9366270702765578	1.0424487064382493
1247	286.8668	0.9340489003096161	0.11138009267956664	1.223044435213195	0.9366270702765578	1.0424487064382493
1248	286.8597	0.9342183012055184	0.11803909477101934	1.2228553207264883	0.9347125580157292	1.044540221623281
1249	286.8516	0.934890914435637	0.11131241577618343	1.2217416775931451	0.9367096229238131	1.039677314898261
1250	286.842	0.9343383153942979	0.11021163233473767	1.2197703100401311	0.9391745673619654	1.044532009568747
1251	286.8233	0.9339718442528986	0.11411667989299447	1.222435349437186	0.9358636690450367	1.040443579864043
1252	286.8174	0.9344287433107709	0.11266947610989941	1.22303777576015	0.9335356606691926	1.0398028426227512
1253	286.8011	0.9325094270933564	0.1101781169004091	1.2238089760076099	0.9411841335715351	1.0264432596448778
1254	286.7924	0.9346665010351286	0.11065203420748271	1.2210882462990231	0.9383095459271107	1.030638346505632
1255	286.7825	0.9346665010351286	0.11065203420748271	1.2210882462990231	0.9383095459271107	1.030638346505632
1256	286.7656	0.9322830395801771	0.11298602846573898	1.216733451181404	0.93712030402194	1.0359739790802394
1257	286.7526	0.9356850881015847	0.1113071786586092	1.2234597698794962	0.9362923268537207	1.0390048372295273
1258	286.7447	0.9349684301301759	0.11330696983323703	1.221833571267095	0.9377132622294108	1.0388448493773057
1259	286.7318	0.9349684301301759	0.11330696983323703	1.221833571267095	0.9377132622294108	1.0388448493773057
1260	286.7162	0.9338450922396486	0.11169543620911715	1.223010371178886	0.931802516832798	1.0409273624391056
1261	286.7093	0.9338450922396486	0.11169543620911715	1.223010371178886	0.931802516832798	1.0409273624391056
1262	286.6943	0.9359108465252108	0.11120256085414675	1.2199007899914727	0.9329636911768053	1.04067107304977
1263	286.6846	0.937521065839339	0.10996146057653593	1.222198377545233	0.9334269298475794	1.0495549570996552
1264	286.6695	0.9325729990285461	0.11116221439689523	1.2213914378094692	0.9388042539025563	1.0394841039159473
1265	286.6612	0.9325729990285461	0.11116221439689523	1.2213914378094692	0.9388042539025563	1.0394841039159473
1266	286.6484	0.9342280489163683	0.11042244744561407	1.2208390717642608	0.9356051534835794	1.0419075496250743
1267	286.6381	0.9324149725801155	0.11290546984173311	1.220601112815972	0.9357981208790291	1.0436363766786112
1268	286.6265	0.9324149725801155	0.11290546984173311	1.220601112815972	0.9357981208790291	1.0436363766786112
1269	286.6123	0.9320419245933906	0.11226629621629314	1.2192908569568068	0.9342478472330383	1.0432223489087882
1270	286.6015	0.9323845856483783	0.11547848169797029	1.2204269460901236	0.9337847737777023	1.041286585282693
1271	286.5888	0.9316908184877382	0.11235577753303166	1.2159758324902177	0.9333652790713949	1.0308346711635106
1272	286.5816	0.9356329393312395	0.11502626204966124	1.2203090521661335	0.9383944306538198	1.0398867614745915
1273	286.5741	0.9344997923036096	0.11177275724597956	1.2206675844939157	0.9329280575958339	1.0423583463024688
1274	286.5555	0.9341099474140074	0.1138019468133064	1.22052593979162	0.9354699606559581	1.0370951289252845
1275	286.5466	0.9346945431785324	0.11043664644163391	1.2184283688253368	0.9380054647950745	1.0332425421403733
1276	286.5337	0.9346945431785324	0.11043664644163391	1.2184283688253368	0.9380054647950745	1.0332425421403733
1277	286.5247	0.9346814276145202	0.11343226731518752	1.2169227457105753	0.9352276340892917	1.0324470065061344
1278	286.5175	0.9360758988660557	0.10933703158169095	1.2216498771176472	0.9361864830659815	1.0399819891113573
1279	286.5062	0.9331645550229394	0.11174225656976763	1.2187240027885615	0.9363390552868069	1.0413679051686022
1280	286.4875	0.931628578866787	0.11699513866222315	1.2212613687785772	0.9346243859254304	1.0393346898517661
1281	286.4827	0.9344084048667071	0.11417484907154225	1.2221007225124145	0.9342894285697827	1.0433076784462925
1282	286.4679	0.9344084048667071	0.11417484907154225	1.2221007225124145	0.9342894285697827	1.0433076784462925
1283	286.4552	0.9325250081800608	0.10877905414239629	1.2203580470161273	0.935432113611745	1.03982986593762
1284	286.4462	0.9325250081800608	0.10877905414239629	1.2203580470161273	0.935432113611745	1.03982986593762
1285	286.4311	0.9341512237376349	0.11303615610055746	1.221381402030676	0.9321240557294641	1.0447744738149451
1286	286.4231	0.9362215172114529	0.1117393413645432	1.2234421447812818	0.9369175274893876	1.0422311155880775
1287	286.4158	0.9362215172114529	0.1117393413645432	1.2234421447812818	0.9369175274893876	1.0422311155880775
1288	286.3979	0.9351264078612336	0.1129433562834737	1.2177829441255246	0.9375704483101687	1.03805612570267
1289	286.3841	0.934084980819529	0.10965855755766239	1.2165675515819023	0.9357978285747925	1.040312504713495
1290	286.3746	0.9355749889572399	0.11216172331653952	1.2204487947727438	0.9356891994242181	1.0432889264940641
1291	286.36	0.9317125019549204	0.10803569672074097	1.2180436138421171	0.9361762460632569	1.0459127615844772
1292	286.3512	0.9317125019549204	0.10803569672074097	1.2180436138421171	0.9361762460632569	1.0459127615844772
1293	286.3357	0.9348041890394955	0.11177450937688245	1.2204251562562105	0.9340216270534436	1.0392579260992856
1294	286.3296	0.935933762753739	0.11290755663980558	1.2174508949852174	0.9324428982254537	1.0390722832549262
1295	286.3184	0.9334713177286253	0.10920067462067456	1.2152490158875104	0.9331930207956715	1.0343774345208367
1296	286.3098	0.9281139783872228	0.11571668190316176	1.2236551561984117	0.9326346392139974	1.0445953357989262
1297	286.2918	0.9281139783872228	0.11571668190316176	1.2236551561984117	0.9326346392139974	1.0445953357989262
1298	286.2918	0.9275253030722637	0.11318015512284633	1.2174670733892745	0.9319945056444989	1.0346171917756255
1299	286.2918	0.9275253030722637	0.11318015512284633	1.2174670733892745	0.9319945056444989	1.0346171917756255
1300	286.2627	0.9289137460784537	0.11375111913102245	1.2166923887905874	0.9329271531472175	1.033370677303381
1301	286.2499	0.933096422718028	0.1163919046899444	1.2170029387424708	0.9312400175740505	1.0409004577404488
1302	286.2337	0.9305916550048449	0.11340205915502696	1.2186210502709895	0.9337777648304616	1.0442506074328153
1303	286.2212	0.934088958698924	0.11247733182623505	1.218608222774921	0.9363927460679078	1.0467992546718499
1304	286.2147	0.9339004012847847	0.11189294364008102	1.2180672989578767	0.9365090810359689	1.0379749244329728
1305	286.2102	0.9340789398653039	0.1097165782541305	1.2208647839463576	0.9312685066463957	1.0402294903102716
1306	286.1884	0.9342169710094266	0.11441696424717354	1.2195468116789727	0.9331171233651676	1.0451208924620772
1307	286.1774	0.9342210738594737	0.11137839773862308	1.2177559229288029	0.9333417295170205	1.0393694359292942
1308	286.1661	0.9295614266044405	0.11239781003501083	1.2136086405196294	0.9313448404151079	1.0389954919665394
1309	286.1627	0.9344480205633668	0.11390764190715136	1.2112264181804637	0.9357989003569939	1.0325339479532338
1310	286.1553	0.9323008637841761	0.11221393245406386	1.2167504005908398	0.93710966033506	1.0398350405698682
1311	286.1343	0.9321031580946865	0.11404708924411955	1.2195715113869738	0.9307238887816064	1.0395772515327097
1312	286.1211	0.9319324990196785	0.1146351683007986	1.2186420580493929	0.9331398976778708	1.0379226125653362
1313	286.1123	0.9320562729187488	0.11542315253044114	1.2195227325879376	0.9319867151011467	1.0404243407380869
1314	286.1006	0.9318922076342396	0.11300871296902441	1.2178248580112918	0.932597529284816	1.0380642487950449
1315	286.0905	0.9354664085240382	0.11237127325842619	1.2206446322568945	0.9323791992014657	1.04452704886931
1316	286.0772	0.9257126249475797	0.10680920191149071	1.2125713163279714	0.9331809918408872	1.0270392658653673
1317	286.0709	0.9257126249475797	0.10680920191149071	1.2125713163279714	0.9331809918408872	1.0270392658653673
1318	286.0503	0.9278931022916079	0.11140570149610707	1.216882293345992	0.9331860436206303	1.0367425019903425
1319	286.0411	0.9276460098949955	0.11393400457208194	1.216803417801308	0.9301076034251589	1.0460932975772803
1320	286.0333	0.9353512512455104	0.11312080274758389	1.2136563030553849	0.9350930957689829	1.0404909416229755
1321	286.0296	0.9339770294758801	0.11172554100372155	1.2169634247168497	0.9295177355936399	1.0457039631610194
1322	286.0122	0.934408298959375	0.1109647044241554	1.2190277259538154	0.9304271999813534	1.0401595787621802
1323	286.0001	0.9326799929699124	0.11268058790718741	1.2172324907667342	0.9296382221291207	1.044146919918358
1324	285.9899	0.9325092470508919	0.11092757882068889	1.2163933530838544	0.93340115623923	1.031078893471422
1325	285.9783	0.9325092470508919	0.11092757882068889	1.2163933530838544	0.93340115623923	1.031078893471422
1326	285.9611	0.9318951984572991	0.11041497886055165	1.2164634828010499	0.9341397306739514	1.0400864751670984
1327	285.9519	0.9325719780818643	0.10734633233971254	1.211388651268127	0.9323000355888389	1.032175775710381
1328	285.9429	0.9359538893831387	0.10937454162877311	1.2157041928921621	0.9318948044820236	1.0324822990654965
1329	285.9377	0.9251385267178164	0.10921819974236752	1.2149416431555913	0.9319308362745637	1.0347531259545721
1330	285.9176	0.9251385267178164	0.10921819974236752	1.2149416431555913	0.9319308362745637	1.0347531259545721
1331	285.9103	0.9315962390038451	0.11269285621254234	1.2148139273856189	0.9337280773465154	1.0309536834689277
1332	285.9047	0.9306486861032014	0.11155939845279983	1.2168752102636182	0.9297436338149448	1.041282901825681
1333	285.8838	0.9306486861032014	0.11155939845279983	1.2168752102636182	0.9297436338149448	1.041282901825681
1334	285.8704	0.9307220989476934	0.11340295703738884	1.2165033547934532	0.931107250024335	1.0358636744756702
1335	285.8615	0.9284261423668481	0.11201918666269284	1.2184580885408813	0.9281482521180495	1.041883582795811
1336	285.8564	0.9294246239853702	0.10894864122338847	1.2128096501882162	0.9296217514208267	1.0360590607945859
1337	285.8347	0.9293239781294924	0.11086519919024461	1.2131792350051802	0.931473738110907	1.0358970818845201
1338	285.8277	0.9338728780873083	0.11271125422246679	1.2165207066507508	0.9316796113738512	1.0398274427778607
1339	285.8184	0.9311227294400002	0.11299573614361745	1.2148017056794898	0.9281433168363717	1.0405161306228512
1340	285.802	0.9286821500426798	0.10855606371280258	1.216647107051658	0.9307402091014889	1.0329803367674646
1341	285.7949	0.9286821500426798	0.10855606371280258	1.216647107051658	0.9307402091014889	1.0329803367674646
1342	285.7859	0.9273990361145951	0.11485893015939962	1.2153575518396327	0.9318458096320298	1.0382681521816113
1343	285.7742	0.9302411186806392	0.11300770515485177	1.2138079581187142	0.9327097169217504	1.0346317074345683
1344	285.7539	0.9259274960974625	0.1134759805665277	1.2089042452986207	0.9371059959413681	1.0275137709581341
1345	285.7434	0.9322947359859385	0.11257457551497536	1.2173525960358196	0.9294765545866113	1.036230598900451
1346	285.7363	0.9334464316237193	0.10963066961533433	1.2127658236160308	0.9354697594320269	1.0276766204264705
1347	285.7189	0.9308645739634727	0.11239077503456618	1.2116140178346249	0.932805300407152	1.0341337332769995
1348	285.7093	0.9308645739634727	0.11239077503456618	1.2116140178346249	0.932805300407152	1.0341337332769995
1349	285.6981	0.9332927028948269	0.11206562363880097	1.2139987883042012	0.9290100645607404	1.0400386071711183
1350	285.6905	0.9318043384389109	0.11360031111453577	1.2159357042020704	0.9329558370890537	1.0316237464504887
1351	285.6752	0.9312399476752111	0.11257255798029812	1.2128286880902415	0.9301168491352546	1.031819062870565
1352	285.6669	0.9277494051052156	0.11072202200885316	1.2129203635950874	0.9340661865043678	1.0312041161827958
1353	285.6581	0.9284946834740612	0.11309109192825506	1.2133146777741055	0.9322719892091418	1.028661175230817
1354	285.6527	0.9301647340764075	0.11419289038557205	1.2173071533177453	0.9303293670242171	1.0405055017629978
1355	285.6299	0.9273001779744835	0.10999831611630548	1.215512858587774	0.9310848781594939	1.0298301210548562
1356	285.6299	0.9273001779744835	0.10999831611630548	1.215512858587774	0.9310848781594939	1.0298301210548562
1357	285.609	0.9301043753696754	0.11422153450625157	1.2189998066629166	0.9319994981161359	1.0427468715867123
1358	285.5951	0.9281655150131881	0.11334652219731216	1.2129787990246679	0.9322976717371854	1.035659122936231
1359	285.5859	0.9281655150131881	0.11334652219731216	1.2129787990246679	0.9322976717371854	1.035659122936231
1360	285.5732	0.9284491814478812	0.11204788077163313	1.211841542792551	0.9343071765205023	1.028820853833629
1361	285.5594	0.927238652168951	0.1133860004262548	1.2124630218445664	0.9283648749752057	1.0352352055397336
1362	285.5523	0.927238652168951	0.1133860004262548	1.2124630218445664	0.9283648749752057	1.0352352055397336
1363	285.5369	0.9297667724488705	0.11485606367154795	1.2159818014274568	0.929689883725738	1.041528788996854
1364	285.5264	0.9315100473806575	0.11390788782397657	1.2128540910229284	0.9329551042103155	1.0376931833935779
1365	285.5173	0.9284766982909173	0.11215511448719939	1.2125476862840248	0.9352645872756217	1.0367375052824122
1366	285.5064	0.9284766982909173	0.11215511448719939	1.2125476862840248	0.9352645872756217	1.0367375052824122
1367	285.4948	0.9292158255619126	0.11470097869336018	1.2138099025773321	0.9303515122473672	1.034182185881453
1368	285.4801	0.93174355610285	0.11275088644067034	1.2161671583220193	0.9291225148478586	1.0373612274517225
1369	285.4697	0.9228184698644695	0.11236176299181481	1.214546924410564	0.9277826727163869	1.0303239372905653
1370	285.4601	0.9301735540390282	0.11373861422868754	1.2147147133968712	0.9295875094621995	1.038047598044286
1371	285.4467	0.9266397398512675	0.11137841574286955	1.2122582860263695	0.9306127602179934	1.0322573857823805
1372	285.4334	0.9266397398512675	0.11137841574286955	1.2122582860263695	0.9306127602179934	1.0322573857823805
1373	285.4223	0.9257207162677552	0.11121524706983431	1.2140003112516378	0.9323450080783582	1.026393491671359
1374	285.4137	0.9257207162677552	0.11121524706983431	1.2140003112516378	0.9323450080783582	1.026393491671359
1375	285.4073	0.9242531456574312	0.11458732085084104	1.2141986121403336	0.9276670346185716	1.034194593984486
1376	285.3892	0.9250854586718283	0.11423845235530206	1.208966580236171	0.9267533339375725	1.0308218457855884
1377	285.3774	0.9250854586718283	0.11423845235530206	1.208966580236171	0.9267533339375725	1.0308218457855884
1378	285.3666	0.9309310075147764	0.11200806681644762	1.2148466718145694	0.9280482840690972	1.0372007884342658
1379	285.3597	0.9309310075147764	0.11200806681644762	1.2148466718145694	0.9280482840690972	1.0372007884342658
1380	285.3426	0.9264954898286012	0.1153751027974792	1.2082619681647195	0.9298248943927482	1.0320368782442815
1381	285.3294	0.9272523396325566	0.11204998027858545	1.2162553028764118	0.9287107407860639	1.0346563901973966
1382	285.3183	0.9246456445847767	0.11306533102878567	1.2113023600920472	0.9264254850820578	1.0309948941300096
1383	285.3113	0.9246714817375251	0.10905187185361456	1.2091679693826725	0.9305168526561555	1.0289442210485438
1384	285.293	0.9288481788491266	0.11357295991056698	1.2099982277948258	0.9265065804444229	1.0336898798843002
1385	285.2818	0.9288481788491266	0.11357295991056698	1.2099982277948258	0.9265065804444229	1.0336898798843002
1386	285.2758	0.9266717323381598	0.11110128357875461	1.2081321469569843	0.9330831588837507	1.0336648899902086
1387	285.2697	0.9258931439952098	0.10930471099388356	1.2133139787857137	0.9274848146991871	1.0284644523613695
1388	285.2526	0.9258931439952098	0.10930471099388356	1.2133139787857137	0.9274848146991871	1.0284644523613695
1389	285.2428	0.9238322699195124	0.11137401804680984	1.213112098229191	0.9301471894677656	1.0294318078149762
1390	285.2347	0.9250559507709479	0.11492767715046674	1.2139497913360606	0.9311920500251782	1.028534944281641
1391	285.2171	0.9250559507709479	0.11492767715046674	1.2139497913360606	0.9311920500251782	1.028534944281641
1392	285.206	0.9283266085379573	0.11099894087560118	1.2117628091636925	0.9270583470541318	1.035319577674955
1393	285.1999	0.9233122331465126	0.11132523501148016	1.211987771164181	0.9275675198530008	1.0302290570298491
1394	285.1799	0.9312651112573272	0.1145839769327361	1.211998262344503	0.9286767297054209	1.0372152680847158
1395	285.1688	0.9265716795633419	0.10810986701447224	1.2094147927746612	0.9298198066045121	1.0290505160015182
1396	285.1617	0.9265716795633419	0.10810986701447224	1.2094147927746612	0.9298198066045121	1.0290505160015182
1397	285.1488	0.929570305875167	0.11321337295757158	1.2118153646181933	0.9273326978798899	1.0377115540794104
1398	285.1325	0.9264205646274066	0.11081277463720669	1.2080380377016462	0.9288461051835634	1.0351012539460447
1399	285.1224	0.9264205646274066	0.11081277463720669	1.2080380377016462	0.9288461051835634	1.0351012539460447
1400	285.1144	0.925720764985128	0.10730610704044899	1.2080364956908902	0.9327815708103132	1.0237793682833032
1401	285.1049	0.9300993108810525	0.11303663141266412	1.2108237966303126	0.9286833425592397	1.0254578109826482
1402	285.0961	0.9263878201984561	0.11206038525033875	1.21179083012563	0.9298351949398719	1.035654427005124
1403	285.0748	0.9263878201984561	0.11206038525033875	1.21179083012563	0.9298351949398719	1.035654427005124
1404	285.0683	0.9210319254330639	0.11115529928355058	1.2096023821957849	0.9323829271395571	1.029233305702349
1405	285.0573	0.9286845096580397	0.11010430923338309	1.2122557802588911	0.9292656909701765	1.0358806196488124
1406	285.0429	0.9264758567273695	0.10958322609594155	1.211359639013561	0.9270527085477687	1.0342523749067545
1407	285.0347	0.9291293204530218	0.11277416932038234	1.2082741242083026	0.9272331110973335	1.036431051826136
1408	285.0217	0.9290266496489535	0.1116156905297928	1.2111722465800752	0.924985230090839	1.0348755039950046
1409	285.0151	0.9283669168685694	0.10919511512118127	1.2127130817646257	0.9273120332412432	1.0395093839961287
1410	284.9948	0.9283669168685694	0.10919511512118127	1.2127130817646257	0.9273120332412432	1.0395093839961287
1411	284.9854	0.9236325816447652	0.11142543965741239	1.208038626546413	0.928846914315581	1.0188685617901034
1412	284.9798	0.9225080131110386	0.1103808752169004	1.2086373800030983	0.9299522394870582	1.0231486583482183
1413	284.9607	0.9255879360091597	0.11157717245672331	1.2112945208313222	0.9273442417790931	1.0250750449391264
1414	284.9492	0.9232516223803297	0.11391208853239852	1.2090692129135998	0.9259212221471066	1.0346986429866265
1415	284.9424	0.9270330479106303	0.1102981454925857	1.2134817042276214	0.926590262063839	1.0362001526606075
1416	284.9249	0.9273103090698758	0.10650987284144753	1.2121553419813844	0.928853567414186	1.0323810919007583
1417	284.9176	0.9322599687269442	0.11129895601334196	1.2129850390846777	0.9303362531189527	1.0408429542953912
1418	284.9069	0.9275822346177283	0.11161006028420163	1.2108556599102598	0.9261629641052993	1.03159674855338
1419	284.9008	0.9275822346177283	0.11161006028420163	1.2108556599102598	0.9261629641052993	1.03159674855338
1420	284.8832	0.9278747400783617	0.10831390723331175	1.2086940488983788	0.9280788658703256	1.027562850533994
1421	284.8734	0.9278747400783617	0.10831390723331175	1.2086940488983788	0.9280788658703256	1.027562850533994
1422	284.862	0.9245967810598746	0.11043324321542296	1.2115628476480287	0.9270966982172457	1.0338258776076459
1423	284.856	0.929914381852112	0.1104356828967261	1.2130016622995299	0.9282849403572009	1.0287023371745259
1424	284.8331	0.9306812737893004	0.11442337121713861	1.2085525524663485	0.9265120261994416	1.0347188035063726
1425	284.8254	0.9266559373186448	0.1130078235592491	1.2099629606532238	0.928895292784902	1.038473008734167
1426	284.81	0.9219199139319663	0.10780961083164349	1.2090319610685933	0.929461780513778	1.031832464384374
1427	284.8	0.9251893770642691	0.11504597966494413	1.2128249474432704	0.9267678326513424	1.0302031054971816
1428	284.7894	0.9251893770642691	0.11504597966494413	1.2128249474432704	0.9267678326513424	1.0302031054971816
1429	284.7755	0.9260044123565013	0.11406289654888521	1.2101479977076433	0.9236302135568186	1.0320438850733755
1430	284.7694	0.9266037906664462	0.11799559693519272	1.2137424311341736	0.9268161115677711	1.0402185034836355
1431	284.7522	0.9266037906664462	0.11799559693519272	1.2137424311341736	0.9268161115677711	1.0402185034836355
1432	284.743	0.9240049221705114	0.11248330203436237	1.208394312085107	0.9265469459649943	1.024377187637319
1433	284.7369	0.9235718056631441	0.11291552722562231	1.212460001367454	0.9221818270006384	1.0332149066811251
1434	284.717	0.9261247929846499	0.11639426960067105	1.2065525200348177	0.9246699545537956	1.0328563277541167
1435	284.7088	0.9300791228254003	0.11456964406984847	1.2064099306391198	0.9223758238153564	1.0287315993703958
1436	284.7034	0.9282029680821257	0.11011109069167457	1.206494908564281	0.9305233553663487	1.0267604754042456
1437	284.6864	0.9260552542303677	0.10955104657670056	1.2075421795725731	0.9290117506054683	1.0313094473790476
1438	284.6738	0.9260552542303677	0.10955104657670056	1.2075421795725731	0.9290117506054683	1.0313094473790476
1439	284.6663	0.9233555788994103	0.11191980301039936	1.2121070884827159	0.9262110566248236	1.036701153649729
1440	284.6571	0.9233555788994103	0.11191980301039936	1.2121070884827159	0.9262110566248236	1.036701153649729
1441	284.638	0.9254991687196544	0.11250945754455131	1.2097635413831005	0.9242478036915981	1.0377753441837043
1442	284.6276	0.9248978205333319	0.1112508577748219	1.206697485991049	0.9220212100588637	1.034140665970961
1443	284.6217	0.9270135630796636	0.11216371458619838	1.2086218137434204	0.9262289295461952	1.0332314811786047
1444	284.6005	0.922835080370442	0.11420136975021239	1.2075894163608538	0.9257561592155287	1.0283785932872047
1445	284.5918	0.9232755870914461	0.10949725391274609	1.2078640001827428	0.9258369686280968	1.029178252952957
1446	284.5809	0.9245022312300345	0.10793545034731988	1.2064047157620852	0.9243351454684127	1.025069715682173
1447	284.5714	0.9245022312300345	0.10793545034731988	1.2064047157620852	0.9243351454684127	1.025069715682173
1448	284.5541	0.9245645153320652	0.11139819647892238	1.205567988530085	0.9263435911784084	1.026576177583005
1449	284.5436	0.9241054070472445	0.10962070034634547	1.2072279525181182	0.9274431486365774	1.0253099474018097
1450	284.5293	0.9256604698227948	0.11026841688082506	1.2079442440501578	0.9238294337211579	1.0305431379321859
1451	284.5172	0.9233567481163572	0.11153603529533007	1.2056165322148436	0.9261733832686351	1.0298170436174838
1452	284.5107	0.9225524899542433	0.11024248144607232	1.2128700809119346	0.9246564026515753	1.0269573889068908
1453	284.4998	0.9235581203176854	0.11137331122127513	1.2089811361398999	0.9280285302335067	1.0280814257858106
1454	284.4895	0.9235581203176854	0.11137331122127513	1.2089811361398999	0.9280285302335067	1.0280814257858106
1455	284.4761	0.9261181081138453	0.11510599480829109	1.2065014388103805	0.9229890886946914	1.0305975065202126
1456	284.4638	0.9272851052429736	0.11212616916606728	1.2073606289875278	0.9227459212238079	1.036300374887157
1457	284.453	0.9234726425099161	0.10708415810355953	1.2080816228051148	0.9263723895001635	1.0391284586220395
1458	284.4489	0.9243646597237333	0.11144352121622841	1.2039405147934046	0.9260508336583244	1.031572290314096
1459	284.4301	0.9243646597237333	0.11144352121622841	1.2039405147934046	0.9260508336583244	1.031572290314096
1460	284.4153	0.9229519957106832	0.10978688526020002	1.2088125592030416	0.9264030666179908	1.0280278112579886
1461	284.407	0.9229519957106832	0.10978688526020002	1.2088125592030416	0.9264030666179908	1.0280278112579886
1462	284.4025	0.9211645934298873	0.1097055757532093	1.2046571325200268	0.9265141062194447	1.0227381106933298
1463	284.3942	0.9211645934298873	0.1097055757532093	1.2046571325200268	0.9265141062194447	1.0227381106933298
1464	284.3671	0.923290060387456	0.11205486070026507	1.2054326431959048	0.9273656435327716	1.0262543823905952
1465	284.358	0.9223237851886368	0.11113709762581991	1.204857771842617	0.9273284425232846	1.029830591283411
1466	284.3507	0.9236515432935113	0.11157608605931024	1.2092277710168375	0.9289542874051964	1.0254982209842989
1467	284.335	0.9230753946977976	0.1111634965110581	1.2031902926702949	0.9274390669679966	1.0315786849988102
1468	284.325	0.9269607386205395	0.11087001331393431	1.2058308272288396	0.9248124973502676	1.0311462526528086
1469	284.3119	0.9269607386205395	0.11087001331393431	1.2058308272288396	0.9248124973502676	1.0311462526528086
1470	284.2992	0.9235001318170463	0.10960483013262451	1.2081413969033732	0.9281235100471152	1.0250291044565913
1471	284.2848	0.9235001318170463	0.10960483013262451	1.2081413969033732	0.9281235100471152	1.0250291044565913
1472	284.2784	0.9221365028987761	0.10854415761052356	1.2089138786295524	0.9237623731984477	1.0308453868673761
1473	284.2733	0.9221365028987761	0.10854415761052356	1.2089138786295524	0.9237623731984477	1.0308453868673761
1474	284.2551	0.9193459209502042	0.10986537127771594	1.2017474302405586	0.9242341882449783	1.0262058005791967
1475	284.2471	0.9224605539173606	0.11278468951931299	1.2072939200771606	0.9220101999326143	1.0264488134253753
1476	284.2333	0.9224605539173606	0.11278468951931299	1.2072939200771606	0.9220101999326143	1.0264488134253753
1477	284.2262	0.9237279384884762	0.10950504932783547	1.2072494495883959	0.9272495585060146	1.0260388652059864
1478	284.2119	0.9258903162694418	0.11217305116478506	1.2067859630944644	0.9216578271752698	1.0361964310769562
1479	284.2011	0.9258903162694418	0.11217305116478506	1.2067859630944644	0.9216578271752698	1.0361964310769562
1480	284.1928	0.9216553256440845	0.11072306223066944	1.2005390148719781	0.923337822476104	1.0219199108900134
1481	284.1715	0.9259589950561872	0.11468387190562916	1.2079974857841702	0.9243344973155402	1.0314839085272796
1482	284.1637	0.9234019345386875	0.10919221940290592	1.2075263040634856	0.9218059385792654	1.029093001786879
1483	284.1496	0.9258167551546851	0.11318697957951467	1.2066511303517722	0.924799076773139	1.0299572479800623
1484	284.1416	0.9233042265522028	0.10848214717303911	1.2047860259795329	0.9243598197586544	1.0238501630985446
1485	284.1279	0.9195436435848671	0.1095954249260866	1.2040357509027568	0.9296439453613495	1.01218992257294
1486	284.1054	0.9220318113828107	0.11106792043916966	1.2045490265516732	0.9255010581064599	1.0243623839104328
1487	284.0966	0.9220318113828107	0.11106792043916966	1.2045490265516732	0.9255010581064599	1.0243623839104328
1488	284.0901	0.91709979376913	0.10758450267903634	1.2028804438249505	0.9232763835145835	1.01514205344781
1489	284.0812	0.9219650262191642	0.10764588720418784	1.2047205074675789	0.9241527264432439	1.0232850352198133
1490	284.0733	0.9219650262191642	0.10764588720418784	1.2047205074675789	0.9241527264432439	1.0232850352198133
1491	284.06	0.9234476123710388	0.11611021427425422	1.204172648838426	0.9244534566672915	1.0284994483802012
1492	284.044	0.9216546902000918	0.11258545537520595	1.2044964732153196	0.9221145546632639	1.0343941170437954
1493	284.0343	0.9203429410475431	0.10994623131398908	1.2087191256364826	0.9250856641320527	1.028232604266145
1494	284.0237	0.9212324736753483	0.10952537929931282	1.2040065458968465	0.9241276941862198	1.0261524974189313
1495	284.0171	0.9212324736753483	0.10952537929931282	1.2040065458968465	0.9241276941862198	1.0261524974189313
1496	283.9999	0.9278078341803565	0.10879802955909555	1.2039331266979147	0.9237830441915345	1.027158206153799
1497	283.9851	0.920753914449907	0.10937154508671758	1.2048157054502915	0.9270058297262708	1.0253620178007288
1498	283.9761	0.9179559062792053	0.1116269253914007	1.2044230264804812	0.9232690038916803	1.0240451342607182
1499	283.9629	0.9216214119981871	0.109968280796911	1.2051746105718824	0.9200832499146997	1.0316908175639319
1500	283.9491	0.9204231234887053	0.11534744064958326	1.2058107895615988	0.9257684529386433	1.0239936717698856
1501	283.9383	0.9199407452448672	0.11193338287215548	1.2037235000791193	0.9236555190547598	1.0283381981125803
1502	283.9265	0.9199407452448672	0.11193338287215548	1.2037235000791193	0.9236555190547598	1.0283381981125803
1503	283.9136	0.919785319880514	0.11104845911963053	1.1979143558225207	0.9221020237077253	1.0234939734409494
1504	283.9042	0.9268444438972646	0.11007683009335709	1.2047313820324426	0.9237882272963694	1.0336016061229627
1505	283.8955	0.9226520386101604	0.1097662979339056	1.2011832216374703	0.9225620427956023	1.029892066253424
1506	283.8814	0.9258294788615683	0.1123680754924396	1.2082635949013416	0.9206098148156526	1.0287197165677295
1507	283.8623	0.919840533609051	0.10922972415462151	1.2023728236275701	0.925077746499902	1.03002836687174
1508	283.8574	0.9237956111555662	0.10639341756265729	1.20707682063701	0.9183787158850089	1.0307983110582404
1509	283.8284	0.9237956111555662	0.10639341756265729	1.20707682063701	0.9183787158850089	1.0307983110582404
1510	283.82	0.9190336552995404	0.10975488281801839	1.2038693408299144	0.9240708918477004	1.0234271035514373
1511	283.8123	0.9173546004558155	0.11162563099198732	1.2013661596085667	0.9239211664159631	1.0250644647966454
1512	283.7976	0.9173198734416073	0.1099645357018319	1.2016205426659234	0.9229831578840915	1.0222896715131486
1513	283.7874	0.9173198734416073	0.1099645357018319	1.2016205426659234	0.9229831578840915	1.0222896715131486
1514	283.781	0.9238109486554065	0.1058394734981998	1.2034368068128736	0.9272063927955814	1.0244425197523686
1515	283.7593	0.9225248290772355	0.1079949658198738	1.2050461047332122	0.9223904369090449	1.0281174745235238
1516	283.7514	0.9205620993262309	0.10998128431096561	1.204834586609465	0.9214571243082804	1.0275419634899496
1517	283.742	0.9205620993262309	0.10998128431096561	1.204834586609465	0.9214571243082804	1.0275419634899496
1518	283.7363	0.9219338259191162	0.10937500550288788	1.2067666286519092	0.9234115360974188	1.0288268799608278
1519	283.7149	0.9219338259191162	0.10937500550288788	1.2067666286519092	0.9234115360974188	1.0288268799608278
1520	283.7082	0.9210461636147969	0.10996401018964982	1.2026593770961376	0.9172797536260464	1.0231814006590225
1521	283.6976	0.9226706550010038	0.11520912440292232	1.2032265616952589	0.9196902172144001	1.0338070282206715
1522	283.6907	0.9187541658500266	0.1119587942774288	1.2022145069930497	0.9238553301820124	1.0212869239472877
1523	283.6702	0.9257424505704565	0.11548981886606108	1.2034816522135943	0.9212601769152888	1.0296877710097287
1524	283.6608	0.9194240530254163	0.11023883399755346	1.2029175325726653	0.9206793514517881	1.0220732604706566
1525	283.6449	0.9194240530254163	0.11023883399755346	1.2029175325726653	0.9206793514517881	1.0220732604706566
1526	283.6366	0.9170190351920811	0.10843604380502721	1.2017977362233243	0.9249806909025835	1.01596374607494
1527	283.6263	0.9215108044986482	0.10998519885777612	1.2029521981606206	0.9207169231369374	1.0231155051169656
1528	283.6066	0.9221968827869751	0.11012116057262898	1.202205545114604	0.9213304379575764	1.0245420196909127
1529	283.5976	0.9209832694865329	0.10730547286734415	1.2024051867901249	0.923969669855936	1.0247203951741406
1530	283.5881	0.91550599856407	0.11096771198057348	1.2023875807552302	0.924799936740676	1.021536318769301
1531	283.5783	0.9165423780623252	0.1083162909955435	1.2010716249634494	0.9258938641650685	1.0155600654514674
1532	283.5639	0.9165423780623252	0.1083162909955435	1.2010716249634494	0.9258938641650685	1.0155600654514674
1533	283.5543	0.9188177356670695	0.11026749315707415	1.204841371033162	0.9220363823432658	1.0241973336877344
1534	283.5416	0.9189586601995063	0.11239400076008849	1.203768311589494	0.9196912868784547	1.027345194021276
1535	283.5246	0.920190343408958	0.10910793093447682	1.2050179948091158	0.9216549147236359	1.0270227527941402
1536	283.5165	0.9174655108503242	0.11122539828761978	1.201889384192264	0.9226864267209057	1.0247881631578295
1537	283.507	0.9211107289607617	0.11707410592265632	1.2022134479197282	0.9183606523304393	1.0275113477983753
1538	283.4933	0.9211107289607617	0.11707410592265632	1.2022134479197282	0.9183606523304393	1.0275113477983753
1539	283.4843	0.9193393843496647	0.1121828427212706	1.2002259655070562	0.9243070990887158	1.0329326000965764
1540	283.4745	0.9227633705158509	0.11083275172545333	1.201449661185518	0.9189951622206013	1.0289603253174686
1541	283.4614	0.9227633705158509	0.11083275172545333	1.201449661185518	0.9189951622206013	1.0289603253174686
1542	283.4557	0.9164094283519981	0.11380594650961194	1.2066573915932481	0.9175438547402004	1.0336931969019427
1543	283.4361	0.9184710522516072	0.1048563168824524	1.2007181655968768	0.9233294473242782	1.021744077182757
1544	283.4185	0.9184710522516072	0.1048563168824524	1.2007181655968768	0.9233294473242782	1.021744077182757
1545	283.4107	0.9210765484283873	0.10988080134056452	1.1970870882334264	0.923007169194434	1.0238655916786903
1546	283.4031	0.9206478948559963	0.11099789853563827	1.2001491678642293	0.925096595886876	1.013355377691312
1547	283.3905	0.9214689944020666	0.11108473576992263	1.2015574727314882	0.9181706122136498	1.02875721835404
1548	283.3798	0.918612813451968	0.1116257152942237	1.1997342928357495	0.9193935157052673	1.025935251826662
1549	283.3633	0.9171467890886932	0.11281816470885536	1.2029913499831657	0.9205230703561913	1.0238465389496387
1550	283.3532	0.9171467890886932	0.11281816470885536	1.2029913499831657	0.9205230703561913	1.0238465389496387
1551	283.3474	0.918262842672916	0.11321040882315969	1.1962351696537041	0.9223708101622531	1.0222067587809642
1552	283.3389	0.9211417301550253	0.1124584114813485	1.2024918507600137	0.91811829610972	1.0330283149070698
1553	283.3164	0.9211417301550253	0.1124584114813485	1.2024918507600137	0.91811829610972	1.0330283149070698
1554	283.3084	0.9174590505030639	0.10880679635623533	1.1985143801671918	0.9211594209157856	1.021558078489762
1555	283.2952	0.918552380610103	0.11041304795807211	1.201101814907549	0.9202969433750489	1.0219840907332898
1556	283.2796	0.9210487244540877	0.10676275688642534	1.1994020234081912	0.9194754879803425	1.022704982879837
1557	283.2721	0.9185839473495202	0.10685434237003881	1.2006489360920043	0.9205784747179261	1.0207602531390025
1558	283.263	0.9189136983007202	0.11102436964967698	1.2017043090112052	0.9181493968568759	1.0228233788045813
1559	283.2433	0.9217339279478511	0.11040201474402458	1.2019491116912968	0.9183530227662321	1.0295926492802954
1560	283.2333	0.9217339279478511	0.11040201474402458	1.2019491116912968	0.9183530227662321	1.0295926492802954
1561	283.2204	0.9167228314474092	0.11383614725625923	1.1967279374068251	0.922946393212813	1.0245951428087132
1562	283.2136	0.9167228314474092	0.11383614725625923	1.1967279374068251	0.922946393212813	1.0245951428087132
1563	283.2043	0.9153016842570552	0.11180992161152961	1.1971656735920202	0.9211099558372371	1.0268722754203445
1564	283.1878	0.9162533887251186	0.11091872221413147	1.195411168246733	0.9190455338659128	1.0191901727037551
1565	283.1796	0.9162533887251186	0.11091872221413147	1.195411168246733	0.9190455338659128	1.0191901727037551
1566	283.1702	0.9166162717261048	0.11264132170472371	1.19752262366426	0.9176241663883078	1.0189436543248829
1567	283.1536	0.9202211073707978	0.10929156132771056	1.2017882151541655	0.9165050880906791	1.0254853723067638
1568	283.1456	0.9161094225341027	0.10860736967259844	1.1995097248105362	0.9195889443871159	1.0185503462655197
1569	283.1324	0.9199229506949214	0.1106648998301909	1.1999350719560178	0.9180818046793585	1.025315547781533
1570	283.1191	0.9196307142389114	0.11126528701338179	1.1992020534199404	0.9218549567288725	1.0220481540785005
1571	283.1119	0.9174910874710358	0.11126108694040385	1.1950493760912682	0.925600814340748	1.014703906342166
1572	283.1021	0.9174910874710358	0.11126108694040385	1.1950493760912682	0.925600814340748	1.014703906342166
1573	283.0893	0.9185979165266293	0.11238535067282872	1.198817306909308	0.9204610722039571	1.0297150845106875
1574	283.0719	0.9173631450593723	0.11066210324117845	1.2020984918651316	0.9156467578810688	1.022521384046988
1575	283.0632	0.9173631450593723	0.11066210324117845	1.2020984918651316	0.9156467578810688	1.022521384046988
1576	283.051	0.9161578497207964	0.1151633052901899	1.1953428453086237	0.9182039687869803	1.0168882577764033
1577	283.0381	0.9184059912593278	0.11338913867232071	1.2005132010188424	0.916249264693605	1.0240138238170449
1578	283.0289	0.920164023318775	0.10929099091081966	1.1954229409057737	0.9198218579101018	1.023022762066212
1579	283.0178	0.9168460101472731	0.1084767065015725	1.1958497559268786	0.9209776436890496	1.0161798754039282
1580	283.0051	0.9163668281867188	0.11139247642391359	1.1983859272821875	0.9179149752134805	1.0201193782181788
1581	282.9933	0.9156257268030529	0.10913412499493463	1.1955308371776099	0.921027223147517	1.0194694418660177
1582	282.9808	0.918041096019031	0.10954661371940658	1.1977353131231006	0.918434783226643	1.0216668410835752
1583	282.964	0.9195943435429085	0.11199263484726706	1.198041124780944	0.9190734701019845	1.0178955254672004
1584	282.9463	0.9143675879420329	0.10839436079724413	1.1984967571871237	0.9175811087033537	1.0171959334032927
1585	282.9386	0.9143675879420329	0.10839436079724413	1.1984967571871237	0.9175811087033537	1.0171959334032927
1586	282.9261	0.9189530788831026	0.11012140500675155	1.195561622320916	0.9212012373668073	1.0143423768368842
1587	282.9173	0.918398033382391	0.11296595669633742	1.197604401069844	0.9191501321834264	1.0235463615618652
1588	282.9091	0.9237426850254032	0.10928533143480484	1.2010097136552278	0.9177063568324872	1.0253934320335878
1589	282.8996	0.9150390150100316	0.114657322843794	1.194344353099368	0.9196736363624806	1.0194224931456808
1590	282.8901	0.9154015591075549	0.1128383896202592	1.1967325825024129	0.920302249332389	1.0213135384598542
1591	282.8724	0.9133899425320352	0.10890802999780662	1.1964183660386905	0.9227118593076457	1.0177298948723221
1592	282.8632	0.9133899425320352	0.10890802999780662	1.1964183660386905	0.9227118593076457	1.0177298948723221
1593	282.848	0.916181373857411	0.11130801913919704	1.197992799265289	0.9202626887075419	1.0269550928359303
1594	282.836	0.916634551331632	0.10962866457772229	1.202002984633009	0.9145729422590495	1.0225061122096937
1595	282.8221	0.9168048863302036	0.11075756959307081	1.1978853859308873	0.9171830644680972	1.0253662286762546
1596	282.8126	0.9149051057792756	0.11110545802215818	1.1936685245226457	0.91900739028117	1.0202576635398992
1597	282.802	0.9120430427359498	0.10985313559181932	1.1965443809369092	0.9184865973298183	1.016332326890395
1598	282.7873	0.9122167688872969	0.10832727739855023	1.1964118188474175	0.9200608547502457	1.012769924077397
1599	282.7812	0.9163387500348223	0.11316861482449252	1.198796136033613	0.9167186502259366	1.0172969605255662
1600	282.7705	0.9163387500348223	0.11316861482449252	1.198796136033613	0.9167186502259366	1.0172969605255662
1601	282.7519	0.9218001242667312	0.11101240063844266	1.1997961935532375	0.9129296777391476	1.0317403398324398
1602	282.7411	0.9171652233189251	0.1134684958835508	1.1952139010135987	0.9206039496675986	1.0179847481582338
1603	282.7277	0.9190339730215367	0.11050896568701404	1.2001365881913177	0.9170367026532286	1.0228352764342736
1604	282.7164	0.9178014234901081	0.1127925999497651	1.1971125292927531	0.9178134587993325	1.0301490969940843
1605	282.7059	0.9178014234901081	0.1127925999497651	1.1971125292927531	0.9178134587993325	1.0301490969940843
1606	282.6958	0.9152063189407575	0.11327033839338227	1.194631448813476	0.9189450087443937	1.0221775919016933
1607	282.6765	0.9171011197289283	0.10892341536776105	1.1966232183549528	0.9196840068084434	1.0174029822376234
1608	282.6682	0.9197950231102845	0.11304285770472054	1.1969449881296033	0.9167897669994675	1.0216229064859106
1609	282.6599	0.9197950231102845	0.11304285770472054	1.1969449881296033	0.9167897669994675	1.0216229064859106
1610	282.6523	0.9199375701430496	0.11381674333849413	1.2004211569564807	0.9193681339540472	1.0271209818446987
1611	282.6323	0.9155065746999571	0.110806159241612	1.1983494612695857	0.9187711046687289	1.017740746137573
1612	282.6221	0.9187870140681627	0.11103964614689396	1.195515050630681	0.9174515226098955	1.0188582146437535
1613	282.6122	0.9180479630504468	0.10835703820613983	1.1988081162710247	0.9167579672639194	1.0200827427538457
1614	282.599	0.9189823410789725	0.11305351833677361	1.1983389616166773	0.9170161460400605	1.0179643800601168
1615	282.5833	0.9191155386124563	0.10814657364853282	1.1961232383125133	0.9155029484329045	1.0168138091582035
1616	282.572	0.9174667817383101	0.10997744834739556	1.194298726102536	0.9179409733453738	1.0242797761913645
1617	282.5634	0.9168607651567865	0.10850957907839498	1.1970669997306667	0.916188310787666	1.022601490234871
1618	282.5572	0.9130884984925692	0.11290390262503214	1.1962148587455463	0.9203492552426854	1.0184340981414712
1619	282.5352	0.9154822859124042	0.11226483744870026	1.1964400812780727	0.919437056327656	1.0215894715411546
1620	282.5269	0.9158104418991823	0.1109064755138723	1.1998134606846695	0.9195322437196355	1.0230361572255808
1621	282.5149	0.9126138536021239	0.11164542316603203	1.194951693522543	0.9183649119233378	1.018295387072276
1622	282.5021	0.9179368366049805	0.10351379529547772	1.1967357978490163	0.9217325469162402	1.014413057272207
1623	282.4907	0.9122260908506715	0.10596102863866184	1.1884779489845751	0.918733255506369	1.0117423899595221
1624	282.4786	0.9142596789613167	0.10282621291121986	1.1928409561567284	0.9180849818993225	1.017251098414457
1625	282.4682	0.9152799753721133	0.11177544644495721	1.1929405789477776	0.9167176102159349	1.0250867900622604
1626	282.4577	0.9179172882296143	0.1095728766196303	1.1954238474725367	0.9174705668663606	1.024126119479458
1627	282.4434	0.9179172882296143	0.1095728766196303	1.1954238474725367	0.9174705668663606	1.024126119479458
1628	282.4369	0.9163714754004532	0.11042148940788755	1.1984639788678269	0.911743062335814	1.02880362906513
1629	282.4255	0.917775080100312	0.10950048112097104	1.1957486017158065	0.9147594090624527	1.0193318046971704
1630	282.4128	0.9160976816472619	0.11006999843499014	1.1976567934270528	0.921834705128821	1.0166558928533982
1631	282.4008	0.9171275986801097	0.11078249085921099	1.1945814838523197	0.9214331617153109	1.0154075716020676
1632	282.3902	0.9113443042851394	0.1099260735478338	1.190921017204201	0.919586370838945	1.0033709787809755
1633	282.367	0.9177037176217706	0.10930203471560042	1.1956195366864224	0.9169542982762381	1.0172434116602904
1634	282.354	0.9170717029083537	0.11262700854059984	1.1949344835810707	0.9175398641519255	1.0179195050053433
1635	282.3464	0.9195357534886227	0.1103923129969567	1.1997780346820697	0.9163879164546941	1.0258420978554597
1636	282.3341	0.913914321505653	0.11229467599227165	1.1939546713070577	0.9158506993942748	1.018176715788468
1637	282.3226	0.914574861299908	0.1148190492707802	1.199642011540964	0.9177645126667111	1.0220899705295214
1638	282.3099	0.9197145208289792	0.11032594193097878	1.1964948883224542	0.9176109004358841	1.022386680511241
1639	282.296	0.9145020563635026	0.10982339427117882	1.193575590838694	0.9148994969269656	1.017145453732502
1640	282.2872	0.9128706195744538	0.10958632939258789	1.1924765904530923	0.9172787305612181	1.0154351011539835
1641	282.275	0.9128706195744538	0.10958632939258789	1.1924765904530923	0.9172787305612181	1.0154351011539835
1642	282.2585	0.914393806361177	0.11275417380425992	1.1943178805026267	0.9130878100949102	1.021313224974151
1643	282.2509	0.9126333405512373	0.10717045584589398	1.1932095200270105	0.9203069262001762	1.011892153517899
1644	282.2414	0.9177979878562534	0.11200986152209805	1.1939246275150763	0.9168284930745372	1.014926830685584
1645	282.2279	0.9151236709769032	0.1058302030057884	1.1939090379557855	0.9174052898231239	1.017846354811035
1646	282.2124	0.914116180880709	0.11129173143877279	1.1959094876622047	0.9148712683866573	1.0215022250809387
1647	282.2046	0.9138661548509963	0.11154446615441228	1.1955603450784902	0.9127087804620663	1.0177833865476387
1648	282.1942	0.9188632207480765	0.10926043791638566	1.1943232669495394	0.9138526198939491	1.0129177791856487
1649	282.1744	0.9174324042182979	0.11341237050469863	1.1926777317764363	0.913091898117931	1.0225861230809776
1650	282.1652	0.913476519657912	0.10656494719593555	1.1936220799212096	0.9137459690923387	1.0177365310257538
1651	282.1547	0.913476519657912	0.10656494719593555	1.1936220799212096	0.9137459690923387	1.0177365310257538
1652	282.1413	0.9131023215175598	0.11002344432537269	1.196518018483793	0.9140974310466271	1.0217456827379123
1653	282.1298	0.9150501437524927	0.10863992177383389	1.194164969378339	0.9141310079072084	1.0265215484629413
1654	282.1194	0.9158666278570285	0.1096421722106779	1.1949189279121262	0.9161914647080172	1.0163498185453712
1655	282.1012	0.9158666278570285	0.1096421722106779	1.1949189279121262	0.9161914647080172	1.0163498185453712
1656	282.0923	0.9147548719923436	0.1075059391373533	1.1956959805987601	0.9164381017031016	1.0181102780008708
1657	282.0841	0.9164904008618582	0.10973074907879997	1.1946975243979971	0.9175182823557824	1.0194608231273286
1658	282.0788	0.9164904008618582	0.10973074907879997	1.1946975243979971	0.9175182823557824	1.0194608231273286
1659	282.0623	0.9129681178644206	0.11287429580670347	1.1937346149341934	0.9147580555667477	1.019157044890262
1660	282.044	0.9129681178644206	0.11287429580670347	1.1937346149341934	0.9147580555667477	1.019157044890262
1661	282.0341	0.9122043777294365	0.1099989386396038	1.19251102728121	0.9147888470644937	1.0165987156029233
1662	282.0227	0.9135532050389668	0.10764533775694872	1.1916478126254422	0.9189756329085548	1.0094904124574207
1663	282.0141	0.9163440665828956	0.10964302730647758	1.1932297843359418	0.9189031139219463	1.0183227344635808
1664	282.0041	0.9163440665828956	0.10964302730647758	1.1932297843359418	0.9189031139219463	1.0183227344635808
1665	281.9839	0.9143254368238416	0.10778051067399179	1.1955483902588384	0.9195833249440727	1.0141005565072656
1666	281.9738	0.9122550882782112	0.10769881778245873	1.1920997298024103	0.9164933154316384	1.016735156018917
1667	281.9661	0.9134794808269183	0.106602254536384	1.190187475485903	0.9125486739936324	1.0148432337920341
1668	281.9497	0.9133136002907364	0.1093685631598739	1.1945961371907943	0.9136848753887211	1.016941061054061
1669	281.9385	0.9125294962939289	0.11044491695701526	1.1932397629247762	0.9144807456901295	1.0186317635861746
1670	281.9262	0.9126380470730773	0.10755485752225344	1.1941312590745188	0.915030491587941	1.0159617507808023
1671	281.9226	0.9126380470730773	0.10755485752225344	1.1941312590745188	0.915030491587941	1.0159617507808023
1672	281.9139	0.9131515112370451	0.10597836863433824	1.191985424018833	0.918872591428824	1.0118751109100115
1673	281.8873	0.9184961141626845	0.10705397811474933	1.194609290881446	0.9125316546853578	1.020596753399647
1674	281.8751	0.9111095691560407	0.1077504569267215	1.188115197308681	0.9111152669705097	1.0183494082842532
1675	281.8672	0.9164799795803757	0.10848995042527108	1.191745978131601	0.9162974567660215	1.0175994064483944
1676	281.8564	0.9120645292154942	0.10715485167139134	1.194056073341287	0.9169398525161343	1.017328887349913
1677	281.8499	0.9120645292154942	0.10715485167139134	1.194056073341287	0.9169398525161343	1.017328887349913
1678	281.8291	0.9139010364899094	0.10724982089426664	1.190933344817662	0.9176376399191024	1.0213215048093776
1679	281.8205	0.9116396184082212	0.10631640556339009	1.1914796529634721	0.9176856731305204	1.014984850958423
1680	281.8113	0.9116396184082212	0.10631640556339009	1.1914796529634721	0.9176856731305204	1.014984850958423
1681	281.7954	0.9117590628155535	0.10874037000663003	1.190941531454436	0.917246380107543	1.0070456984378533
1682	281.7849	0.9119563978293808	0.11178218469305719	1.1895461875264843	0.9141339563673351	1.0122757647019318
1683	281.7697	0.911619470597355	0.10787406052680176	1.1857215306232047	0.9128173079416018	1.0105803514116847
1684	281.7539	0.911619470597355	0.10787406052680176	1.1857215306232047	0.9128173079416018	1.0105803514116847
1685	281.7448	0.9103864656643981	0.10915600566156913	1.192211964038571	0.914481044348806	1.008592843581253
1686	281.7277	0.9135010753319414	0.11206212107151249	1.1918532453138844	0.911806774068682	1.01675145727548
1687	281.7188	0.9152493236720458	0.10926195281486459	1.1909061499329152	0.9160819988895188	1.0119025536179154
1688	281.7107	0.9083806951736125	0.11025283642956483	1.185168192348687	0.9163271489456598	1.0076547672686889
1689	281.6987	0.9123234895877461	0.1087600160285564	1.1909390765224772	0.9183285984172943	1.0126472812686338
1690	281.6868	0.9119838977272436	0.11360952293428518	1.1903564209802773	0.9153634430587182	1.020386889548428
1691	281.677	0.9118458390472146	0.11258940953135867	1.1932172216082038	0.9156411066658259	1.017025134530606
1692	281.6649	0.9102249527465935	0.10941277544656311	1.1920435141905112	0.9136124199465121	1.0198053396787752
1693	281.6583	0.9099634442439305	0.10432461674677865	1.1868696656564788	0.9144069600518286	1.0133474748861884
1694	281.6446	0.9094596409468005	0.10801264937893565	1.1873244868124944	0.9138518319433978	1.0152149642915471
1695	281.6262	0.9133203698874067	0.10772016975969119	1.1887782005074812	0.9150606667050141	1.0102415898646662
1696	281.6154	0.9094641716624694	0.1100114869639449	1.1873386593316813	0.9168685641727252	1.009936371287883
1697	281.6052	0.9094641716624694	0.1100114869639449	1.1873386593316813	0.9168685641727252	1.009936371287883
1698	281.5918	0.9150352277638344	0.11029520338689888	1.1895264866445596	0.9127018456499577	1.0126235241358885
1699	281.5796	0.9191440552207081	0.11103081538172559	1.193526727313792	0.9131328800191753	1.0191882621354833
1700	281.5673	0.9191440552207081	0.11103081538172559	1.193526727313792	0.9131328800191753	1.0191882621354833
1701	281.5584	0.9078246795617384	0.11230254533067886	1.1897826595358294	0.9146319029889977	1.0196661414358519
1702	281.5435	0.9104109111948026	0.10921516570911641	1.1876319569791591	0.9132837047690203	1.0149080850877956
1703	281.5374	0.915876176462094	0.1114509406602887	1.1927833213865786	0.9128810387377895	1.0199735671214376
1704	281.526	0.9092307180120899	0.11175238639427201	1.192666545844016	0.9125003442416844	1.021400560396526
1705	281.5131	0.9092307180120899	0.11175238639427201	1.192666545844016	0.9125003442416844	1.021400560396526
1706	281.4942	0.9124381194477597	0.10955875599503628	1.1916142463555939	0.9138926825195504	1.0220696320854579
1707	281.484	0.9118704476749104	0.11345250091099257	1.1925924954373845	0.911063484639534	1.0188034478441579
1708	281.4691	0.9118704476749104	0.11345250091099257	1.1925924954373845	0.911063484639534	1.0188034478441579
1709	281.4538	0.909269329707241	0.10883454111185033	1.186195307073526	0.9142197582515407	1.0045039584750208
1710	281.4442	0.9139579913349868	0.11095537525908199	1.194880322571415	0.9123241080865658	1.0231932686346616
1711	281.4312	0.9093212772536547	0.11000949908332065	1.1871097745236099	0.9129200507626561	1.0157209111530794
1712	281.4246	0.9093212772536547	0.11000949908332065	1.1871097745236099	0.9129200507626561	1.0157209111530794
1713	281.4032	0.9101415443680945	0.11105414634336638	1.1867667978647725	0.9130633285560131	1.012087190342619
1714	281.3914	0.9101415443680945	0.11105414634336638	1.1867667978647725	0.9130633285560131	1.012087190342619
1715	281.3914	0.9138116210475314	0.11071808988142552	1.1880257649211299	0.9146586107000163	1.0115517059261532
1716	281.3715	0.9123559840753929	0.10894325032836795	1.1880683926223157	0.9121008215400715	1.0115248266452566
1717	281.3574	0.9130037535635385	0.11107950945489625	1.19113325337966	0.9127679784244385	1.0186946746596113
1718	281.3468	0.9100931553080404	0.11215821312392313	1.1869526186334494	0.9121652958057307	1.0188112108516036
1719	281.3358	0.9115009920648914	0.10845368140030691	1.1909441727833	0.9115096213943142	1.015252355934232
1720	281.3183	0.9095685984101046	0.10773542211003645	1.1871457618350705	0.9099860639319285	1.0094967075892427
1721	281.3085	0.9090283100370532	0.10810322027030722	1.1871643040907816	0.9158657551806116	1.011253305663413
1722	281.2989	0.9128693719860813	0.10877844432797784	1.1892369910703058	0.9108158033981547	1.0206632589679367
1723	281.2944	0.9088894464612999	0.10966721315210341	1.1876144166068103	0.9148364714736098	1.0075163506218772
1724	281.2819	0.9080248783098267	0.10655948640207583	1.1849845109081187	0.9136507838185058	1.0065273519458742
1725	281.2707	0.9103371488561145	0.11005406213509393	1.1890413145652996	0.911765516808374	1.012787712272903
1726	281.2589	0.9103141394291341	0.109188786522642	1.1874356090216673	0.9140720344683805	1.0084885375679764
1727	281.2365	0.9162753687328304	0.10822528884951547	1.1884074422372772	0.9098032721129509	1.019441467503307
1728	281.2284	0.9135003382169098	0.1154626502463329	1.1904987710254045	0.9135793832133247	1.0160775795118158
1729	281.2123	0.9135003382169098	0.1154626502463329	1.1904987710254045	0.9135793832133247	1.0160775795118158
1730	281.2014	0.9137446854954733	0.10986196762787566	1.189923677266719	0.9159324069010196	1.0110614884215903
1731	281.19	0.9102549901841348	0.11484476717187272	1.1918146082009735	0.9118172017046043	1.0159869249536517
1732	281.174	0.9077019350819364	0.11002072568415666	1.189704029696157	0.9121380416128783	1.012256260807645
1733	281.1652	0.9077019350819364	0.11002072568415666	1.189704029696157	0.9121380416128783	1.012256260807645
1734	281.1547	0.9099463677456963	0.11166722948571936	1.1850914836680189	0.9106446804490318	1.005443142578279
1735	281.142	0.9111271052920962	0.1087888274828207	1.188828680178272	0.9129399486322183	1.0074575190988742
1736	281.1362	0.9120598883561999	0.11022375131075429	1.186934790193157	0.9110414580325958	1.0110978993623794
1737	281.1133	0.9120598883561999	0.11022375131075429	1.186934790193157	0.9110414580325958	1.0110978993623794
1738	281.1009	0.9081571586858141	0.1045591686561926	1.1892269002196993	0.9115966327402527	1.0126843276534157
1739	281.0916	0.9081571586858141	0.1045591686561926	1.1892269002196993	0.9115966327402527	1.0126843276534157
1740	281.082	0.9131364427418285	0.10921551562694179	1.190646778640215	0.9133456330224151	1.0169776647461948
1741	281.064	0.9087358723571123	0.10834535514470231	1.1856154390123077	0.9131805256097576	1.0061365157636435
1742	281.0491	0.9084334010165245	0.11258283120333022	1.1895068514251812	0.9118385526227635	1.0148796129606237
1743	281.0402	0.9121686657770394	0.1109731105009219	1.1874804268864818	0.9096469613633008	1.0121291444731724
1744	281.0299	0.9121686657770394	0.1109731105009219	1.1874804268864818	0.9096469613633008	1.0121291444731724
1745	281.0231	0.9121667890991138	0.11194553616214771	1.1853684715863475	0.9119872147448864	1.0078398424497477
1746	281.007	0.9071277563626006	0.10739791238768398	1.1853383367140606	0.9155004108932264	1.0081287830695815
1747	280.9953	0.9071277563626006	0.10739791238768398	1.1853383367140606	0.9155004108932264	1.0081287830695815
1748	280.9858	0.9077222989437601	0.11099953649843712	1.188313493961084	0.9125713593441765	1.0131346053848829
1749	280.9675	0.9097606147577119	0.10768701292758923	1.1849620712625855	0.911511004544072	1.0144400572874626
1750	280.958	0.9105474638725688	0.11188543375115909	1.1854169136000676	0.9098282577707487	1.0151868141226645
1751	280.9443	0.9115990093007859	0.11082944106225068	1.1921033073520901	0.9088035344334688	1.019488532721709
1752	280.931	0.9115990093007859	0.11082944106225068	1.1921033073520901	0.9088035344334688	1.019488532721709
1753	280.9209	0.9122606971305209	0.11188228639706259	1.1870195605399476	0.9105800748582806	1.0113828345669118
1754	280.9159	0.9122606971305209	0.11188228639706259	1.1870195605399476	0.9105800748582806	1.0113828345669118
1755	280.9159	0.9098775025620467	0.11065984699137457	1.188213157354616	0.9137291573624349	1.0202872307488857
1756	280.8851	0.9124530968626707	0.11359524238961961	1.1887615349296963	0.9094163714471821	1.0095997575415603
1757	280.8771	0.9085678291932081	0.11213461802939596	1.1861476360651841	0.9097646477089197	1.0066938848712221
1758	280.8698	0.9067780164615327	0.1100034483856209	1.1822680111383777	0.9113612854667744	0.9966187021957764
1759	280.8478	0.9082794181100349	0.11067014118405845	1.181438388170217	0.914444574099911	1.0013138220526363
1760	280.8345	0.9082794181100349	0.11067014118405845	1.181438388170217	0.914444574099911	1.0013138220526363
1761	280.8196	0.9085186394737231	0.10529219651211512	1.1826763305029981	0.9075998255867282	1.0096589745672522
1762	280.8115	0.9085949711242884	0.11114695759844202	1.1888725427589504	0.9090619652690604	1.021100478325351
1763	280.7917	0.9085949711242884	0.11114695759844202	1.1888725427589504	0.9090619652690604	1.021100478325351
1764	280.7813	0.9057689737638493	0.1117115762747204	1.1878493105969068	0.9111596379063825	1.0038406968623297
1765	280.7732	0.9057689737638493	0.1117115762747204	1.1878493105969068	0.9111596379063825	1.0038406968623297
1766	280.7639	0.910657753650111	0.1106046188594403	1.1880073349271911	0.9105711553427681	1.014668590483191
1767	280.758	0.910657753650111	0.1106046188594403	1.1880073349271911	0.9105711553427681	1.014668590483191
1768	280.738	0.9071865900037502	0.10987584551286443	1.1842860817067182	0.9101819713149184	1.0098433295784526
1769	280.729	0.9097490539133356	0.11017679814230931	1.1826153617700328	0.9122879174330274	1.016369369038884
1770	280.7179	0.9097490539133356	0.11017679814230931	1.1826153617700328	0.9122879174330274	1.016369369038884
1771	280.699	0.9065717365144331	0.10869669276378277	1.1833211345858439	0.9096291710496481	1.0088965688646534
1772	280.6871	0.9096907942899262	0.10858057045764478	1.1866377582531482	0.9076867712701208	1.0081988259427646
1773	280.6766	0.9094400120818621	0.11025044440656115	1.1844157313445758	0.9058647605913288	1.0124123978692703
1774	280.6644	0.9103395826066071	0.11067025323401586	1.184145218600534	0.9073257818922332	1.004913101798685
1775	280.6565	0.9102279562785331	0.10926588007055495	1.1873564517634807	0.911621421410413	1.0132871458335084
1776	280.6422	0.9049906268896167	0.10829976034369934	1.185865155792611	0.9101076561399568	1.0056093937901234
1777	280.634	0.9049906268896167	0.10829976034369934	1.185865155792611	0.9101076561399568	1.0056093937901234
1778	280.6114	0.9098092876494162	0.11166296353838083	1.183681871904281	0.9109332313298835	1.009384562315241
1779	280.6	0.9095525958122187	0.10999811171515445	1.1817825319278545	0.90933293341463	1.0125277521354359
1780	280.5884	0.9111886861694415	0.1065859333692428	1.1863437891531845	0.906620091684141	1.0164287724614807
1781	280.5764	0.9051304563402394	0.10846831758179379	1.18231301963639	0.9106082525630695	1.0063918477506961
1782	280.5669	0.9051304563402394	0.10846831758179379	1.18231301963639	0.9106082525630695	1.0063918477506961
1783	280.5577	0.9041794212065146	0.10810195277135619	1.1826800309051828	0.9086383444130925	1.008006462219108
1784	280.5577	0.9041794212065146	0.10810195277135619	1.1826800309051828	0.9086383444130925	1.008006462219108
1785	280.5306	0.9060598228338081	0.10885398718073361	1.1829228382911372	0.911365129902931	1.0073813950266797
1786	280.51	0.9092387224882529	0.11022676945790558	1.1849253044731602	0.9077060887675028	1.007478230336747
1787	280.501	0.9089505083927177	0.11123227167347556	1.1823888683495212	0.9112429657953091	1.010126110627849
1788	280.4935	0.9089505083927177	0.11123227167347556	1.1823888683495212	0.9112429657953091	1.010126110627849
1789	280.4882	0.9125668794640268	0.11329330461017119	1.1846360630765032	0.9057560933141146	1.0228834240256106
1790	280.4738	0.9084973711632829	0.10767517312330012	1.188333652362683	0.905012812357553	1.011150708994477
1791	280.4553	0.9078542764247779	0.11188416667583737	1.1892920438196977	0.9067418766435137	1.012565976209751
1792	280.4451	0.9049254197452189	0.11166944146625842	1.181982542160892	0.9098318522656016	1.0040564512793626
1793	280.4264	0.9071060623046854	0.10895070302733054	1.1826970459771644	0.909419163164457	1.0012513939166339
1794	280.4264	0.9077694277065618	0.10792959939084855	1.1848930366272044	0.9080825596792025	1.0044534999856967
1795	280.4156	0.904567789747907	0.10831835237585626	1.1853672134072417	0.9080023687654538	1.0108533699232047
1796	280.3896	0.9062793856785045	0.10700871077921735	1.1829697933659142	0.9041014098656616	1.0152135896143761
1797	280.3796	0.9039244704858577	0.10629280707982831	1.1809402953964359	0.9128918455219611	0.9997346335868249
1798	280.3645	0.9027231911533163	0.10681628202845884	1.1865767535116898	0.9107275487001371	1.0058308989752913
1799	280.3567	0.9080256450789111	0.11044405762492229	1.183524139878234	0.9069061410338073	1.0115720401339239
1800	280.345	0.9059845947376436	0.1145097570743734	1.1834126830018912	0.9080167128545188	1.0107424044568833
1801	280.3331	0.9087878855660723	0.11013703057453528	1.1804243763005096	0.9131605197147168	1.0094158515774483
1802	280.3178	0.9040477275571472	0.10893270301716028	1.1845163094197606	0.9096045581856592	1.0119502288625506
1803	280.3078	0.9104562480055441	0.10971286620213905	1.1837700312856998	0.9081954378319423	1.0124582578622328
1804	280.2937	0.9061991566381161	0.10645721804586954	1.1841537780311173	0.9097447138308645	1.0069642768809053
1805	280.2794	0.9096820272809717	0.11114990266953413	1.1814455686873362	0.9088648463061907	1.0120971413955469
1806	280.2719	0.9058575038209307	0.10951844088635508	1.1862980668397536	0.9083743725058838	1.0122958786224516
1807	280.2622	0.9058575038209307	0.10951844088635508	1.1862980668397536	0.9083743725058838	1.0122958786224516
1808	280.2442	0.9050446819919402	0.10887398756859333	1.182614664899787	0.9099478843386926	1.003176496910676
1809	280.2294	0.9083868547440496	0.10442681753410701	1.1820308719128398	0.9048014530948042	1.0087753452141408
1810	280.2294	0.9078019137216219	0.1075702801715888	1.1817987971759245	0.9068953681399822	1.0145582943512084
1811	280.2164	0.907140134811581	0.11202897419469977	1.1822807899170737	0.9072294994184394	1.0097234297695918
1812	280.1979	0.907140134811581	0.11202897419469977	1.1822807899170737	0.9072294994184394	1.0097234297695918
1813	280.1895	0.9034075728061823	0.1092274164338542	1.1785716461409574	0.9039074850679293	1.001015438735069
1814	280.1726	0.9034075728061823	0.1092274164338542	1.1785716461409574	0.9039074850679293	1.001015438735069
1815	280.1642	0.9053854261242162	0.11179492428604014	1.1829673024254623	0.9069108666189674	1.001418282690618
1816	280.1537	0.9072860433430683	0.10899258747085937	1.1795251340884942	0.9113682668781089	1.0038292673430453
1817	280.1537	0.9092783445393525	0.11124012237219234	1.1839370153762827	0.9032414147927901	1.0160462288233558
1818	280.1252	0.9092783445393525	0.11124012237219234	1.1839370153762827	0.9032414147927901	1.0160462288233558
1819	280.1197	0.9068598489389296	0.1087929881582711	1.1814752185040414	0.9097109421007922	1.0080955959479825
1820	280.0973	0.9080000515130268	0.10763130905991897	1.1820598227411532	0.9073703243979839	1.0078805680552483
1821	280.089	0.9039513158764081	0.1107306218960375	1.1773982479726752	0.9080691200387541	1.0051982085730953
1822	280.0812	0.9039513158764081	0.1107306218960375	1.1773982479726752	0.9080691200387541	1.0051982085730953
1823	280.0722	0.9073406110368792	0.10814323989753175	1.1814526941326424	0.909493056828237	1.002583375605914
1824	280.0611	0.9059149077130964	0.10992623706875462	1.1806945670862619	0.9074659121196791	1.013260590629048
1825	280.0378	0.9048954564428103	0.10976087293672414	1.1835271603553463	0.9070818031711856	1.0104992496948795
1826	280.0378	0.9044273248532914	0.10814980064494308	1.1799239366202487	0.9103384875247927	1.0059611755845548
1827	280.0124	0.9045866878522537	0.11032530945239125	1.1831561817978915	0.9124848033997662	1.005474112000343
1828	280.0045	0.9045866878522537	0.11032530945239125	1.1831561817978915	0.9124848033997662	1.005474112000343
1829	279.992	0.9050623663982608	0.10951094900167961	1.1845009825106538	0.909595107015339	1.0072422349103962
1830	279.9762	0.9022818075196022	0.1094913387764315	1.1786260655645036	0.9058289490860394	1.0001421014564948
1831	279.9636	0.9029773560415689	0.10981411339984885	1.181905409850895	0.9059065918693769	1.0070680173490283
1832	279.9543	0.9047374130492065	0.10609488555119577	1.1849924243039762	0.9114342238464183	1.0026559962635613
1833	279.9419	0.9050719721932855	0.10854825918968262	1.1800217378051856	0.9044262085900109	1.0088271084817968
1834	279.9297	0.9059849760040393	0.1096759032723347	1.1804105702206922	0.9020364520032368	1.007880546873782
1835	279.9204	0.9034988818716588	0.1102766609193734	1.1820458006103782	0.9079262955287786	1.0064003648183468
1836	279.9163	0.903092267615086	0.112032586058355	1.176314699466832	0.9038873309026234	1.0020445042729667
1837	279.9058	0.903092267615086	0.112032586058355	1.176314699466832	0.9038873309026234	1.0020445042729667
1838	279.8913	0.9080778002036962	0.10799566184286061	1.1826947859146966	0.907695438726183	1.0103501575889882
1839	279.871	0.9039262560834774	0.1094195475850094	1.1800220512908886	0.9046267356508285	1.00879286652317
1840	279.8627	0.9037402976352688	0.10459701908944026	1.1805044147077	0.9021406796450878	1.0096557316847423
1841	279.8482	0.902556476067357	0.10937891602521976	1.1769964821537673	0.9085015778025156	1.0064477159865461
1842	279.8354	0.902556476067357	0.10937891602521976	1.1769964821537673	0.9085015778025156	1.0064477159865461
1843	279.8238	0.90762686584677	0.10990586854700841	1.1758989115171494	0.9078385979033281	1.0005841247704947
1844	279.8134	0.9041577695115324	0.10987775883472685	1.180250300654967	0.9061385543445198	1.003103975805921
1845	279.8076	0.9062367177325327	0.10756644950338534	1.1789207802520856	0.9093851160753215	1.0065055413898938
1846	279.8011	0.9070458709315378	0.11153484066062354	1.1785915842553059	0.9097499392986326	1.0090806739345495
1847	279.7807	0.9056249715643405	0.10717542883058188	1.1780500271124152	0.9076359378688409	0.9972073796288818
1848	279.7675	0.9005043647643208	0.10835315183067967	1.176581912138404	0.9041329533054657	0.9993835444263456
1849	279.7589	0.9005043647643208	0.10835315183067967	1.176581912138404	0.9041329533054657	0.9993835444263456
1850	279.748	0.9037488718928786	0.11031548781822338	1.1801453888517504	0.9082902503119662	1.0032960027442612
1851	279.7355	0.9064720078160516	0.11083033428468994	1.181051531985528	0.9092963636128426	1.0078891423128582
1852	279.7223	0.9039470986464423	0.11021731532218022	1.1806028534547763	0.9025941388328121	1.0087936947185072
1853	279.7157	0.9024838554097097	0.11320526744581369	1.1790109031554423	0.9020588365769576	1.0091532077481846
1854	279.6966	0.9024838554097097	0.11320526744581369	1.1790109031554423	0.9020588365769576	1.0091532077481846
1855	279.6873	0.9045180599010278	0.1110939751255784	1.1771966300663363	0.9029395407695555	1.0042965919186935
1856	279.6752	0.9025502508343739	0.11149952649616593	1.1806663427822468	0.9059736121473008	1.0064236347773645
1857	279.6617	0.9011104554809767	0.1111914791345411	1.1757415586393511	0.9053583964549079	0.9990080711617145
1858	279.6504	0.9027997070826398	0.10838598437453062	1.1749374085027162	0.9045590015574861	0.9963749967156458
1859	279.6363	0.9019063977993709	0.11002895892015713	1.1768590864536375	0.9052772354299967	1.0004695288008274
1860	279.6303	0.9048341382156487	0.10625207723803445	1.1802125213914465	0.9029044748518844	1.0044504752722907
1861	279.6199	0.9045363628061681	0.10916899011230399	1.180958458503898	0.9024205906057834	1.0044245957566096
1862	279.6119	0.8978526019104227	0.105812922318218	1.1754889082259479	0.9074532540753419	1.0016077233719072
1863	279.6032	0.8978526019104227	0.105812922318218	1.1754889082259479	0.9074532540753419	1.0016077233719072
1864	279.5859	0.9030563014850918	0.1090573326474743	1.1831226875450294	0.9043070098876888	1.0062425014672078
1865	279.5748	0.9029213797802403	0.10949296254764784	1.1779612111055373	0.9046881703760555	1.0035907640310695
1866	279.5578	0.9017650898823913	0.11123152333226667	1.1785907857140216	0.9050920839956588	1.0087660719681386
1867	279.5512	0.9019241944674631	0.11086663847088837	1.1724418441366962	0.9034358479457166	1.0072354441322595
1868	279.543	0.9026703476308725	0.10728478619997218	1.177007797293133	0.9048355933823924	1.0033198488391657
1869	279.5265	0.9016814866344014	0.10716572263540604	1.1771106650848393	0.9049512844338738	1.0106371558683505
1870	279.5265	0.900608501325866	0.10589620148977186	1.1773408716164153	0.9069642417962185	1.0028093225445918
1871	279.5058	0.908201031857226	0.1111086502809635	1.1792500673291706	0.9078596607535437	1.0070267600887204
1872	279.5058	0.908201031857226	0.1111086502809635	1.1792500673291706	0.9078596607535437	1.0070267600887204
1873	279.4852	0.9067149507633908	0.10841264993443113	1.1787149684153937	0.9034785307187152	1.000127602742725
1874	279.4694	0.9045564597815147	0.11141813289875349	1.1771404991803027	0.9028890568624718	1.004092694886567
1875	279.457	0.9045564597815147	0.11141813289875349	1.1771404991803027	0.9028890568624718	1.004092694886567
1876	279.4486	0.9071916799101327	0.10868764467676885	1.1809597611640834	0.904463941254305	1.0095673583705125
1877	279.4331	0.9017307314256992	0.10724557379843323	1.1820628389819727	0.908033823243099	1.0052782406258458
1878	279.4209	0.9017307314256992	0.10724557379843323	1.1820628389819727	0.908033823243099	1.0052782406258458
1879	279.4143	0.9032893802235157	0.10723148727600014	1.1786755264067588	0.9065940766070746	0.9928782755118932
1880	279.4045	0.9010289025989365	0.10570509806336774	1.1766873195879353	0.9077205790086861	0.9986588290251076
1881	279.383	0.9033279898005201	0.10967288787877406	1.1755843858040174	0.9100366855185441	0.998143231887471
1882	279.3739	0.9039674349723595	0.10830149680031707	1.1750719383504387	0.9068584043629193	1.0064256533711151
1883	279.3654	0.9046800388110939	0.10631234698260787	1.1789024053299595	0.910275705658301	0.9997057357121775
1884	279.3519	0.9024992267998964	0.10521357345051141	1.176541559326713	0.9076136104850793	0.9955834664967086
1885	279.3436	0.9024992267998964	0.10521357345051141	1.176541559326713	0.9076136104850793	0.9955834664967086
1886	279.3354	0.9005668458539893	0.10947314114317945	1.1736038509123337	0.9031735536106489	1.0038216335425447
1887	279.3184	0.9045217475943329	0.1094525516987384	1.175706558384226	0.9059249879729693	1.0019797186397505
1888	279.3046	0.903266165336311	0.10509639990819461	1.1778583411956844	0.9056509654599407	1.000657351218082
1889	279.2968	0.899758097220993	0.10463308180692142	1.1709743773155579	0.9028634061066277	0.99699066569142
1890	279.2909	0.9051903956539366	0.11289364211087988	1.1777642743032788	0.905341910919587	1.004586731409527
1891	279.2657	0.9051903956539366	0.11289364211087988	1.1777642743032788	0.905341910919587	1.004586731409527
1892	279.256	0.9066131102728066	0.10706565227997097	1.180050436574048	0.9094197816632771	1.001962669677423
1893	279.2426	0.9061118635786746	0.10944016541261546	1.179316172567745	0.902310281764921	1.0014632996612165
1894	279.2353	0.9054038603544482	0.1108286694214287	1.17621237180252	0.9027185058129424	1.0097809332146497
1895	279.223	0.9054038603544482	0.1108286694214287	1.17621237180252	0.9027185058129424	1.0097809332146497
1896	279.2135	0.9050985062162799	0.11065709212985099	1.1756641128436514	0.9060776216200475	1.0065602531176765
1897	279.2066	0.9050985062162799	0.11065709212985099	1.1756641128436514	0.9060776216200475	1.0065602531176765
1898	279.1898	0.9016748737805826	0.10925845003576144	1.1780708972112865	0.906156704743102	1.0082326527446495
1899	279.177	0.9016748737805826	0.10925845003576144	1.1780708972112865	0.906156704743102	1.0082326527446495
1900	279.1624	0.9041658735405876	0.10634928131743253	1.1765165313059818	0.9053501674552007	1.001734761334954
1901	279.1539	0.8997458373882247	0.11012849041908628	1.175595565381998	0.9011939443490481	1.002690566534918
1902	279.1462	0.8997458373882247	0.11012849041908628	1.175595565381998	0.9011939443490481	1.002690566534918
1903	279.1337	0.9009863723324966	0.11066842506164848	1.1784161275781517	0.9012226071094182	1.0053877339802506
1904	279.1238	0.9036158353385395	0.11125654309222575	1.1776194227269665	0.9011856094420089	1.0061557040540803
1905	279.1142	0.8956874514755014	0.1065358175960455	1.1729784215168295	0.9078750999244228	1.0001378376273027
1906	279.0933	0.8956874514755014	0.1065358175960455	1.1729784215168295	0.9078750999244228	1.0001378376273027
1907	279.0864	0.8992997048697375	0.10693652052896774	1.1743402182382532	0.9043262299503253	1.000852767191051
1908	279.0779	0.9029446793933108	0.11071016441213227	1.1750574798814548	0.90480389743603	1.005860872868433
1909	279.0593	0.9023418951035643	0.10995802684901332	1.1734343610542728	0.9017853880816692	0.9966616582096919
1910	279.0487	0.9005732701927568	0.10745063602302786	1.1735173203856835	0.9052324938184617	0.995461412532712
1911	279.0409	0.903839820873426	0.10845670802004477	1.1780267804530111	0.9021593998251166	1.0029569531292997
1912	279.0313	0.903839820873426	0.10845670802004477	1.1780267804530111	0.9021593998251166	1.0029569531292997
1913	279.0177	0.9004761701143588	0.10611800406272831	1.1714543684081293	0.902600448791661	0.9998276964777216
1914	279.0058	0.9020930425270918	0.1106145332684311	1.1765289711812148	0.9033056899526648	0.9991862454210112
1915	278.9888	0.9013637921738921	0.1113257304459799	1.1745446532796269	0.906695465932424	1.0033911477733082
1916	278.9791	0.9072700153274224	0.10874417906973773	1.181938122507646	0.9028525103602975	1.0038263887817578
1917	278.9664	0.9072700153274224	0.10874417906973773	1.181938122507646	0.9028525103602975	1.0038263887817578
1918	278.9559	0.9054909034725863	0.10842225636490009	1.1733768427821882	0.9061198913544506	0.99646177082916
1919	278.9441	0.8959568055933296	0.10634939675642456	1.1730830854968888	0.9029495384217094	0.9958801362336418
1920	278.9352	0.8959568055933296	0.10634939675642456	1.1730830854968888	0.9029495384217094	0.9958801362336418
1921	278.9178	0.9003549104553537	0.10626803344850912	1.1755680570115483	0.9009723735013343	1.0052054017990943
1922	278.9106	0.8994942841747824	0.10783605906969848	1.1753395492335799	0.899559438365514	0.9985085846474429
1923	278.8989	0.8986001339872961	0.10955756750295502	1.1774325174672085	0.9045743348210329	1.0024479942632412
1924	278.8858	0.8986001339872961	0.10955756750295502	1.1774325174672085	0.9045743348210329	1.0024479942632412
1925	278.8756	0.9001565354315247	0.11240103851412374	1.1778626304426363	0.9082763722151629	1.0071346415335298
1926	278.866	0.9018012466455836	0.11070710030119883	1.1744044001996758	0.899372331881825	1.0066915464373287
1927	278.8485	0.9002012833974997	0.1092215072283502	1.1726455568900647	0.9047827011425756	1.0020734889916263
1928	278.8393	0.8989492998706237	0.11000162021325355	1.1739350993932103	0.9034974288230617	1.0005088331299308
1929	278.8322	0.8989492998706237	0.11000162021325355	1.1739350993932103	0.9034974288230617	1.0005088331299308
1930	278.8253	0.8984414382045264	0.10926541323103489	1.1728436862088827	0.9019001725663875	1.001855550765405
1931	278.8052	0.8994477082482546	0.10476100367256232	1.1734373497591857	0.9016145129557036	1.001180673236525
1932	278.7925	0.8987949081618322	0.10466144675587344	1.172288647062611	0.9030065398660131	0.9993543563656081
1933	278.7841	0.8987949081618322	0.10466144675587344	1.172288647062611	0.9030065398660131	0.9993543563656081
1934	278.774	0.9017246015093148	0.10362726652927763	1.1731922568930038	0.906292552078036	0.9914288722453243
1935	278.7575	0.9017246015093148	0.10362726652927763	1.1731922568930038	0.906292552078036	0.9914288722453243
1936	278.7452	0.898426291337884	0.10507851406612839	1.1685924324536023	0.9049842067871424	0.9974995673675191
1937	278.7353	0.8971708573501268	0.10975625749518954	1.1695874021849912	0.9054912211945826	1.0030370444901562
1938	278.7201	0.8968716077105828	0.10895584970004316	1.1736572451529048	0.9043479600167335	0.9964498117732152
1939	278.7109	0.9012107645515383	0.10553297217180953	1.1730961735249945	0.9060038952898524	1.0015618930329977
1940	278.7011	0.9012107645515383	0.10553297217180953	1.1730961735249945	0.9060038952898524	1.0015618930329977
1941	278.6868	0.8969391914155138	0.1069460089786687	1.173934993485878	0.9002393528471104	1.0008102792875433
1942	278.6708	0.8986086976541731	0.10875719889352153	1.1703366880872847	0.904305550484652	0.9988505212962784
1943	278.6606	0.9017854071449889	0.10754807500488864	1.1719322731262583	0.9064359972049777	0.9981950142184468
1944	278.6508	0.9017854071449889	0.10754807500488864	1.1719322731262583	0.9064359972049777	0.9981950142184468
1945	278.6388	0.9036037597845289	0.10937589025274055	1.1761697419831876	0.8987453731844444	1.0060800057293608
1946	278.6315	0.8975569912468108	0.11104524928020809	1.1718918313524076	0.9021952642840718	1.0018372160880649
1947	278.6315	0.8995209410502817	0.10953223108007284	1.173005313506606	0.8998332681271982	1.002325849218939
1948	278.6042	0.9002243224785332	0.10612045814742863	1.1723264729253575	0.9018613299932524	0.9988976479409338
1949	278.5925	0.8964595519352848	0.10822161577142224	1.1695802386130452	0.898828476549827	0.9973326764753886
1950	278.5843	0.9011695263545504	0.10708522882668745	1.170018332765023	0.9001779477759364	0.9936339666896347
1951	278.5708	0.9011695263545504	0.10708522882668745	1.170018332765023	0.9001779477759364	0.9936339666896347
1952	278.5538	0.9017788006456103	0.11062727667407801	1.1753719589953606	0.9005707199441987	0.9993649301536489
1953	278.5442	0.9017788006456103	0.11062727667407801	1.1753719589953606	0.9005707199441987	0.9993649301536489
1954	278.5355	0.8975372374112203	0.10562950077424324	1.1711198156184903	0.8992781823817003	0.9963227314472353
1955	278.5298	0.8986945419013113	0.11007133689185371	1.1745227918881271	0.8982214008949821	1.0034816773608202
1956	278.5088	0.9011672535832025	0.1094809895119349	1.1710360979905814	0.9047109701065182	0.9998493121642108
1957	278.5025	0.8965843806713831	0.10915462971351	1.1729450797705259	0.900913277210001	1.0025913123013845
1958	278.4862	0.8980006074070863	0.10934687460913989	1.1735156237502224	0.901834550265248	0.9982005531719179
1959	278.4781	0.8939367016042123	0.11051630337061394	1.1713297578411352	0.9023340960876259	1.0013381913297614
1960	278.457	0.8990362942713891	0.11153209151809589	1.1714056023179729	0.9022409124623703	1.0009140134012267
1961	278.457	0.9003506572168948	0.11034435370885641	1.1702937680818621	0.9035740082967846	0.9953074508076889
1962	278.4472	0.9003506572168948	0.11034435370885641	1.1702937680818621	0.9035740082967846	0.9953074508076889
1963	278.4261	0.8994331650534052	0.10697382998756284	1.167438313656062	0.8990493124006556	0.9925351145742979
1964	278.4101	0.8994331650534052	0.10697382998756284	1.167438313656062	0.8990493124006556	0.9925351145742979
1965	278.4033	0.8979384482757075	0.10607431728822114	1.1687940016425682	0.899770583695452	0.9901955644173975
1966	278.3949	0.8979384482757075	0.10607431728822114	1.1687940016425682	0.899770583695452	0.9901955644173975
1967	278.3862	0.8975499251096105	0.1066481255437092	1.1742538846992407	0.9034061536479316	0.996694813559091
1968	278.3756	0.8975499251096105	0.1066481255437092	1.1742538846992407	0.9034061536479316	0.996694813559091
1969	278.3552	0.8997673641125552	0.10629479792585785	1.1710017225887162	0.9017808298300939	1.0020963247305819
1970	278.3478	0.8997673641125552	0.10629479792585785	1.1710017225887162	0.9017808298300939	1.0020963247305819
1971	278.3328	0.8992245572631452	0.11087159048592453	1.1691881251883887	0.9004672505988461	0.997794282055101
1972	278.3222	0.9010944105201576	0.10832009794050457	1.1711660335782357	0.8971135996100795	1.001972067894077
1973	278.3078	0.9008774826498847	0.10715235840097814	1.1694371239169796	0.8987020083682269	1.000336701943006
1974	278.2998	0.9005884340045723	0.10747549416839809	1.170647096123343	0.9003928845883651	1.0006643050935102
1975	278.2873	0.8980290075172725	0.1114899234547316	1.1671733250384648	0.898846571876596	1.0012999397195395
1976	278.2873	0.90123101615159	0.11348903216251113	1.1764834416191285	0.901993207921378	1.0044673081836608
1977	278.2652	0.9000218085961647	0.10930044949465297	1.1700395227040374	0.8999582303065351	0.9988765744999848
1978	278.2559	0.901125483731407	0.10704424883177509	1.1690228631510267	0.8968582782137597	1.0037825537369858
1979	278.2378	0.898200814627761	0.10780906583251232	1.1663794013138213	0.8959570640072201	1.0013289816281585
1980	278.2294	0.8971065864265453	0.10441048365808595	1.1661498852980507	0.9021646125840046	0.9927140492482389
1981	278.2174	0.8971065864265453	0.10441048365808595	1.1661498852980507	0.9021646125840046	0.9927140492482389
1982	278.2075	0.8990018002533116	0.10768422798838331	1.1686784800428183	0.9008044828439884	0.9954344633529761
1983	278.197	0.8990018002533116	0.10768422798838331	1.1686784800428183	0.9008044828439884	0.9954344633529761
1984	278.1886	0.8944426569383311	0.10774717845934782	1.1656359911503147	0.897708201499345	0.993437173921348
1985	278.1674	0.8959594172681402	0.10971400555321821	1.1668494201719992	0.896384525063051	0.9929787625067729
1986	278.1588	0.8959594172681402	0.10971400555321821	1.1668494201719992	0.896384525063051	0.9929787625067729
1987	278.1484	0.8975018347082331	0.1094914620525661	1.1700909873130168	0.9006002045454663	0.9925847766404841
1988	278.1425	0.8975018347082331	0.1094914620525661	1.1700909873130168	0.9006002045454663	0.9925847766404841
1989	278.1179	0.8957443999661392	0.10806288885189688	1.1702046809522142	0.900228651970271	1.0031735929316292
1990	278.1087	0.8950206250220109	0.10854400468033595	1.1714141977570491	0.8963208090938899	0.9952662782732468
1991	278.1002	0.8961207522616268	0.10729164433517216	1.170937193251244	0.9025177245745276	1.0018140520363796
1992	278.0824	0.8980327884090299	0.10920558321370451	1.1707577608128412	0.8983469307376193	1.000982637116159
1993	278.0708	0.8980327884090299	0.10920558321370451	1.1707577608128412	0.8983469307376193	1.000982637116159
1994	278.0627	0.897306592423289	0.11120537777736697	1.171682196261026	0.8952998454669009	0.9978821427778433
1995	278.0474	0.8956861699967826	0.10845468391911293	1.166905909024815	0.8983729140424862	0.9976253217337004
1996	278.0363	0.8960162301973925	0.10946596168513377	1.1640750759355907	0.8969846574332009	0.9958184219130579
1997	278.0287	0.8960162301973925	0.10946596168513377	1.1640750759355907	0.8969846574332009	0.9958184219130579
1998	278.0118	0.8955038399337729	0.10978168648108	1.1694662039522383	0.8977638049668644	0.9954918481818221
1999	278.0002	0.897699212084993	0.10740678255037991	1.1709810367686027	0.899742164521946	1.0010581511621204
2000	277.9915	0.897699212084993	0.10740678255037991	1.1709810367686027	0.899742164521946	1.0010581511621204
2001	277.986	0.901053390492274	0.10686965932385668	1.1718471469308318	0.8971885184568344	1.0034447517103964
2002	277.9768	0.8958079676650355	0.10945395285274259	1.1685266640003442	0.8964023111404106	0.9979970458787735
2003	277.9535	0.9008217054943407	0.1042276348609634	1.1662208982823958	0.8994078277832646	0.9999423009199754
2004	277.9441	0.9008217054943407	0.1042276348609634	1.1662208982823958	0.8994078277832646	0.9999423009199754
2005	277.9316	0.8974916697224944	0.1075440479844914	1.1715838062313224	0.8980435570665618	0.9990461003665388
2006	277.9258	0.8962759149757963	0.10735068237747279	1.1687856455540628	0.9017222779024477	0.9994319419589861
2007	277.9067	0.8955960725111857	0.10455055584831376	1.1705025050790674	0.8996231119717425	0.991335764873348
2008	277.8926	0.8955960725111857	0.10455055584831376	1.1705025050790674	0.8996231119717425	0.991335764873348
2009	277.8815	0.8967989256266828	0.10787195042911624	1.168654799163352	0.8996197208189673	0.9961637878413084
2010	277.8663	0.8965991335627499	0.10443092991581396	1.1670206850369471	0.8994026107880833	0.994378452871636
2011	277.8597	0.8965991335627499	0.10443092991581396	1.1670206850369471	0.8994026107880833	0.994378452871636
2012	277.8518	0.8933227483272185	0.10516096122968095	1.1699312811742983	0.8982305025711061	0.993279363523875
2013	277.844	0.8962015362564353	0.10303538624663346	1.166047191194369	0.8950981258895233	0.998915285748028
2014	277.8275	0.8981609362809175	0.1037543642240598	1.1632649716887427	0.901374815009021	0.998206517872864
2015	277.8171	0.8975730107898702	0.10982616247702626	1.1685842797071744	0.8962026313382498	1.001370349032092
2016	277.7962	0.8954971804807281	0.10924255673424207	1.1676649701738655	0.8938828371350866	1.0018419289643452
2017	277.7866	0.8954971804807281	0.10924255673424207	1.1676649701738655	0.8938828371350866	1.0018419289643452
2018	277.7762	0.8954866808278199	0.10579323838146673	1.1650756291015298	0.9005528004236009	0.9883723019139395
2019	277.7689	0.8967998639656455	0.10904099644149193	1.171564213374877	0.8978229033763444	1.0011161057724134
2020	277.7539	0.9002510513710185	0.10842811558214333	1.1698999940302377	0.894432868982695	0.9963082496786386
2021	277.7434	0.8956692036421741	0.10884918788407043	1.167760901035316	0.8956723512080853	0.9979811280067532
2022	277.7365	0.8974436005025834	0.10723389137243967	1.1662379324176972	0.8961352043761703	0.995690992092882
2023	277.7161	0.8957557553502912	0.10445868081405423	1.1682647106868862	0.8938456869611191	0.9894420612851381
2024	277.7067	0.8957557553502912	0.10445868081405423	1.1682647106868862	0.8938456869611191	0.9894420612851381
2025	277.6949	0.8946186643336123	0.10895794687703415	1.1689988433680973	0.8990682592223752	0.9927645776364024
2026	277.6824	0.8964649087281442	0.10633580376215925	1.1680740118264907	0.897072554164436	1.0012582736569295
2027	277.6824	0.8964649087281442	0.10633580376215925	1.1680740118264907	0.897072554164436	1.0012582736569295
2028	277.6596	0.8946495871564502	0.10459389461132751	1.163169951630348	0.8982617579429669	0.9939862250670608
2029	277.6693	0.8946495871564502	0.10459389461132751	1.163169951630348	0.8982617579429669	0.9939862250670608
2030	277.6388	0.8940145223118677	0.10578301747665671	1.1670291745686912	0.895879300489524	0.9983069773318373
2031	277.6259	0.8940145223118677	0.10578301747665671	1.1670291745686912	0.895879300489524	0.9983069773318373
2032	277.6114	0.8932508563120163	0.10459346017945108	1.1659164718924573	0.8989110037793225	0.9939223608276346
2033	277.5991	0.894190451335723	0.11032523828266405	1.1693409875953045	0.8941128382064388	1.0003453037365224
2034	277.5892	0.894190451335723	0.11032523828266405	1.1693409875953045	0.8941128382064388	1.0003453037365224
2035	277.5752	0.8934738823264735	0.10744657850131896	1.1659244827230604	0.8952568915711321	1.0061550262471546
2036	277.5569	0.8922373422067699	0.10626144601245009	1.1661030403668993	0.8967121493950219	0.9956141139604827
2037	277.5476	0.8940327743814883	0.1107213689842432	1.1665540636859844	0.900223506992076	1.0012433301323647
2038	277.5353	0.8975666965947281	0.1097135264284476	1.169157155766325	0.8946491741178547	1.0014422283384143
2039	277.5301	0.8975666965947281	0.1097135264284476	1.169157155766325	0.8946491741178547	1.0014422283384143
2040	277.5122	0.8911997299471689	0.10622303554123008	1.1631023658072706	0.8983634374544066	0.9903202406469376
2041	277.5025	0.8911997299471689	0.10622303554123008	1.1631023658072706	0.8983634374544066	0.9903202406469376
2042	277.4872	0.8980428051245035	0.10712921934342316	1.166663213900633	0.8954016944300718	0.9994290612795518
2043	277.4757	0.8980428051245035	0.10712921934342316	1.166663213900633	0.8954016944300718	0.9994290612795518
2044	277.47	0.8968788454176612	0.10991871044647421	1.165513352577845	0.8944877522803557	0.9976499727243292
2045	277.4529	0.8968788454176612	0.10991871044647421	1.165513352577845	0.8944877522803557	0.9976499727243292
2046	277.4434	0.8942645250419673	0.10757800780598561	1.1672004246066123	0.8927973420524791	0.993847897382408
2047	277.4305	0.8972157260504607	0.1105826070795286	1.166525858445289	0.8983409660366733	0.9957122095678027
2048	277.4247	0.891322063506522	0.1095472527642487	1.1638069948238945	0.8991780639443364	0.9940128480522136
2049	277.405	0.891322063506522	0.1095472527642487	1.1638069948238945	0.8991780639443364	0.9940128480522136
2050	277.3952	0.8968283127932046	0.10743672318861948	1.1676449388610644	0.8938472649803679	0.9955531875904501
2051	277.3859	0.8948848645310892	0.10505086992247892	1.1689490648038456	0.8931528009494822	0.9961990105018311
2052	277.3679	0.8928792613738883	0.10480543667013172	1.1654099234772781	0.8943358070309364	0.9981894138387235
2053	277.3591	0.8974267019286672	0.10493417465767406	1.1654888011401086	0.8936442702787114	0.9985096013578312
2054	277.3533	0.8973971622555874	0.11110620763425508	1.1698478855046792	0.8931900019589692	0.9979633249842207
2055	277.3306	0.893889801601248	0.11106817842943073	1.165660265110841	0.8917096059707235	0.9914368407129943
2056	277.3205	0.893889801601248	0.11106817842943073	1.165660265110841	0.8917096059707235	0.9914368407129943
2057	277.3143	0.8940802674655126	0.10829145657341568	1.164578209898381	0.8970123564368483	0.9970333018651926
2058	277.3026	0.8969952142760683	0.10935371219831744	1.165305858932719	0.8959874424663706	0.9940001984804631
2059	277.291	0.8969952142760683	0.10935371219831744	1.165305858932719	0.8959874424663706	0.9940001984804631
2060	277.2704	0.8905103155778797	0.10558428003793738	1.163315012903178	0.8946322035269528	0.9914904785404292
2061	277.2619	0.8919155639595333	0.10596410736480713	1.162253440168754	0.8945234303424067	0.9931825684585935
2062	277.2553	0.8919155639595333	0.10596410736480713	1.162253440168754	0.8945234303424067	0.9931825684585935
2063	277.236	0.8903128683022803	0.10471912664254675	1.1591586817715467	0.8981508666117778	0.9879360187773413
2064	277.2269	0.8935027759648274	0.10721831325114076	1.1643925564632889	0.8928884287125581	0.9977012678815769
2065	277.2168	0.8970162517085243	0.10739929130114843	1.165815798500673	0.8939209404750436	0.9977002511711884
2066	277.2109	0.8970162517085243	0.10739929130114843	1.165815798500673	0.8939209404750436	0.9977002511711884
2067	277.1922	0.8947037354572259	0.10695701910491782	1.1630827496512115	0.8947124897573004	0.9926647027859025
2068	277.1836	0.8917047405878847	0.10581713552370516	1.1636482672689255	0.893995041717194	0.9886342043918782
2069	277.1699	0.8923921342452769	0.10613303972667203	1.1616100404171326	0.8966179660045509	0.9840449325590509
2070	277.1614	0.8923921342452769	0.10613303972667203	1.1616100404171326	0.8966179660045509	0.9840449325590509
2071	277.1461	0.8905597785382815	0.108631815626632	1.1611161627551707	0.8982235719952909	0.9863224104285849
2072	277.1318	0.8936807426457533	0.1063868008961746	1.1609708642499168	0.8945737956332783	0.9908781752996701
2073	277.1235	0.8931417103336609	0.10645761562199439	1.1642893878947596	0.8961641340230174	0.9981391311555704
2074	277.1124	0.8938774718696404	0.10873729763492469	1.1670085014574576	0.893045243581109	0.9970937580066705
2075	277.0994	0.8928947979795131	0.10799290846403968	1.1594882018447628	0.8971380091319907	0.9862047262011123
2076	277.0923	0.8917914681021731	0.10843920217348625	1.1620914845583015	0.8927363966191265	0.9862200721735394
2077	277.0706	0.8917914681021731	0.10843920217348625	1.1620914845583015	0.8927363966191265	0.9862200721735394
2078	277.0706	0.8919896101298712	0.10620208770637707	1.1626014749617744	0.8953198386530622	0.9930220743693241
2079	277.0502	0.8919896101298712	0.10620208770637707	1.1626014749617744	0.8953198386530622	0.9930220743693241
2080	277.0428	0.894990977323452	0.10822283878929377	1.16080361750915	0.8986200424475917	0.9868390285129034
2081	277.0256	0.894990977323452	0.10822283878929377	1.16080361750915	0.8986200424475917	0.9868390285129034
2082	277.0167	0.895392474137736	0.10642396017817274	1.1626921401106716	0.8940892272258115	0.9908619269967734
2083	277.0039	0.895392474137736	0.10642396017817274	1.1626921401106716	0.8940892272258115	0.9908619269967734
2084	276.9873	0.8929351635000842	0.10502016187971068	1.1663123810358973	0.8948948600650962	0.9955293838584787
2085	276.9773	0.8929351635000842	0.10502016187971068	1.1663123810358973	0.8948948600650962	0.9955293838584787
2086	276.969	0.8901619376451031	0.10599088582192369	1.1619846219420267	0.8969750346930028	0.989313707953026
2087	276.9576	0.8941203089096477	0.10963666799481199	1.1639081511531137	0.8917077610649974	0.9996050538478066
2088	276.9511	0.8941203089096477	0.10963666799481199	1.1639081511531137	0.8917077610649974	0.9996050538478066
2089	276.9257	0.8913206951837908	0.10686794722592534	1.1614056498568384	0.8945931724387663	0.9919846506247744
2090	276.9132	0.8917269133469415	0.10699713065970665	1.1623341373195504	0.8984041545873204	0.9903416826454022
2091	276.9009	0.8902341283189819	0.10745822809603954	1.1619329709361426	0.8964653281211795	0.9918810287728632
2092	276.8928	0.8953257906451284	0.10839902220256087	1.1665115503647174	0.8933801140927446	0.9976460477986
2093	276.8786	0.8909885507268844	0.10503298662218867	1.1645820776341511	0.8961910323672339	0.9864929720688476
2094	276.8696	0.8909885507268844	0.10503298662218867	1.1645820776341511	0.8961910323672339	0.9864929720688476
2095	276.8557	0.8971600971651816	0.10581749116052647	1.159492927429923	0.8913060121912632	0.9974846577333006
2096	276.8426	0.8971600971651816	0.10581749116052647	1.159492927429923	0.8913060121912632	0.9974846577333006
2097	276.8317	0.8931264321419264	0.10876804401614718	1.1552134599613606	0.8947365773209222	0.9906531137462891
2098	276.8176	0.8894318294425129	0.1095531140996386	1.1612705481095225	0.8930147740416527	0.990654266018063
2099	276.8043	0.8909051847113183	0.10618721725787149	1.1586219751844682	0.896139447023896	0.9861743689234285
2100	276.7937	0.8947214240998398	0.10604755386994574	1.1639980071699931	0.8897213949156064	1.0004125040569107
2101	276.7842	0.8947214240998398	0.10604755386994574	1.1639980071699931	0.8897213949156064	1.0004125040569107
2102	276.7702	0.8914952410578884	0.1080886880898205	1.1602695903775746	0.8952301902145534	0.9902212151732416
2103	276.7594	0.8909897178256847	0.11184395705085899	1.160375237177676	0.8942296603482275	0.9934554619994618
2104	276.749	0.8900803212186639	0.1089674668871201	1.1611857078638927	0.8925867114321753	0.9905329491690981
2105	276.7253	0.8936266663619632	0.10071149152338459	1.1626401205472718	0.8929673127298283	0.9855057695811976
2106	276.7253	0.8910546136025259	0.10402777480452338	1.1613493834094195	0.8899843395216931	0.9914057060754923
2107	276.7087	0.8910546136025259	0.10402777480452338	1.1613493834094195	0.8899843395216931	0.9914057060754923
2108	276.7007	0.8938368436988857	0.10843533994489782	1.1622382827113784	0.8936800860202939	0.9950998936181638
2109	276.6868	0.8927161852638613	0.10872917581343766	1.1608962546525714	0.8981101028796376	0.9903424833048337
2110	276.6684	0.8885422883421215	0.10653633272930901	1.1631658932613806	0.8944210497244283	0.9846719526826844
2111	276.6579	0.8915431450623614	0.1046203379776452	1.1617451485188883	0.892110333897776	0.9913516869816618
2112	276.6484	0.8915431450623614	0.1046203379776452	1.1617451485188883	0.892110333897776	0.9913516869816618
2113	276.643	0.8888480555188855	0.10926804418097988	1.1607990084220554	0.8931610532488026	0.9885676077432829
2114	276.6273	0.8924133453657576	0.10864531923510899	1.1593386776369563	0.8928937897417111	0.9953022380488011
2115	276.6173	0.8905771007415263	0.10507438558650697	1.1584687738740898	0.8931750436073781	0.9865034166499428
2116	276.6101	0.8905771007415263	0.10507438558650697	1.1584687738740898	0.8931750436073781	0.9865034166499428
2117	276.5874	0.8910327712743455	0.10609336599279424	1.1619596934741883	0.8896391239818543	0.9908914772605868
2118	276.5772	0.8906472135135484	0.1096735243818402	1.1591596624734428	0.8885830054750353	0.9895316377066607
2119	276.5645	0.8908885297242662	0.10936183063076985	1.1584364657833475	0.8923091833864527	0.9843384335486067
2120	276.5518	0.8910315258041197	0.10404145188921042	1.1569753957650706	0.8885639824000368	0.9867460439934326
2121	276.5404	0.8891765609998595	0.11221201320139085	1.1563147733630965	0.8945113526702495	0.9866704600486316
2122	276.5305	0.8950009368489663	0.10548074545366805	1.1585377195473119	0.8902259565092342	0.9932228661984726
2123	276.5251	0.8888218180364214	0.10530178599741093	1.1580604651002029	0.8922959640332552	0.9909209915159071
2124	276.5023	0.8888218180364214	0.10530178599741093	1.1580604651002029	0.8922959640332552	0.9909209915159071
2125	276.4901	0.8892664318437655	0.10560857708626194	1.1614087741231363	0.8903885645088532	0.9916091032250111
2126	276.4804	0.8933902473062836	0.10757425169654398	1.1601801071545041	0.8886291937807276	0.9940446668510814
2127	276.471	0.8910280711069455	0.10690477925426714	1.1609126935886662	0.8925031103023319	0.9907659114094566
2128	276.4535	0.8901027248557044	0.1080095763717863	1.1581024107581697	0.8903836059275624	0.9855720760437029
2129	276.4443	0.8859254325448961	0.10574873781501941	1.1558921310908776	0.8932401151903906	0.9866345108638106
2130	276.4268	0.8859254325448961	0.10574873781501941	1.1558921310908776	0.8932401151903906	0.9866345108638106
2131	276.4133	0.8879680460783862	0.10664149383838534	1.1548553427903208	0.8901259715151089	0.9926394777775337
2132	276.4056	0.8936631429652983	0.10243970219624818	1.160812369691078	0.8878262488695328	0.9934698378607262
2133	276.3924	0.8854409170910954	0.10733145638402568	1.1584075276639145	0.8950856161154511	0.990085541526332
2134	276.3829	0.8854409170910954	0.10733145638402568	1.1584075276639145	0.8950856161154511	0.990085541526332
2135	276.368	0.8901212014488693	0.10977103749883346	1.1611927443470402	0.8917880239957322	0.9875709879756593
2136	276.3552	0.8901212014488693	0.10977103749883346	1.1611927443470402	0.8917880239957322	0.9875709879756593
2137	276.3467	0.8897971737298982	0.10531986480263632	1.1589501650615925	0.8930457837085028	0.9914699409905808
2138	276.3354	0.8880790030721211	0.1079033877497736	1.1560722265091792	0.8887012128847285	0.9870500721718025
2139	276.3194	0.8910320299230204	0.11058027118741096	1.1622244194416014	0.8912020768536489	0.9969061707036933
2140	276.3081	0.8899701076944005	0.1032153452562913	1.155213540450933	0.8887391721907136	0.9876527696175367
2141	276.2995	0.8875004609707012	0.1085652280860672	1.1569191441446784	0.8917639703224567	0.9889178030458788
2142	276.2933	0.8875004609707012	0.1085652280860672	1.1569191441446784	0.8917639703224567	0.9889178030458788
2143	276.2782	0.8875945786986261	0.10891493261408608	1.1563455457975227	0.896155206034918	0.9904590173786786
2144	276.2583	0.8842876688518255	0.1059111325172714	1.1600027610905446	0.8912257852690214	0.9914153521153035
2145	276.2502	0.8900425843180761	0.10337960943477019	1.1588508727014193	0.89158108318688	0.982499373907487
2146	276.2441	0.8888377147269753	0.10547933921611191	1.156791095825683	0.889430346739863	0.9889714027466743
2147	276.2208	0.8902214321480053	0.1085388914743403	1.1616726316504262	0.8850818276907465	0.9976881819716179
2148	276.2088	0.8880138954806156	0.10569323707761222	1.1567655001416517	0.8906302746948463	0.9850820767082441
2149	276.1979	0.8880138954806156	0.10569323707761222	1.1567655001416517	0.8906302746948463	0.9850820767082441
2150	276.1842	0.8849757551431697	0.1047867402133453	1.158682469452586	0.8920348685691873	0.9845018718617096
2151	276.1754	0.8846344306387135	0.10379739966847432	1.1596873584647027	0.8886562552222358	0.9914106477116099
2152	276.1612	0.8879911042227394	0.10160855310343127	1.1566596203454196	0.8932834736521683	0.9839356510193106
2153	276.1507	0.886893103602353	0.10692970285036865	1.157232123610761	0.8912319744935118	0.9915287089691845
2154	276.1342	0.886893103602353	0.10692970285036865	1.157232123610761	0.8912319744935118	0.9915287089691845
2155	276.1244	0.8893226389830782	0.10566637897818187	1.15524631877023	0.890903206362354	0.9852479911347725
2156	276.1188	0.893497952944922	0.10865478925693416	1.1558461715450228	0.890346311719623	0.9952981479076339
2157	276.0988	0.893497952944922	0.10865478925693416	1.1558461715450228	0.890346311719623	0.9952981479076339
2158	276.0988	0.8870054818724851	0.11032199243474868	1.1538815672342397	0.8937525753528494	0.985395284934164
2159	276.0751	0.8901775187318073	0.10533174887619025	1.1577475301151998	0.8913278841734964	0.9911441933365358
2160	276.0647	0.8880138065184566	0.10364524535798146	1.1578605904285508	0.8884267116705588	0.9865442100361358
2161	276.0489	0.8880138065184566	0.10364524535798146	1.1578605904285508	0.8884267116705588	0.9865442100361358
2162	276.0373	0.8906638981546536	0.10460306682173472	1.1564026785669181	0.8896289844138755	0.9839164733196071
2163	276.0284	0.8914049825931465	0.10627256840047128	1.1573024905603806	0.8904511790417601	0.9913615321272573
2164	276.0168	0.8841678940136168	0.10622701320881053	1.1550784196402974	0.8920139285714769	0.981511550802871
2165	275.9972	0.890397755147136	0.10595286551331527	1.158059763993664	0.8910319261338351	0.9892544866910408
2166	275.9871	0.8891746864400806	0.10788252019267833	1.158103493131104	0.8912064953075457	0.9902589965549087
2167	275.9793	0.8891746864400806	0.10788252019267833	1.158103493131104	0.8912064953075457	0.9902589965549087
2168	275.9717	0.8855182357979966	0.10408602510808758	1.1558888077187952	0.8865375006713779	0.9854607737920652
2169	275.9538	0.890456283775169	0.10746669792901999	1.1569521491056658	0.8911619697469679	0.9910295147591496
2170	275.9441	0.887007398795197	0.10696738700910485	1.1591948957246985	0.8890793190056362	1.0001254973049618
2171	275.9334	0.8960476995020643	0.10811079052640848	1.16208243159955	0.8933186814856643	0.9889087585597143
2172	275.9174	0.8960476995020643	0.10811079052640848	1.16208243159955	0.8933186814856643	0.9889087585597143
2173	275.9066	0.8902602853118735	0.10827000292514437	1.157764973052803	0.8863483798302316	0.9906919605557176
2174	275.8918	0.8841684510861838	0.10798534901048629	1.1556857642997658	0.8884665751903755	0.9832782079554473
2175	275.8827	0.894518844554925	0.10708777483895206	1.1552909926010726	0.8981283083500323	0.9654429196951453
2176	275.8761	0.894518844554925	0.10708777483895206	1.1552909926010726	0.8981283083500323	0.9654429196951453
2177	275.8522	0.8848080021653555	0.1063295526877871	1.1529518809005275	0.890526091534075	0.981961157081852
2178	275.8431	0.8848080021653555	0.1063295526877871	1.1529518809005275	0.890526091534075	0.981961157081852
2179	275.8308	0.8914975223018227	0.10238370178804795	1.1559976698655006	0.8877989692589204	0.9829225796067125
2180	275.8169	0.8852108800112507	0.10485321909298734	1.1557852091664973	0.8880163652396011	0.9852849845658883
2181	275.8034	0.8841280834474659	0.10551591028878733	1.1513671810171517	0.891229559806339	0.9835157199747947
2182	275.7896	0.8857494336222016	0.10500850232970088	1.1590316374540601	0.8907686998142446	0.9859221633208202
2183	275.7822	0.8878372420506085	0.1066569929528145	1.1570166890338713	0.8899156501442148	0.9886569554049683
2184	275.7735	0.8878372420506085	0.1066569929528145	1.1570166890338713	0.8899156501442148	0.9886569554049683
2185	275.7674	0.8868571078183056	0.10510378609735263	1.152606231140627	0.8905004217149113	0.9855240322415516
2186	275.742	0.8848789177149555	0.10400046257445283	1.1533758830228908	0.8874350165938795	0.984637320985075
2187	275.7335	0.8853781924145632	0.104603100076637	1.154313656440485	0.8908506445534137	0.9841023936411762
2188	275.7199	0.8874980568742618	0.10857997991836076	1.1544592790221755	0.8847235156502151	0.9832780003770764
2189	275.711	0.8874980568742618	0.10857997991836076	1.1544592790221755	0.8847235156502151	0.9832780003770764
2190	275.7045	0.8867725471680331	0.10715509864728989	1.1538246441613618	0.8894886211902989	0.988291399302919
2191	275.6795	0.8867725471680331	0.10715509864728989	1.1538246441613618	0.8894886211902989	0.988291399302919
2192	275.671	0.8884556180177926	0.10809470002543667	1.1593396075033324	0.8864679936892953	0.9868205243838322
2193	275.6633	0.8865253425096483	0.10501667413944869	1.1541012868217875	0.8887355205059015	0.9862443546066523
2194	275.6532	0.8840510845807079	0.10697266182968936	1.153145790871233	0.8843560807520938	0.9792044167621914
2195	275.6427	0.8877284095579562	0.10777545508158481	1.1555552483399314	0.8888700588262102	0.989223557513763
2196	275.6241	0.8877284095579562	0.10777545508158481	1.1555552483399314	0.8888700588262102	0.989223557513763
2197	275.6084	0.8895527163077092	0.10532482656114701	1.155820472071806	0.8881192753942402	0.9847567442109407
2198	275.5982	0.887487351761129	0.10621065815132304	1.1548883816416546	0.8906588717926704	0.9894282001335075
2199	275.5867	0.887487351761129	0.10621065815132304	1.1548883816416546	0.8906588717926704	0.9894282001335075
2200	275.5867	0.88557789975263	0.10213359484513346	1.1524381731496962	0.8853352575821142	0.9874116016770839
2201	275.5601	0.8879595967914281	0.10458951640221689	1.1528530863048152	0.8913501586035917	0.9834306509693277
2202	275.5475	0.8878920279135238	0.1093049691959593	1.1503566725619914	0.893185373808555	0.9813234000728868
2203	275.5406	0.8863983320825081	0.10533451157485643	1.1524917304875588	0.8877067049093078	0.9852235858491545
2204	275.5253	0.8863983320825081	0.10533451157485643	1.1524917304875588	0.8877067049093078	0.9852235858491545
2205	275.5162	0.8868234398774187	0.10892033960702109	1.1570178688415511	0.8855159545540622	0.9914523391919795
2206	275.506	0.8834799814102973	0.10788696491159352	1.1558234713674522	0.8892728498280932	0.9853613077438672
2207	275.4854	0.8834799814102973	0.10788696491159352	1.1558234713674522	0.8892728498280932	0.9853613077438672
2208	275.4758	0.8853504086850498	0.10921408079440599	1.1552098421668948	0.8853788384492892	0.9887076447722765
2209	275.4692	0.8867983737300481	0.10807568266943388	1.1546614582373746	0.8839263426886218	0.9899397579654966
2210	275.447	0.8855942137180728	0.1108966659531403	1.150137448620758	0.8877643248524311	0.9834995818155231
2211	275.4323	0.8855942137180728	0.1108966659531403	1.150137448620758	0.8877643248524311	0.9834995818155231
2212	275.4243	0.8885355653446771	0.10598933258499055	1.1531711133143474	0.8845903244711711	0.990595012983878
2213	275.4152	0.8842425163198416	0.10550991148568034	1.1497158188226342	0.8877038581202198	0.9803828582376304
2214	275.404	0.8842425163198416	0.10550991148568034	1.1497158188226342	0.8877038581202198	0.9803828582376304
2215	275.3837	0.8818864340283944	0.10506492043641909	1.1520044466160957	0.8884445041023578	0.9786910500329696
2216	275.3765	0.8818864340283944	0.10506492043641909	1.1520044466160957	0.8884445041023578	0.9786910500329696
2217	275.3618	0.8865474665513321	0.1070188550071189	1.1481841891033933	0.8880457291065098	0.9905956929089502
2218	275.3483	0.883240086475977	0.10614822577902737	1.1530594149692874	0.8903899370678776	0.9803849700298333
2219	275.3388	0.883240086475977	0.10614822577902737	1.1530594149692874	0.8903899370678776	0.9803849700298333
2220	275.3279	0.8888853984441974	0.10919378365420163	1.154304527228455	0.8843455408543994	0.9967883106700498
2221	275.3186	0.8865763390082199	0.10508743506434375	1.1532976810488398	0.8885722707078498	0.9862045885215808
2222	275.2986	0.8867579234836113	0.1097666234930446	1.1537970701283657	0.885949145196562	0.9876314970708034
2223	275.2886	0.8867579234836113	0.1097666234930446	1.1537970701283657	0.885949145196562	0.9876314970708034
2224	275.2717	0.8875111194846077	0.10423825101193694	1.1539099715807188	0.8860996564607042	0.987636449297654
2225	275.2622	0.8897042061556001	0.1068497951328261	1.1524350467652513	0.8859857510068424	0.9832850707505699
2226	275.2464	0.8849683183303071	0.10492573193697063	1.1502298167595557	0.889164070289107	0.9775077092843457
2227	275.238	0.8849683183303071	0.10492573193697063	1.1502298167595557	0.889164070289107	0.9775077092843457
2228	275.23	0.8853999860253705	0.10555773627146883	1.1519726659438674	0.8858965346702489	0.9891027405474059
2229	275.2216	0.8824909848524412	0.1027103062324101	1.151092684039275	0.8877249400337555	0.975241764723282
2230	275.2014	0.8862299161247945	0.10913918058734162	1.1532652416330058	0.8849731011054264	0.9916543426010073
2231	275.1906	0.8831651761018088	0.10790997709216459	1.1483840891928048	0.8857477772315271	0.9851870605284464
2232	275.1773	0.8831651761018088	0.10790997709216459	1.1483840891928048	0.8857477772315271	0.9851870605284464
2233	275.1714	0.8848583102662679	0.10451746743234837	1.152259037251824	0.883952033689252	0.9835975715155112
2234	275.1495	0.8837940432493144	0.10059710207301505	1.1529345671698696	0.8873372747170487	0.9778885351055431
2235	275.1378	0.8837940432493144	0.10059710207301505	1.1529345671698696	0.8873372747170487	0.9778885351055431
2236	275.1294	0.8817915029321588	0.10455676710152902	1.1517885015658653	0.8890726764977647	0.9791814899429302
2237	275.1202	0.8860999127564477	0.10646428270036717	1.153029879532501	0.8890247576662652	0.9861980731025075
2238	275.1	0.8816050128291426	0.1033262685714946	1.1495885415090168	0.8840313667536102	0.9807422717144161
2239	275.0842	0.8841324722473096	0.10691214129655344	1.1508910068248301	0.8858888394434955	0.982553793331033
2240	275.0726	0.8841324722473096	0.10691214129655344	1.1508910068248301	0.8858888394434955	0.982553793331033
2241	275.0655	0.8811262078986908	0.10468929763063524	1.1505339889718977	0.8881945945707104	0.9778982446897535
2242	275.06	0.884286480571559	0.10904894160954895	1.1535038487341671	0.8837565054545111	0.9860200555860626
2243	275.0509	0.8853862561988322	0.10528411260545298	1.1497364982883076	0.8878431410890087	0.9823921151977905
2244	275.0276	0.8862233689335216	0.10513572584239364	1.149175007267362	0.8855163951285641	0.9833925582201041
2245	275.0161	0.8862233689335216	0.10513572584239364	1.149175007267362	0.8855163951285641	0.9833925582201041
2246	275.0084	0.8817385725657028	0.10524005875613263	1.1497172400990319	0.8831640407752082	0.982891614420942
2247	274.9837	0.8833650380645807	0.10186823385735641	1.1532880032368287	0.8861409942105845	0.9837357975291251
2248	274.9746	0.8833650380645807	0.10186823385735641	1.1532880032368287	0.8861409942105845	0.9837357975291251
2249	274.9646	0.8864392271397401	0.10821713462038478	1.1517687053673418	0.8814923253096005	0.9805904726171151
2250	274.951	0.8793667376176731	0.10605149637629192	1.1496722549006326	0.8811000805598522	0.9850303325039079
2251	274.9336	0.8820019069107718	0.10845084753191354	1.151099347728613	0.8866938643746939	0.98481857502959
2252	274.9256	0.8834272310863058	0.10462943224025593	1.1506475915307894	0.8861931302720496	0.9865994978998057
2253	274.9163	0.8834272310863058	0.10462943224025593	1.1506475915307894	0.8861931302720496	0.9865994978998057
2254	274.9025	0.881079975111919	0.10455892803473398	1.1525077648576443	0.8873916666046885	0.9776374394117758
2255	274.8968	0.8835286733653214	0.10323206124596672	1.1514821942617075	0.8823373662671741	0.9782218000620234
2256	274.8753	0.8835286733653214	0.10323206124596672	1.1514821942617075	0.8823373662671741	0.9782218000620234
2257	274.8602	0.8813707458104522	0.10352176757581179	1.1504675384754206	0.8846064266219495	0.9768688084761934
2258	274.8491	0.8855846524041271	0.10297436837266581	1.1489004700446994	0.8887376301799575	0.9759886634743093
2259	274.8431	0.8840107190601366	0.10422576326658982	1.15012748485895	0.88723139915711	0.9830316196777359
2260	274.8233	0.8840107190601366	0.10422576326658982	1.15012748485895	0.88723139915711	0.9830316196777359
2261	274.8142	0.8818078762057073	0.10257810613418016	1.1476720805532772	0.883601084326451	0.9836897426666713
2262	274.7985	0.8829499724029033	0.10216056711266784	1.1483499552596566	0.8855739324639683	0.9824238471526456
2263	274.7868	0.8828591462748611	0.1035178174441377	1.1484554071902666	0.8862880486594054	0.9816280213323167
2264	274.7754	0.8811617842897028	0.10415484729336051	1.147429616307079	0.8840317946192322	0.9779469726532706
2265	274.7625	0.8811617842897028	0.10415484729336051	1.147429616307079	0.8840317946192322	0.9779469726532706
2266	274.7503	0.883298994252259	0.10337124466186322	1.149691155123126	0.886976274748428	0.9727563293345074
2267	274.7408	0.883298994252259	0.10337124466186322	1.149691155123126	0.886976274748428	0.9727563293345074
2268	274.7229	0.8822090171713552	0.10404689785604367	1.1497351765648025	0.8853247303932995	0.9850112162304567
2269	274.7137	0.8865874105607215	0.1043977108102007	1.1501082499692872	0.8823532184766486	0.994717199591628
2270	274.7086	0.8805427495789132	0.10905229611838713	1.150083537552406	0.8842222731923767	0.9796833106548023
2271	274.6941	0.8828538763260136	0.1079892919404618	1.1477001692959068	0.8854444607504289	0.9803062533461481
2272	274.674	0.8856583723798823	0.1073369605998916	1.151644721771754	0.8825148500106652	0.9921352444966353
2273	274.6641	0.8825853228676168	0.10891924982057337	1.1470598789835564	0.8820813882453952	0.9804309613478878
2274	274.6493	0.8825853228676168	0.10891924982057337	1.1470598789835564	0.8820813882453952	0.9804309613478878
2275	274.6397	0.8829540731348035	0.10504966427340985	1.1460639010143658	0.8843473010342594	0.9787760470214509
2276	274.6251	0.8829540731348035	0.10504966427340985	1.1460639010143658	0.8843473010342594	0.9787760470214509
2277	274.611	0.8822230943739432	0.10801433118737001	1.1500306707303491	0.8850097238608798	0.9698682003785957
2278	274.6021	0.8856253928366544	0.1073436471652135	1.1523459956440958	0.8850626732906558	0.9819323757052699
2279	274.5948	0.8832400547037772	0.10443031650054622	1.1484843940270728	0.8839143179701306	0.9806892735672672
2280	274.5845	0.8770726746599264	0.10666438316645112	1.1476672638878112	0.8828791076888226	0.9824735261640052
2281	274.5641	0.8804118925974693	0.10619431897993538	1.1493112083327857	0.8777710360806348	0.9858546346877018
2282	274.5527	0.8814922850648145	0.10409800576912842	1.145919117218746	0.8800588505057854	0.9812758900436893
2283	274.5358	0.8782697028721558	0.10350234311202426	1.1454014231159328	0.884064265807266	0.9789691372694058
2284	274.5273	0.8767733233493434	0.10505994512176986	1.1455602523419408	0.8861330786965804	0.9797439002395187
2285	274.5117	0.8804514235682631	0.10513666905309367	1.146333536845697	0.8890903609040851	0.9761886482895866
2286	274.5009	0.8804514235682631	0.10513666905309367	1.146333536845697	0.8890903609040851	0.9761886482895866
2287	274.4892	0.8821872743960673	0.10787940736437213	1.1473141180069422	0.8824733258638804	0.9848995771935029
2288	274.4727	0.8821872743960673	0.10787940736437213	1.1473141180069422	0.8824733258638804	0.9848995771935029
2289	274.4664	0.8765597209692998	0.10514907503798036	1.1431996859340512	0.8828675913255258	0.9726105415373788
2290	274.4584	0.881458252802705	0.10747072346671459	1.14841642058316	0.880855239753121	0.9858914756122596
2291	274.447	0.8802529532278357	0.11028468297615357	1.1488660861702469	0.8837215899252516	0.9788666613348284
2292	274.4233	0.8824212300472014	0.10724507349219621	1.1515055192925374	0.8812969834717642	0.981930401592599
2293	274.4131	0.8834783567918224	0.10815136786164406	1.1444354317487637	0.8816447153698148	0.9772127721913665
2294	274.4008	0.8807703529082653	0.10608247554183044	1.1452080448000344	0.8847873015182157	0.9772254916619564
2295	274.3961	0.8800476476281917	0.1054488556968878	1.1444166755602418	0.8833854887704166	0.9681279205061618
2296	274.3961	0.8826935283888628	0.10392928691644512	1.1463193939805636	0.8834851496881055	0.9881240000555942
2297	274.3961	0.8826935283888628	0.10392928691644512	1.1463193939805636	0.8834851496881055	0.9881240000555942
2298	274.3512	0.8780611882803481	0.10445955666769101	1.147880213878689	0.8811463408825303	0.9785031089995031
2299	274.3348	0.8803677334762608	0.1049691660165833	1.1476464742785124	0.8842634965623383	0.9789954573595888
2300	274.3211	0.8839415785174233	0.10885907941707751	1.1478011646459807	0.8808680397132834	0.9806432949580924
2301	274.3124	0.8819232389444593	0.100699576948519	1.1439569127681086	0.8841714186096302	0.9695548587094373
2302	274.3047	0.8819232389444593	0.100699576948519	1.1439569127681086	0.8841714186096302	0.9695548587094373
2303	274.2862	0.8780941614691363	0.10270227676211667	1.1452124378361714	0.8859953102026412	0.9709079180759598
2304	274.2721	0.8825770684501499	0.10688274142115177	1.1471689635356592	0.8856014853154974	0.9796276076343908
2305	274.2554	0.8797743368124349	0.10700852777134741	1.145210349343582	0.8833169815535495	0.980707703561206
2306	274.2461	0.8797743368124349	0.10700852777134741	1.145210349343582	0.8833169815535495	0.980707703561206
2307	274.2366	0.8830018945315573	0.10951171513532029	1.1481428894801522	0.8817893085322369	0.9802190598395982
2308	274.224	0.8818520607446756	0.10440405317669316	1.1430785787816038	0.8855526641535283	0.9719771415560576
2309	274.2096	0.8795946184242358	0.10315425917800174	1.1454296855465873	0.8851396530940941	0.970105498465132
2310	274.1998	0.8795946184242358	0.10315425917800174	1.1454296855465873	0.8851396530940941	0.970105498465132
2311	274.1839	0.8818242219433496	0.10407153084242578	1.1443233182469619	0.884150620527745	0.9704090775964139
2312	274.1751	0.8818242219433496	0.10407153084242578	1.1443233182469619	0.884150620527745	0.9704090775964139
2313	274.1619	0.8834285782275707	0.10582019624560396	1.145264074015029	0.8801496363890411	0.9834094673847531
2314	274.1552	0.8797937305630963	0.1057945584104545	1.1460558266393637	0.884931532477562	0.9717447173249464
2315	274.1424	0.8797937305630963	0.1057945584104545	1.1460558266393637	0.884931532477562	0.9717447173249464
2316	274.1218	0.8764925503029644	0.10566814445340862	1.1432169678925097	0.8830547295814146	0.9726741600717944
2317	274.1109	0.8805565747220502	0.10469150918754497	1.1459231628788336	0.8838722600503919	0.9782104107875252
2318	274.1032	0.8818381932386055	0.10940795602750683	1.1450351743799312	0.8816494430731213	0.9799705758206415
2319	274.0958	0.8817923777267223	0.10830463123371904	1.1458565577576516	0.8785784862897391	0.9839304191971029
2320	274.086	0.8812621907950101	0.10562680077271769	1.144737212573546	0.8830263718341612	0.9848434060626833
2321	274.0627	0.8812621907950101	0.10562680077271769	1.144737212573546	0.8830263718341612	0.9848434060626833
2322	274.0516	0.8794469603036218	0.10667776392242283	1.1437437297811004	0.8852205938317543	0.9740811855784813
2323	274.0378	0.8737979902961491	0.10664507562435828	1.1441337907216602	0.8820557989158037	0.9718667183352767
2324	274.0321	0.8737979902961491	0.10664507562435828	1.1441337907216602	0.8820557989158037	0.9718667183352767
2325	274.0109	0.8798893140484979	0.10979447394417709	1.1467825161532723	0.8800778756989307	0.9792712464069175
2326	274.0002	0.8801352944181229	0.1053314224697926	1.1450984963738169	0.8825553638015015	0.9754524843057447
2327	273.9842	0.8780259762105588	0.10145112651412991	1.1423135105686748	0.8831285258104488	0.9750920435278376
2328	273.9728	0.8767919079679872	0.10601449320170137	1.1417961701963513	0.8811470525798023	0.9736463893808263
2329	273.9544	0.8806398750750707	0.10545723063689866	1.1464917136825397	0.8838340825753027	0.9819935477803131
2330	273.9454	0.8771555979828444	0.10598800387160154	1.1438121437995155	0.8814850155855365	0.9678884216652636
2331	273.9354	0.8760891408022621	0.10358756928397213	1.1395217233946633	0.8833703249586011	0.9669227861467303
2332	273.9243	0.8760891408022621	0.10358756928397213	1.1395217233946633	0.8833703249586011	0.9669227861467303
2333	273.9182	0.8781718444972599	0.10463657717251133	1.1437537570873073	0.8824884769668161	0.9739297508024032
2334	273.8979	0.874997386596325	0.10342536415584468	1.1434999120391978	0.8798753660528552	0.9729101830340516
2335	273.8979	0.8766449530720583	0.10717868759919179	1.147097308752881	0.8800265127609901	0.9736263262958261
2336	273.8722	0.8766449530720583	0.10717868759919179	1.147097308752881	0.8800265127609901	0.9736263262958261
2337	273.86	0.8798588593360681	0.10787633096818815	1.1482042648972732	0.8781550836028754	0.9837540771346522
2338	273.86	0.8762593360031552	0.11033392586111938	1.1413970690059203	0.8793986030157671	0.9763590807229038
2339	273.8469	0.8775581708156228	0.10594115025604875	1.1414938513623216	0.8804529465156993	0.9679657996802706
2340	273.8228	0.875285471484915	0.10554898853764885	1.1446920748685885	0.8831359965136579	0.9741066118107813
2341	273.8161	0.8764251847671377	0.10698871081498697	1.143333086809613	0.8830865653254557	0.9787498582563595
2342	273.8051	0.8795638671712761	0.10639364399253341	1.1459768134151482	0.8814412440851633	0.9744964291644769
2343	273.7912	0.8785329058921332	0.1045973283388501	1.1424009010628624	0.8835971339829622	0.9758597064704041
2344	273.7672	0.8792730477553703	0.10571632212242778	1.144761249301648	0.8818430798029104	0.9834762589028397
2345	273.7574	0.8792730477553703	0.10571632212242778	1.144761249301648	0.8818430798029104	0.9834762589028397
2346	273.7514	0.8781157792737723	0.1034343499693473	1.1413236455706954	0.8813502802775897	0.9762406000722936
2347	273.7312	0.8767313649824968	0.10308127081009714	1.1431920203613508	0.881207659109692	0.9705805775756393
2348	273.7192	0.8767313649824968	0.10308127081009714	1.1431920203613508	0.881207659109692	0.9705805775756393
2349	273.7115	0.876631299498799	0.10493885703264257	1.143319039261078	0.8830402160406184	0.9780567498393253
2350	273.6899	0.8754962948565633	0.10457681302954155	1.1431279273620873	0.8829365327624548	0.9721373221596239
2351	273.6777	0.8754962948565633	0.10457681302954155	1.1431279273620873	0.8829365327624548	0.9721373221596239
2352	273.6691	0.8764319522456612	0.1042628577333007	1.1423819245870899	0.884353115346794	0.9731110023991063
2353	273.6639	0.8820543670486735	0.1074151579140201	1.1427713458473634	0.878888260999951	0.9819889048028724
2354	273.6446	0.8820543670486735	0.1074151579140201	1.1427713458473634	0.878888260999951	0.9819889048028724
2355	273.6379	0.8848698562836178	0.10736789464890661	1.1427708883276886	0.8765186967051227	0.980826283764708
2356	273.6379	0.8795725536906582	0.10338549089255315	1.1433081138606946	0.8814608517686356	0.9737812835497712
2357	273.6037	0.8795725536906582	0.10338549089255315	1.1433081138606946	0.8814608517686356	0.9737812835497712
2358	273.5892	0.8814072880763333	0.10351359195340001	1.1448732335965048	0.8789600047448883	0.9829782042556983
[truncated: 21,941 more rows]
