# Supplementary material for: Directional ballistic transport in the two-dimensional metal PdCoO2
Source: Nat Phys. 2022 May 9;18(7):819–24. doi: 10.1038/s41567-022-01570-7 (PMC9279146; doi:10.1038/s41567-022-01570-7)
Supplement: Supplementary file 2 — Source data for Supplementary Figs. 1, 3, 4, 5, 6, 8 and 9c–f. [file 41567_2022_1570_MOESM2_ESM.zip › FigS9d.txt]

	T [K]	resistivity [µΩcm] (V_1)
360	299.7138	2.7495414014806663
361	299.7138	2.7493150059550002
362	299.6846	2.749108185292401
363	299.6652	2.7489705699269384
364	299.6504	2.7487267405388525
365	299.6358	2.7483181560532794
366	299.6174	2.7483181560532794
367	299.5929	2.747919787199371
368	299.5818	2.7476796688790737
369	299.5707	2.747430843822809
370	299.554	2.747206140707178
371	299.5451	2.747019200764882
372	299.5319	2.7468321384796917
373	299.523	2.746593977645702
374	299.4841	2.7463290848893354
375	299.4841	2.7460730212118314
376	299.4614	2.745856270384322
377	299.4336	2.7455991667922177
378	299.4208	2.7455991667922177
379	299.3967	2.7450873860754106
380	299.3824	2.7448655580177928
381	299.3722	2.7448655580177928
382	299.3563	2.744332611980293
383	299.3394	2.744332611980293
384	299.3296	2.74379513925571
385	299.299	2.743572026597703
386	299.2854	2.743572026597703
387	299.2674	2.7432828079958784
388	299.2591	2.7430301291384467
389	299.2425	2.742741950451223
390	299.2138	2.7425072967801993
391	299.2138	2.7422341458784767
392	299.1784	2.7419807125731968
393	299.1658	2.7414422203244957
394	299.1492	2.7414422203244957
395	299.1403	2.7411687635655366
396	299.1076	2.7406539650573394
397	299.0938	2.7406539650573394
398	299.0782	2.7403198670038362
399	299.0695	2.7398240316442357
400	299.0607	2.73955905732594
401	299.0295	2.739293981055232
402	299.0071	2.7390270492506295
403	298.9923	2.738730163827437
404	298.9776	2.738469002529342
405	298.9572	2.7381829444522845
406	298.9386	2.7379084069977604
407	298.9281	2.7376660253339216
408	298.9169	2.7376660253339216
409	298.9041	2.7374060874647688
410	298.9041	2.737135077563693
411	298.8722	2.7366024985548765
412	298.8358	2.7363559368421537
413	298.824	2.7360371112599395
414	298.802	2.7360371112599395
415	298.7847	2.735825437662538
416	298.7711	2.735232360092553
417	298.756	2.735232360092553
418	298.7335	2.7349678343648685
419	298.7157	2.7344576441056856
420	298.7036	2.7344576441056856
421	298.6805	2.7341900394151644
422	298.6624	2.7336677779904237
423	298.6502	2.7333495437321975
424	298.6387	2.7333495437321975
425	298.6147	2.7328441248458866
426	298.6024	2.7325698728581163
427	298.5902	2.7325698728581163
428	298.5651	2.7323084260932693
429	298.5513	2.731773359445604
430	298.5269	2.731773359445604
431	298.5153	2.7315842377216955
432	298.5035	2.7312445526760243
433	298.4797	2.7309893861797443
434	298.4678	2.7304913690385315
435	298.4474	2.730199662797859
436	298.4474	2.730199662797859
437	298.4114	2.729659539310568
438	298.3921	2.729659539310568
439	298.3805	2.7293908743149644
440	298.3739	2.728871875367401
441	298.3467	2.728871875367401
442	298.3332	2.728363214394395
443	298.3113	2.728363214394395
444	298.292	2.727883834154061
445	298.292	2.7276147001773636
446	298.2708	2.7273703406367353
447	298.2613	2.7273703406367353
448	298.2358	2.7270984131639535
449	298.223	2.726800956807255
450	298.1964	2.726280204278208
451	298.1836	2.7260290750974363
452	298.1682	2.7260290750974363
453	298.1553	2.725823722549567
454	298.127	2.725599366072136
455	298.1136	2.725062199204788
456	298.1017	2.7248102951856863
457	298.0803	2.72457674260071
458	298.0675	2.7242878706370854
459	298.0478	2.7242878706370854
460	298.0396	2.7240030563794515
461	298.0396	2.7235423946019264
462	298.013	2.7235423946019264
463	297.9973	2.723037240791886
464	297.9668	2.723037240791886
465	297.9449	2.7227651909762107
466	297.9248	2.7222742901133423
467	297.9126	2.7220689171749908
468	297.8911	2.7220689171749908
469	297.8911	2.721495924230132
470	297.8671	2.721271180333537
471	297.8671	2.7210293084317567
472	297.8264	2.72077071633444
473	297.8163	2.72077071633444
474	297.8095	2.7203060172414073
475	297.7811	2.720020815564608
476	297.7675	2.719794297696047
477	297.7519	2.719794297696047
478	297.7326	2.7195024487219976
479	297.7206	2.719028329226113
480	297.7	2.718813087294299
481	297.6875	2.7185757012986382
482	297.6693	2.7183048749119045
483	297.6529	2.718028094504321
484	297.635	2.717759409118235
485	297.6215	2.7175847442463206
486	297.5987	2.7173250714534394
487	297.5865	2.7170809769890814
488	297.5769	2.7170809769890814
489	297.5537	2.7165391407012724
490	297.5404	2.716329893571272
491	297.533	2.7160333343957976
492	297.5176	2.7160333343957976
493	297.5023	2.7158230065702322
494	297.5023	2.715358001619963
495	297.4564	2.7151177405662903
496	297.4327	2.7148547033438186
497	297.4211	2.714607978507237
498	297.413	2.714368818539611
499	297.3914	2.714368818539611
500	297.3706	2.7138411332465613
501	297.3473	2.7138411332465613
502	297.3349	2.713591064370872
503	297.3268	2.7130792428730994
504	297.3022	2.7130792428730994
505	297.2905	2.7128726465058066
506	297.271	2.712378707461067
507	297.2579	2.7121430954373715
508	297.2423	2.711872391393532
509	297.2215	2.711672931695065
510	297.2061	2.7114092623676407
511	297.1945	2.711148141850511
512	297.1814	2.710910735464369
513	297.1551	2.7106894375592927
514	297.1423	2.710441428122322
515	297.1354	2.7101906251892673
516	297.1114	2.7099143137627784
517	297.0969	2.70970206923187
518	297.0734	2.70970206923187
519	297.0624	2.709233434775742
520	297.0429	2.709233434775742
521	297.0301	2.708713436694542
522	297.0082	2.708502660278365
523	296.999	2.708245536295778
524	296.9715	2.708004316889434
525	296.9527	2.708004316889434
526	296.9419	2.7077842016323346
527	296.9311	2.7072484620987516
528	296.9246	2.7072484620987516
529	296.9081	2.706801339601515
530	296.8817	2.7065545128125215
531	296.865	2.7063599264393394
532	296.857	2.7060405503141007
533	296.8371	2.7060405503141007
534	296.8262	2.7058312827936186
535	296.8102	2.705356531192781
536	296.7776	2.705115372957884
537	296.7642	2.705115372957884
538	296.7496	2.7048452806285144
539	296.7343	2.7046266130956633
540	296.7188	2.7043772986678216
541	296.701	2.703896572655652
542	296.6832	2.703716422743982
543	296.6832	2.703716422743982
544	296.6625	2.7033976787236975
545	296.6437	2.702957652114322
546	296.6272	2.702957652114322
547	296.6071	2.7027336422750916
548	296.5905	2.702272185268754
549	296.5735	2.702022014440653
550	296.5735	2.702022014440653
551	296.5735	2.7017835273589452
552	296.525	2.7015446936390375
553	296.5171	2.7012937683630893
554	296.5001	2.7010262860154626
555	296.4891	2.7005903782835246
556	296.4764	2.7005903782835246
557	296.4569	2.7003396569123996
558	296.4341	2.7001326527354594
559	296.4157	2.6998786688871568
560	296.3972	2.6996697683953568
561	296.3806	2.6991770935605226
562	296.3708	2.6991770935605226
563	296.3505	2.698740655676043
564	296.3309	2.698493176391614
565	296.3204	2.698493176391614
566	296.3091	2.6982420676013246
567	296.2887	2.6979964642412724
568	296.2672	2.697740604468592
569	296.2506	2.697298824277734
570	296.2327	2.697298824277734
571	296.2217	2.696790387600034
572	296.2072	2.6965651543318616
573	296.2072	2.6965651543318616
574	296.1894	2.6963264837358127
575	296.1657	2.6958673308539822
576	296.1347	2.695619178683635
577	296.1347	2.695376613505455
578	296.1187	2.695133416222322
579	296.0911	2.695133416222322
580	296.0672	2.6946320754324837
581	296.0515	2.6944432799562925
582	296.0347	2.6942368467128586
583	296.0183	2.69397444159534
584	296.0027	2.69397444159534
585	295.9902	2.693716400041047
586	295.9746	2.693308141803192
587	295.955	2.693308141803192
588	295.9387	2.6928259680667743
589	295.9277	2.6925739824857438
590	295.9204	2.692333435965317
591	295.8869	2.692333435965317
592	295.8713	2.6920674421229034
593	295.8611	2.6916405062032047
594	295.8611	2.691427670348309
595	295.8412	2.691427670348309
596	295.8167	2.6909158080695716
597	295.7958	2.6909158080695716
598	295.7819	2.690682765246655
599	295.7623	2.6902258757083666
600	295.7493	2.690037916241953
601	295.7317	2.689757995700085
602	295.7239	2.689757995700085
603	295.7118	2.689310322659824
604	295.6789	2.689310322659824
605	295.6653	2.6890805015331205
606	295.65	2.6886276289198574
607	295.65	2.6886276289198574
608	295.62	2.6881260230537487
609	295.6081	2.68790910910238
610	295.5869	2.687655288377936
611	295.5869	2.6874140893620746
612	295.5605	2.6874140893620746
613	295.5605	2.687222622732694
614	295.5213	2.686728867202295
615	295.5121	2.6864925211212354
616	295.4847	2.686269347291782
617	295.4687	2.686269347291782
618	295.4583	2.6860257829799656
619	295.4371	2.685573827938409
620	295.419	2.685367537428351
621	295.4085	2.685077809064468
622	295.3949	2.6848820196528265
623	295.3732	2.6848820196528265
624	295.3594	2.684638231045705
625	295.3364	2.684414567844674
626	295.3364	2.684177813953968
627	295.3115	2.683761786942333
628	295.2892	2.683761786942333
629	295.2678	2.683507150598594
630	295.256	2.683089940938983
631	295.2436	2.683089940938983
632	295.2347	2.68256904567656
633	295.2215	2.682365671005479
634	295.1965	2.682365671005479
635	295.1745	2.6818849042123447
636	295.1645	2.681694253202259
637	295.1448	2.681694253202259
638	295.1317	2.6811812490565097
639	295.1121	2.680938133335306
640	295.0899	2.680759186462096
641	295.0787	2.680506752290453
642	295.0676	2.6802787866976443
643	295.0465	2.6800452545031503
644	295.0343	2.6800452545031503
645	295.0255	2.6795760898944803
646	295.0074	2.679380035406568
647	294.978	2.679380035406568
648	294.9637	2.678912767112757
649	294.9494	2.6786527069007104
650	294.934	2.678441318770062
651	294.9212	2.6782116811576997
652	294.896	2.6782116811576997
653	294.883	2.6779714812754736
654	294.8694	2.6775316585709223
655	294.8527	2.6772687844723095
656	294.8247	2.677029155523589
657	294.8247	2.677029155523589
658	294.7996	2.676630032221833
659	294.7868	2.676374090887224
660	294.7662	2.6762003639774985
661	294.7551	2.6759211571025134
662	294.7354	2.675683444859136
663	294.7248	2.6754902450387545
664	294.6974	2.6752315305985435
665	294.6834	2.675039962016751
666	294.6716	2.674824883208795
667	294.6535	2.674561927548253
668	294.6299	2.6743357155369276
669	294.622	2.6740971876742554
670	294.6117	2.673876012112073
671	294.5987	2.6736732083745
672	294.5675	2.673432355996838
673	294.5549	2.673432355996838
674	294.5321	2.673029786703562
675	294.5222	2.673029786703562
676	294.5121	2.67276683104302
677	294.501	2.6725016732103826
678	294.4746	2.6721093195487704
679	294.4542	2.671845568659416
680	294.4404	2.6716337115476727
681	294.4223	2.6713979975715665
682	294.4119	2.6713979975715665
683	294.3882	2.67091496743489
684	294.3882	2.6706803749353143
685	294.3555	2.670508197702248
686	294.3436	2.670282475062499
687	294.3237	2.6700872973653285
688	294.3091	2.6700872973653285
689	294.2943	2.669825422400352
690	294.2865	2.669353341952703
691	294.2865	2.6691811239386727
692	294.259	2.6688972680337097
693	294.2357	2.6686739106899147
694	294.2179	2.6686739106899147
695	294.2082	2.668443539020187
696	294.1889	2.668255518382326
697	294.1749	2.6680457818807493
698	294.1577	2.667565626802085
699	294.133	2.667565626802085
700	294.1145	2.6673247948149057
701	294.1011	2.6671218483439554
702	294.0846	2.666679803076827
703	294.068	2.6664409081854723
704	294.051	2.6664409081854723
705	294.0384	2.6660314469091575
706	294.0161	2.665789085635801
707	294.002	2.665789085635801
708	293.9814	2.665354421723288
709	293.9641	2.665085715946719
710	293.9534	2.665085715946719
711	293.9414	2.664704882907641
712	293.9414	2.664704882907641
713	293.9081	2.664267099251326
714	293.9081	2.6640332000281504
715	293.8818	2.663811657437286
716	293.8569	2.66356101762809
717	293.8452	2.663369714122569
718	293.8334	2.663369714122569
719	293.8007	2.663125354581941
720	293.7906	2.6626417739022408
721	293.7665	2.6625006309833297
722	293.7527	2.6625006309833297
723	293.738	2.662045821274242
724	293.7272	2.6617973428561768
725	293.7107	2.6617973428561768
726	293.6907	2.661421301580454
727	293.6789	2.6611250074812496
728	293.6673	2.6608939017541577
729	293.6392	2.6607035566013075
730	293.6273	2.6604747957796864
731	293.6126	2.6604747957796864
732	293.6035	2.660016275002809
733	293.5906	2.6598019914236652
734	293.5642	2.6598019914236652
735	293.5407	2.65936118997596
736	293.5407	2.6591979641646515
737	293.5086	2.6589498323847867
738	293.5086	2.658773862522001
739	293.4826	2.658773862522001
740	293.4691	2.658511294280624
741	293.443	2.658080055969147
742	293.4306	2.6578782309747266
743	293.4134	2.657590541659079
744	293.4017	2.657397668086416
745	293.3898	2.6571726795040322
746	293.3749	2.6571726795040322
747	293.3578	2.656749087623441
748	293.3403	2.656749087623441
749	293.3239	2.656312853643785
750	293.3158	2.656312853643785
751	293.2867	2.6558585944777215
752	293.2867	2.6556661694956705
753	293.2567	2.655415570467439
754	293.248	2.655415570467439
755	293.2247	2.6552479199214583
756	293.2091	2.6548093614268127
757	293.2091	2.654552889939662
758	293.1697	2.654552889939662
759	293.1697	2.6541142906640527
760	293.1424	2.6541142906640527
761	293.1346	2.6537058693023385
762	293.1074	2.6537058693023385
763	293.0954	2.653225102509204
764	293.0864	2.653225102509204
765	293.0616	2.652832606114215
766	293.0509	2.652832606114215
767	293.025	2.652593629660931
768	293.0124	2.6521760529726364
769	293.0012	2.6519287368120668
770	292.9942	2.6517543166259405
771	292.9673	2.6514974781101066
772	292.9489	2.6512905962760605
773	292.9489	2.6512905962760605
774	292.9219	2.650863252546715
775	292.8985	2.650863252546715
776	292.8864	2.650449855907305
777	292.8651	2.650449855907305
778	292.8526	2.6499916817686273
779	292.8416	2.6497923036320907
780	292.8209	2.6497923036320907
781	292.8002	2.649575573195064
782	292.7881	2.6491872976299238
783	292.7881	2.6489573337698435
784	292.7603	2.6487303673106704
785	292.7526	2.648522139704788
786	292.7409	2.6482938478642617
787	292.708	2.648105195121447
788	292.6938	2.6478833466733467
789	292.6754	2.6476873125759175
790	292.6754	2.6474348580137916
791	292.6454	2.6474348580137916
792	292.6354	2.6472308716282407
793	292.6243	2.6468343786987094
794	292.5935	2.6466316157421
795	292.5935	2.6463872562014723
796	292.5779	2.6461592906086633
797	292.5467	2.6460040170854757
798	292.5345	2.645796605098888
799	292.5234	2.645574246888729
800	292.5001	2.6453503593923924
801	292.4893	2.6453503593923924
802	292.4827	2.6451087525668835
803	292.4628	2.644920222166963
804	292.4397	2.6444832337394604
805	292.4338	2.6442838148219585
806	292.4131	2.644099138223204
807	292.4015	2.644099138223204
808	292.3841	2.6438796550710584
809	292.3659	2.6436707137982935
810	292.3552	2.6432993215525493
811	292.3312	2.6430621190712307
812	292.3237	2.642903909318583
813	292.301	2.6426681749519947
814	292.2875	2.6424565421355575
815	292.2753	2.6422589583614684
816	292.2589	2.6422589583614684
817	292.2463	2.6418735374638596
818	292.2336	2.6416614560568106
819	292.2119	2.6416614560568106
820	292.2119	2.641246101931094
821	292.199	2.641246101931094
822	292.1739	2.640868612931124
823	292.1662	2.640642217405457
824	292.1376	2.6404450414410148
825	292.1235	2.6402482325052556
826	292.105	2.6400326031542765
827	292.0948	2.6398633417601878
828	292.0823	2.639672486845278
829	292.0587	2.639461506524277
830	292.0488	2.639256500614608
831	292.0356	2.639256500614608
832	292.0197	2.639070886053666
833	291.9991	2.638693906815755
834	291.9904	2.638693906815755
835	291.9752	2.6382886459788066
836	291.9576	2.6382886459788066
837	291.9459	2.637957932745375
838	291.9289	2.637957932745375
839	291.9163	2.6375021442931343
840	291.8993	2.6373565766395513
841	291.8928	2.6373565766395513
842	291.8722	2.636986652508537
843	291.8616	2.6367442300637336
844	291.8404	2.6367442300637336
845	291.8258	2.636563305313735
846	291.8148	2.636207858425198
847	291.8034	2.636207858425198
848	291.7829	2.635815137734903
849	291.7747	2.635815137734903
850	291.7546	2.635450127710138
851	291.7437	2.6352420428376324
852	291.7247	2.6352420428376324
853	291.7147	2.6348729343259127
854	291.6967	2.6346573865368623
855	291.6793	2.6346573865368623
856	291.6637	2.634500481775086
857	291.6501	2.634348776586312
858	291.6354	2.6339570550296525
859	291.6297	2.6339570550296525
860	291.6096	2.6337689528298625
861	291.5952	2.633377129320791
862	291.5863	2.633377129320791
863	291.5708	2.633244958214119
864	291.5483	2.6330230485945725
865	291.5303	2.6328440609403976
866	291.5168	2.632655245073724
867	291.5168	2.6322968007842804
868	291.4932	2.6322968007842804
869	291.4768	2.6319370718944475
870	291.4618	2.631739121091676
871	291.4442	2.631739121091676
872	291.4329	2.631587354731455
873	291.4251	2.631406919353032
874	291.404	2.6310222121223057
875	291.3974	2.630854622747771
876	291.3767	2.6306496780095485
877	291.3767	2.6306496780095485
878	291.348	2.6304603727712994
879	291.3383	2.630118628286909
880	291.3277	2.6299714701757018
881	291.3072	2.629762732807761
882	291.2885	2.6295652509860834
883	291.2762	2.6295652509860834
884	291.2659	2.629412077682579
885	291.2478	2.6292491577285055
886	291.2372	2.6290839132594424
887	291.2214	2.6287255505319282
888	291.2102	2.628552353774744
889	291.1995	2.6283695123194026
890	291.1926	2.6283695123194026
891	291.1665	2.6280114758396063
892	291.1584	2.6278297558607946
893	291.1474	2.627619489206676
894	291.1201	2.6275255094734686
895	291.1102	2.6273205851257293
896	291.0951	2.627104649917515
897	291.0846	2.6269510280233983
898	291.0738	2.6269510280233983
899	291.0583	2.626813718515171
900	291.046	2.6266429482253884
901	291.0329	2.626271066608068
902	291.0204	2.6260276654201107
903	291.003	2.6258784070892203
904	290.9881	2.6258784070892203
905	290.9755	2.6255701845578336
906	290.9638	2.6254305097536537
907	290.9449	2.625204012275575
908	290.9362	2.625204012275575
909	290.9287	2.6248544786269226
910	290.9083	2.6248544786269226
911	290.9002	2.624492873812713
912	290.8811	2.624492873812713
913	290.8652	2.624341923071786
914	290.8589	2.6241508030806053
915	290.8495	2.6239666362439107
916	290.8241	2.6237972117259636
917	290.8133	2.6234601162715525
918	290.8042	2.6233340215286254
919	290.7786	2.623118657253916
920	290.7695	2.6229539837183595
921	290.7617	2.6228255848509257
922	290.743	2.622613483053394
923	290.7305	2.622479578755722
924	290.7172	2.622284319496622
925	290.7021	2.6221269253632684
926	290.6939	2.6219138040416192
927	290.6851	2.6219138040416192
928	290.6851	2.621574118995949
929	290.6517	2.621574118995949
930	290.6385	2.6212581073003003
931	290.62	2.6210773864551253
932	290.6098	2.6210773864551253
933	290.6036	2.6209460921391945
934	290.5814	2.620615888667823
935	290.5692	2.6203965074680884
936	290.5519	2.6203965074680884
937	290.5436	2.62009413700514
938	290.5252	2.619925099906358
939	290.5124	2.619741993374746
940	290.4934	2.619610454373028
941	290.4821	2.619411912246268
942	290.4742	2.619251010949948
943	290.4647	2.6190575256628135
944	290.4436	2.6190575256628135
945	290.4286	2.6187678584703766
946	290.4188	2.618589788387909
947	290.4096	2.618589788387909
948	290.3939	2.6183835794397803
949	290.3807	2.618086428940317
950	290.3807	2.618086428940317
951	290.3554	2.6177605278607223
952	290.3446	2.6176669355466804
953	290.3257	2.617434667562093
954	290.315	2.617434667562093
955	290.2972	2.6172614504144267
956	290.2874	2.6171139660555016
957	290.2807	2.616801828551502
958	290.2606	2.616801828551502
959	290.2504	2.6164251143898607
960	290.2358	2.6162994070660983
961	290.2187	2.6161340810351064
962	290.2078	2.6159431445582673
963	290.1907	2.615755225872818
964	290.1812	2.6156554348521377
965	290.1627	2.6154948598035355
966	290.1518	2.615301843497495
967	290.1437	2.615139881896093
968	290.1292	2.615139881896093
969	290.1233	2.615006099941315
970	290.1011	2.614828478449459
971	290.0905	2.6144972962349327
972	290.0761	2.6144972962349327
973	290.069	2.614163789505418
974	290.0455	2.614163789505418
975	290.0399	2.6140140621934322
976	290.0236	2.613826327022324
977	290.0132	2.613526933569801
978	289.9982	2.61335765178523
979	289.9854	2.6132221774204165
980	289.9753	2.6132221774204165
981	289.9627	2.6130859893887193
982	289.9483	2.61284040641915
983	289.9381	2.612526535724149
984	289.9251	2.6124093108410493
985	289.9191	2.6124093108410493
986	289.9019	2.6120729494440043
987	289.892	2.6119344980687655
988	289.8757	2.6117632587978874
989	289.8644	2.6117632587978874
990	289.8538	2.6114559334477256
991	289.8371	2.611320601816288
992	289.827	2.6111087854855093
993	289.8137	2.610945131474072
994	289.8034	2.6108076792324684
995	289.7974	2.610656137167553
996	289.7802	2.610656137167553
997	289.7649	2.6103007310599806
998	289.7569	2.610094909531017
999	289.748	2.609950952725541
1000	289.735	2.6098121547121016
1001	289.7285	2.6098121547121016
1002	289.7125	2.609701862593005
1003	289.6974	2.609544407288204
1004	289.6891	2.6092204840854
1005	289.6768	2.6092204840854
1006	289.667	2.6089142394308023
1007	289.66	2.6087394114350295
1008	289.6357	2.6087394114350295
1009	289.622	2.6085806307488753
1010	289.613	2.6082364597970846
1011	289.6029	2.6082364597970846
1012	289.587	2.6080573701904983
1013	289.587	2.607919326624906
1014	289.5726	2.6078062817906904
1015	289.5524	2.6076181999813826
1016	289.5418	2.6074800952443433
1017	289.5331	2.60714530391444
1018	289.5245	2.607028527621951
1019	289.5126	2.607028527621951
1020	289.5032	2.6068817977108734
1021	289.4799	2.6065094471124586
1022	289.4697	2.606389489904722
1023	289.4612	2.606211807241418
1024	289.4484	2.606211807241418
1025	289.4328	2.6058984055275123
1026	289.4252	2.605722048245562
1027	289.4144	2.6055395126474563
1028	289.4089	2.6055395126474563
1029	289.3867	2.6054325645674674
1030	289.3816	2.605161636228321
1031	289.3659	2.6049716581041533
1032	289.3554	2.6047935880216846
1033	289.3394	2.6046754659573605
1034	289.3302	2.6045068162777434
1035	289.3129	2.604358781375794
1036	289.304	2.604188214990835
1037	289.304	2.604188214990835
1038	289.2833	2.603838314313501
1039	289.2752	2.603838314313501
1040	289.2752	2.603724596593367
1041	289.2752	2.6034182092053935
1042	289.2437	2.60323604063597
1043	289.2308	2.603076383159075
1044	289.2079	2.6029609934193867
1045	289.1991	2.602779212269129
1046	289.1912	2.602636438111629
1047	289.1849	2.602475434862898
1048	289.1586	2.6023078454883626
1049	289.1498	2.602156160690071
1050	289.1379	2.602156160690071
1051	289.1258	2.601876097414827
1052	289.1145	2.6017078759353396
1053	289.0996	2.601533578092108
1054	289.0914	2.601406259920239
1055	289.081	2.6012649742679517
1056	289.0718	2.601098139341265
1057	289.0571	2.601098139341265
1058	289.0474	2.6008907885261237
1059	289.0389	2.6006312584666182
1060	289.0239	2.6004623029297664
1061	289.0158	2.6004623029297664
1062	289.0021	2.6002874341530284
1063	288.9969	2.6001494721493663
1064	288.98	2.599856685213128
1065	288.9709	2.5997030021475647
1066	288.9608	2.5997030021475647
1067	288.9418	2.599561084390324
1068	288.93	2.5992749447513357
1069	288.9174	2.5992749447513357
1070	288.9095	2.5991071514719777
1071	288.8954	2.598927592884297
1072	288.8819	2.5986392714636963
1073	288.8747	2.598489544151711
1074	288.8682	2.5983535804153206
1075	288.8509	2.5983535804153206
1076	288.8423	2.5982267923959927
1077	288.8255	2.5980903596785074
1078	288.8158	2.5977137474692786
1079	288.803	2.597561165489763
1080	288.7935	2.597561165489763
1081	288.7835	2.5974646777272254
1082	288.7835	2.597139796171749
1083	288.7592	2.597139796171749
1084	288.7493	2.596838282109061
1085	288.7314	2.596838282109061
1086	288.7143	2.5965373797608424
1087	288.7055	2.596372155682262
1088	288.6939	2.5962311962776923
1089	288.6841	2.5960746381541155
1090	288.6753	2.5960746381541155
1091	288.6625	2.595923565070295
1092	288.6569	2.5956242735701833
1093	288.6429	2.5956242735701833
1094	288.6267	2.5954703050378662
1095	288.6133	2.59521464917001
1096	288.6084	2.5950195122538045
1097	288.596	2.5950195122538045
1098	288.5883	2.594906039219459
1099	288.5735	2.594710372150712
1100	288.5564	2.5944301457516095
1101	288.5469	2.5942895533757224
1102	288.5337	2.5942895533757224
1103	288.5256	2.593950745120793
1104	288.5136	2.593950745120793
1105	288.5073	2.59368165192506
1106	288.4904	2.59368165192506
1107	288.4773	2.59354154892075
1108	288.4634	2.59338772312181
1109	288.4507	2.5932154235458493
1110	288.4457	2.593050199467269
1111	288.4379	2.5927916277604344
1112	288.4182	2.592676095287371
1113	288.4101	2.592676095287371
1114	288.396	2.5923025416504966
1115	288.3883	2.5922086026982543
1116	288.381	2.592029227624914
1117	288.3594	2.591905722473247
1118	288.3497	2.591905722473247
1119	288.3427	2.5917407226899725
1120	288.3254	2.591413475838543
1121	288.3183	2.5913058140916707
1122	288.3046	2.591143913661715
1123	288.2908	2.591143913661715
1124	288.2908	2.590968086532306
1125	288.2723	2.5907251747159257
1126	288.2582	2.5905451471471506
1127	288.2528	2.5905451471471506
1128	288.2348	2.590220510277463
1129	288.2275	2.590079877120612
1130	288.2087	2.5899365728105703
1131	288.2022	2.5897859890983264
1132	288.1966	2.5896339984427987
1133	288.1769	2.589487309312686
1134	288.1686	2.589487309312686
1135	288.1521	2.589185530173726
1136	288.1414	2.589185530173726
1137	288.1282	2.588918863445394
1138	288.1197	2.5887821452611552
1139	288.1136	2.58861541228688
1140	288.102	2.58849463945985
1141	288.08	2.588374804595007
1142	288.0751	2.5881908212726534
1143	288.0603	2.5881908212726534
1144	288.0603	2.5878895315052706
1145	288.0346	2.5878895315052706
1146	288.0269	2.587597866045563
1147	288.0124	2.5874328254813235
1148	288.0025	2.587323369372003
1149	287.996	2.587181064195598
1150	287.9786	2.587073280105832
1151	287.9719	2.5868815891811456
1152	287.9574	2.5868815891811456
1153	287.948	2.586585845624965
1154	287.9386	2.5864201525652892
1155	287.9196	2.5864201525652892
1156	287.9123	2.5862875940394536
1157	287.9015	2.5859857537290467
1158	287.8882	2.5859857537290467
1159	287.88	2.585701204547683
1160	287.8647	2.585701204547683
1161	287.8548	2.5855084940988786
1162	287.838	2.585256080317718
1163	287.8297	2.585256080317718
1164	287.8214	2.584935562325467
1165	287.8068	2.584935562325467
1166	287.797	2.5846494838579264
1167	287.7845	2.584503447223249
1168	287.7771	2.584376924280192
1169	287.7682	2.584376924280192
1170	287.7496	2.584047862675831
1171	287.7412	2.5839316573168496
1172	287.7292	2.5837634154468794
1173	287.7215	2.5837634154468794
1174	287.7215	2.5834539898770346
1175	287.6928	2.5833103185383104
1176	287.6797	2.5831990272855783
1177	287.6725	2.5830295823771485
1178	287.6666	2.5829040993486916
1179	287.6461	2.582756920847002
1180	287.6407	2.582586599147831
1181	287.6256	2.582586599147831
1182	287.6128	2.582333328966411
1183	287.6068	2.582171673222244
1184	287.6068	2.5820270435308497
1185	287.5818	2.5818668966823775
1186	287.5653	2.5818668966823775
1187	287.5542	2.5817147021220257
1188	287.5442	2.581447199383917
1189	287.531	2.581447199383917
1190	287.5257	2.5811212779138404
1191	287.5062	2.5811212779138404
1192	287.5015	2.580833629379158
1193	287.4852	2.5806835350384905
1194	287.4748	2.5806835350384905
1195	287.4603	2.5805567674096452
1196	287.4535	2.5802395118945722
1197	287.4423	2.5802395118945722
1198	287.4295	2.579901682382797
1199	287.416	2.5798221391111014
1200	287.4052	2.579660850395617
1201	287.3967	2.57948477858042
1202	287.3886	2.57948477858042
1203	287.3821	2.5793409848988023
1204	287.3566	2.5790372074925707
1205	287.3497	2.5790372074925707
1206	287.3376	2.5787768210328066
1207	287.327	2.5786250546725844
1208	287.3099	2.5784794666285196
1209	287.3021	2.578330351031005
1210	287.2912	2.578182214176644
1211	287.2857	2.578033282093471
1212	287.2714	2.577872340016187
1213	287.2604	2.577727628762863
1214	287.2442	2.5775847526529505
1215	287.2358	2.5774242795567606
1216	287.219	2.5774242795567606
1217	287.2103	2.5771513325598616
1218	287.2036	2.5771513325598616
1219	287.1898	2.5769078702004578
1220	287.1807	2.576753208391741
1221	287.1659	2.576753208391741
1222	287.1588	2.576603644203614
1223	287.1405	2.576268404283099
1224	287.1307	2.5761262622305523
1225	287.1198	2.575989625608243
1226	287.1048	2.575989625608243
1227	287.0955	2.57569057879392
1228	287.0891	2.575583691885378
1229	287.0697	2.575395712028481
1230	287.0608	2.575395712028481
1231	287.0522	2.5751682154167663
1232	287.0522	2.57497556613941
1233	287.0257	2.57497556613941
1234	287.0184	2.5748312626957324
1235	287.0073	2.574584211611433
1236	287.0014	2.574584211611433
1237	286.981	2.574393540210864
1238	286.9728	2.574126261768061
1239	286.9669	2.574126261768061
1240	286.9597	2.5739693570062845
1241	286.9411	2.573673980478787
1242	286.9171	2.5735089806955127
1243	286.9095	2.5733753618645934
1244	286.8958	2.5733753618645934
1245	286.8868	2.573079720260824
1246	286.8793	2.572952361307991
1247	286.8668	2.572952361307991
1248	286.8597	2.5728440266752006
1249	286.8516	2.5724967155891263
1250	286.842	2.572377981810332
1251	286.8233	2.5722310683849123
1252	286.8174	2.5720611544953886
1253	286.8011	2.5719281881599048
1254	286.7924	2.5717783181145433
1255	286.7825	2.5717783181145433
1256	286.7656	2.571613746531398
1257	286.7526	2.571358845111389
1258	286.7447	2.571235401131169
1259	286.7318	2.571235401131169
1260	286.7162	2.570959150876127
1261	286.7093	2.570959150876127
1262	286.6943	2.570821453948735
1263	286.6846	2.5705005485373196
1264	286.6695	2.5703568160271493
1265	286.6612	2.5703568160271493
1266	286.6484	2.570053120182847
1267	286.6381	2.5699017004608264
1268	286.6265	2.5699017004608264
1269	286.6123	2.5696247773198664
1270	286.6015	2.5694785571708474
1271	286.5888	2.569303199022533
1272	286.5816	2.5691887268545517
1273	286.5741	2.5690417318672027
1274	286.5555	2.5688904956595233
1275	286.5466	2.568714383063362
1276	286.5337	2.568714383063362
1277	286.5247	2.568597423256532
1278	286.5175	2.5682917699259233
1279	286.5062	2.5681493424066244
1280	286.4875	2.5680260615502624
1281	286.4827	2.5678607355192695
1282	286.4679	2.5678607355192695
1283	286.4552	2.567577226252507
1284	286.4462	2.567577226252507
1285	286.4311	2.567442832583258
1286	286.4231	2.5671715779963944
1287	286.4158	2.5671715779963944
1288	286.3979	2.567002785583401
1289	286.3841	2.566842536782517
1290	286.3746	2.5665815182177987
1291	286.36	2.5664169466346545
1292	286.3512	2.5664169466346545
1293	286.3357	2.566176481676157
1294	286.3296	2.5660027139854673
1295	286.3184	2.5658382035737692
1296	286.3098	2.565707520972311
1297	286.2918	2.565707520972311
1298	286.2918	2.5653911422479796
1299	286.2918	2.5653911422479796
1300	286.2627	2.5652699616113015
1301	286.2499	2.5651135258306192
1302	286.2337	2.564828813525397
1303	286.2212	2.5647154016624985
1304	286.2147	2.564567040512831
1305	286.2102	2.564434359644101
1306	286.1884	2.5642682383842965
1307	286.1774	2.564108417783542
1308	286.1661	2.563936648360123
1309	286.1627	2.563850498572143
1310	286.1553	2.563691248904895
1311	286.1343	2.5635364239723195
1312	286.1211	2.5633948936342437
1313	286.1123	2.5632429437596813
1314	286.1006	2.5631132602918583
1315	286.0905	2.5629464865366183
1316	286.0772	2.5627484541719165
1317	286.0709	2.5627484541719165
1318	286.0503	2.5626677690332094
1319	286.0411	2.5623956376556047
1320	286.0333	2.5622360413501557
1321	286.0296	2.562119040762362
1322	286.0122	2.5619691503265183
1323	286.0001	2.5618261518737127
1324	285.9899	2.561630851833648
1325	285.9783	2.561630851833648
1326	285.9611	2.561381822872559
1327	285.9519	2.561221492509745
1328	285.9429	2.5610648528242397
1329	285.9377	2.560911475615912
1330	285.9176	2.560911475615912
1331	285.9103	2.560653209766313
1332	285.9047	2.5605002811485966
1333	285.8838	2.5605002811485966
1334	285.8704	2.560323801523752
1335	285.8615	2.560221237397471
1336	285.8564	2.5600603361011514
1337	285.8347	2.55990702006427
1338	285.8277	2.5596573793887107
1339	285.8184	2.559493603034378
1340	285.802	2.559332416271305
1341	285.7949	2.559332416271305
1342	285.7859	2.5590661981335847
1343	285.7742	2.5589193662700955
1344	285.7539	2.5587553656204567
1345	285.7434	2.5586189532934545
1346	285.7363	2.558451506652296
1347	285.7189	2.558338624941939
1348	285.7093	2.558338624941939
1349	285.6981	2.558212305903706
1350	285.6905	2.5580494675115615
1351	285.6752	2.557876168801966
1352	285.6669	2.5577054392931475
1353	285.6581	2.557599469956312
1354	285.6527	2.5574654637062277
1355	285.6299	2.557196390900977
1356	285.6299	2.557196390900977
1357	285.609	2.556888188760073
1358	285.5951	2.5567334861703914
1359	285.5859	2.5567334861703914
1360	285.5732	2.5566132638863843
1361	285.5594	2.5562585714456953
1362	285.5523	2.5562585714456953
1363	285.5369	2.5560822141637445
1364	285.5264	2.5559101388830903
1365	285.5173	2.555720466616158
1366	285.5064	2.555720466616158
1367	285.4948	2.5555693323608897
1368	285.4801	2.5554538406687906
1369	285.4697	2.5551151955377205
1370	285.4601	2.5549953198919133
1371	285.4467	2.5548469179612816
1372	285.4334	2.5548469179612816
1373	285.4223	2.5545750720504294
1374	285.4137	2.5545750720504294
1375	285.4073	2.55428685258224
1376	285.3892	2.554140836338045
1377	285.3774	2.554140836338045
1378	285.3666	2.553860507986531
1379	285.3597	2.553860507986531
1380	285.3426	2.5536521172567896
1381	285.3294	2.5534070440492798
1382	285.3183	2.5532466729055012
1383	285.3113	2.5530918275824424
1384	285.293	2.552994238733857
1385	285.2818	2.552994238733857
1386	285.2758	2.552682101229858
1387	285.2697	2.5525331691466855
1388	285.2526	2.5525331691466855
1389	285.2428	2.55226362736034
1390	285.2347	2.552114328248484
1391	285.2171	2.552114328248484
1392	285.206	2.551949715884375
1393	285.1999	2.5518111421662413
1394	285.1799	2.5516869029572087
1395	285.1688	2.5514019867471633
1396	285.1617	2.5514019867471633
1397	285.1488	2.5510962314641428
1398	285.1325	2.5509741740367224
1399	285.1224	2.5509741740367224
1400	285.1144	2.550764274411287
1401	285.1049	2.550524421167261
1402	285.0961	2.55036005348894
1403	285.0748	2.55036005348894
1404	285.0683	2.5502263530960914
1405	285.0573	2.550080663099614
1406	285.0429	2.5498216428021676
1407	285.0347	2.549659232610153
1408	285.0217	2.5495145825282766
1409	285.0151	2.549364610530503
1410	284.9948	2.549364610530503
1411	284.9854	2.549071538127511
1412	284.9798	2.5488870450430983
1413	284.9607	2.5487484713249655
1414	284.9492	2.5486477015611326
1415	284.9424	2.548487982912789
1416	284.9249	2.548350122861539
1417	284.9176	2.5481884467268894
1418	284.9069	2.5480322352415135
1419	284.9008	2.5480322352415135
1420	284.8832	2.5477343710751668
1421	284.8734	2.5477343710751668
1422	284.862	2.5476236303654587
1423	284.856	2.5474817329986994
1424	284.8331	2.5472080519444353
1425	284.8254	2.547080856115461
1426	284.81	2.5469024190043092
1427	284.8	2.5467371949257287
1428	284.7894	2.5467371949257287
1429	284.7755	2.546520464488702
1430	284.7694	2.546361398335795
1431	284.7522	2.546361398335795
1432	284.743	2.5461664653244127
1433	284.7369	2.5458788371802124
1434	284.717	2.545760959801677
1435	284.7088	2.545629808219123
1436	284.7034	2.5454628101685777
1437	284.6864	2.5453037644061527
1438	284.6738	2.5453037644061527
1439	284.6663	2.5450619740663023
1440	284.6571	2.5450619740663023
1441	284.638	2.5448842914029988
1442	284.6276	2.544718088581265
1443	284.6217	2.5445918307144795
1444	284.6005	2.54432502125277
1445	284.5918	2.544141037930417
1446	284.5809	2.5439984065062937
1447	284.5714	2.5439984065062937
1448	284.5541	2.5438542865769582
1449	284.5436	2.543587252819943
1450	284.5293	2.5434476799681742
1451	284.5172	2.543272362600825
1452	284.5107	2.543157482623196
1453	284.4998	2.542993033382946
1454	284.4895	2.542993033382946
1455	284.4761	2.5427319740372636
1456	284.4638	2.542581777744184
1457	284.453	2.542448587113394
1458	284.4489	2.5422879305028627
1459	284.4301	2.5422879305028627
1460	284.4153	2.5419926559277766
1461	284.407	2.5419926559277766
1462	284.4025	2.5417028867829288
1463	284.3942	2.5417028867829288
1464	284.3671	2.541555178128697
1465	284.358	2.5412702823091333
1466	284.3507	2.5411283441614105
1467	284.335	2.5410119756785696
1468	284.325	2.5408385750165623
1469	284.3119	2.5408385750165623
1470	284.2992	2.5405142440041097
1471	284.2848	2.5405142440041097
1472	284.2784	2.540254571211228
1473	284.2733	2.540254571211228
1474	284.2551	2.5399537300344566
1475	284.2471	2.539817521612278
1476	284.2333	2.539817521612278
1477	284.2262	2.539513275224952
1478	284.2119	2.539415645595402
1479	284.2011	2.539415645595402
1480	284.1928	2.5392507273740574
1481	284.1715	2.539116394876256
1482	284.1637	2.538949845416322
1483	284.1496	2.5388209163963453
1484	284.1416	2.538506760234592
1485	284.1279	2.5383548715314768
1486	284.1054	2.5382508800714296
1487	284.0966	2.5382508800714296
1488	284.0901	2.537935745166523
1489	284.0812	2.5378037371837108
1490	284.0733	2.5378037371837108
1491	284.06	2.53766440901773
1492	284.044	2.5375023862448804
1493	284.0343	2.537365708841607
1494	284.0237	2.537051613851301
1495	284.0171	2.537051613851301
1496	283.9999	2.536798486403257
1497	283.9851	2.5366191317203994
1498	283.9761	2.536493240882296
1499	283.9629	2.5363434320083815
1500	283.9491	2.536209466539262
1501	283.9383	2.5360402255356562
1502	283.9265	2.5360402255356562
1503	283.9136	2.5357493553047603
1504	283.9042	2.53565025756048
1505	283.8955	2.535502548906249
1506	283.8814	2.5353532701848756
1507	283.8623	2.535065927507428
1508	283.8574	2.5349213997684457
1509	283.8284	2.5349213997684457
1510	283.82	2.5345889125630485
1511	283.8123	2.53445046118781
1512	283.7976	2.5343475096423633
1513	283.7874	2.5343475096423633
1514	283.781	2.5341869549842433
1515	283.7593	2.5339052400799287
1516	283.7514	2.533739098429642
1517	283.742	2.533739098429642
1518	283.7363	2.5334656416706833
1519	283.7149	2.5334656416706833
1520	283.7082	2.533310021509295
1521	283.6976	2.5330153994296443
1522	283.6907	2.532873644796263
1523	283.6702	2.5327654528968497
1524	283.6608	2.532583569794179
1525	283.6449	2.532583569794179
1526	283.6366	2.5324439561614454
1527	283.6263	2.532163260781248
1528	283.6066	2.5320219751289614
1529	283.5976	2.5318537332589908
1530	283.5881	2.531655660113325
1531	283.5783	2.531542941526827
1532	283.5639	2.531542941526827
1533	283.5543	2.5314192936417834
1534	283.5416	2.53129358631802
1535	283.5246	2.5311385166996567
1536	283.5165	2.5308628169876384
1537	283.507	2.5307357435015576
1538	283.4933	2.5307357435015576
1539	283.4843	2.5304174888528492
1540	283.4745	2.530269229655594
1541	283.4614	2.530269229655594
1542	283.4557	2.529967470907117
1543	283.4361	2.5298267969693002
1544	283.4185	2.5298267969693002
1545	283.4107	2.529552076000435
1546	283.4031	2.529365849725022
1547	283.3905	2.529217407013425
1548	283.3798	2.529082197724882
1549	283.3633	2.5289619550503923
1550	283.3532	2.5289619550503923
1551	283.3474	2.528839775280079
1552	283.3389	2.52854706990577
1553	283.3164	2.52854706990577
1554	283.3084	2.5282525293880482
1555	283.2952	2.528060940415774
1556	283.2796	2.5279318278814573
1557	283.2721	2.527777675834799
1558	283.263	2.5276787819953426
1559	283.2433	2.527514903688598
1560	283.2333	2.527514903688598
1561	283.2204	2.5271869839512506
1562	283.2136	2.5271869839512506
1563	283.2043	2.52706725103882
1564	283.1878	2.5267903890693075
1565	283.1796	2.5267903890693075
1566	283.1702	2.526617294264535
1567	283.1536	2.5263347637409246
1568	283.1456	2.526207465959538
1569	283.1324	2.526096093144876
1570	283.1191	2.5259359870773683
1571	283.1119	2.525755551698946
1572	283.1021	2.525755551698946
1573	283.0893	2.5255140672163314
1574	283.0719	2.525309489506792
1575	283.0632	2.525309489506792
1576	283.051	2.525018170685284
1577	283.0381	2.5248901796274965
1578	283.0289	2.5247486900703855
1579	283.0178	2.52456796922521
1580	283.0051	2.5244411812058827
1581	282.9933	2.5242927588847683
1582	282.9808	2.5241359764658857
1583	282.964	2.5240199138402803
1584	282.9463	2.523886662038044
1585	282.9386	2.523886662038044
1586	282.9261	2.523573484619444
1587	282.9173	2.5234531807735068
1588	282.9091	2.5233025970612624
1589	282.8996	2.5230955928843226
1590	282.8901	2.522992865634182
1591	282.8724	2.522855291049684
1592	282.8632	2.522855291049684
1593	282.848	2.522545212984404
1594	282.836	2.522403601084399
1595	282.8221	2.5222650273662657
1596	282.8126	2.522115646692481
1597	282.802	2.5220024795153706
1598	282.7873	2.5218321985971643
1599	282.7812	2.5216935025361367
1600	282.7705	2.5216935025361367
1601	282.7519	2.5215380658890902
1602	282.7411	2.5212731731327236
1603	282.7277	2.5211334371570957
1604	282.7164	2.520985565379006
1605	282.7059	2.520985565379006
1606	282.6958	2.520667616587533
1607	282.6765	2.5205045131191186
1608	282.6682	2.5203844335684877
1609	282.6599	2.5203844335684877
1610	282.6523	2.520240782620246
1611	282.6323	2.5199198568183485
1612	282.6221	2.519780936462015
1613	282.6122	2.5196396304192454
1614	282.599	2.5194872523445535
1615	282.5833	2.5193535723421867
1616	282.572	2.5192105942798637
1617	282.5634	2.519036439170009
1618	282.5572	2.5189415622555775
1619	282.5352	2.5187532765414455
1620	282.5269	2.518628527570354
1621	282.5149	2.5185031872752743
1622	282.5021	2.51833629117714
1623	282.4907	2.5181702718697476
1624	282.4786	2.518030087303508
1625	282.4682	2.5178536280691453
1626	282.4577	2.5177566305445493
1627	282.4434	2.5177566305445493
1628	282.4369	2.5174376826194402
1629	282.4255	2.5173262690238136
1630	282.4128	2.517173564701404
1631	282.4008	2.516989581379051
1632	282.3902	2.516822297861751
1633	282.367	2.5166946126611993
1634	282.354	2.5165562632383724
1635	282.3464	2.5164137949381082
1636	282.3341	2.516267268931854
1637	282.3226	2.5161705976549746
1638	282.3099	2.5159703427276963
1639	282.296	2.515838110449578
1640	282.2872	2.5157029011610343
1641	282.275	2.5157029011610343
1642	282.2585	2.515383851283514
1643	282.2509	2.5151984610178775
1644	282.2414	2.5151219967090195
1645	282.2279	2.5149292658697324
1646	282.2124	2.514809145538137
1647	282.2046	2.514651139690313
1648	282.1942	2.5145381152465793
1649	282.1744	2.514365795280137
1650	282.1652	2.514228057571781
1651	282.1547	2.514228057571781
1652	282.1413	2.514109650040704
1653	282.1298	2.5138010196996707
1654	282.1194	2.5136792069580394
1655	282.1012	2.5136792069580394
1656	282.0923	2.5133502473060907
1657	282.0841	2.513186613685135
1658	282.0788	2.513186613685135
1659	282.0623	2.5129342610754204
1660	282.044	2.5129342610754204
1661	282.0341	2.512780455666963
1662	282.0227	2.51250169738259
1663	282.0141	2.512366895903694
1664	282.0041	2.512366895903694
1665	281.9839	2.5120317987165546
1666	281.9738	2.511869877896117
1667	281.9661	2.5117357493031385
1668	281.9497	2.511579068836668
1669	281.9385	2.5114523419887873
1670	281.9262	2.5113027166292143
1671	281.9226	2.5113027166292143
1672	281.9139	2.5110116424934943
1673	281.8873	2.5108705199650663
1674	281.8751	2.510719222585939
1675	281.8672	2.510575918275898
1676	281.8564	2.5103858585898005
1677	281.8499	2.5103858585898005
1678	281.8291	2.5102633321812866
1679	281.8205	2.509974215531874
1680	281.8113	2.509974215531874
1681	281.7954	2.5096728238120787
1682	281.7849	2.509516775450561
1683	281.7697	2.5093795271137815
1684	281.7539	2.5093795271137815
1685	281.7448	2.5092349382033516
1686	281.7277	2.5091247276461845
1687	281.7188	2.5088102452367127
1688	281.7107	2.5086353356790108
1689	281.6987	2.5085200071107705
1690	281.6868	2.5083648559304774
1691	281.677	2.508234519967218
1692	281.6649	2.5080682559740373
1693	281.6583	2.5079205473198054
1694	281.6446	2.5077936573480666
1695	281.6262	2.5076260068020853
1696	281.6154	2.5074885545604815
1697	281.6052	2.5074885545604815
1698	281.5918	2.5071868365929695
1699	281.5796	2.507057132734664
1700	281.5673	2.507057132734664
1701	281.5584	2.506905223641066
1702	281.5435	2.5066192879069016
1703	281.5374	2.506458080753346
1704	281.526	2.5063119829472216
1705	281.5131	2.5063119829472216
1706	281.4942	2.5061736946958413
1707	281.484	2.5059000340320585
1708	281.4691	2.5059000340320585
1709	281.4538	2.5057170702338234
1710	281.4442	2.50543225597619
1711	281.4312	2.5053088731674156
1712	281.4246	2.5053088731674156
1713	281.4032	2.5050148424117538
1714	281.3914	2.5050148424117538
1715	281.3914	2.504698463687423
1716	281.3715	2.504541089944552
1717	281.3574	2.5044407279903655
1718	281.3468	2.5042773594456795
1719	281.3358	2.504122452951175
1720	281.3183	2.5039528041379215
1721	281.3085	2.503801078558665
1722	281.2989	2.5036917040112745
1723	281.2944	2.50350753717458
1724	281.2819	2.503369881028153
1725	281.2707	2.503240503417565
1726	281.2589	2.5031007674419374
1727	281.2365	2.502941619727101
1728	281.2284	2.502789751414467
1729	281.2123	2.502789751414467
1730	281.2014	2.502493559267675
1731	281.19	2.5023468701375613
1732	281.174	2.502210539372489
1733	281.1652	2.502210539372489
1734	281.1547	2.5018814573776464
1735	281.142	2.5017655374854177
1736	281.1362	2.5016241906616834
1737	281.1133	2.5016241906616834
1738	281.1009	2.5013512232743014
1739	281.0916	2.5013512232743014
1740	281.082	2.5011890985490397
1741	281.064	2.5008470889883796
1742	281.0491	2.50077535527143
1743	281.0402	2.5005715320097375
1744	281.0299	2.5005715320097375
1745	281.0231	2.500443887590151
1746	281.007	2.5001214528925577
1747	280.9953	2.5001214528925577
1748	280.9858	2.5000129959168738
1749	280.9675	2.499681793311866
1750	280.958	2.499539936726072
1751	280.9443	2.4994541131858097
1752	280.931	2.4994541131858097
1753	280.9209	2.499114509702069
1754	280.9159	2.499114509702069
1755	280.9159	2.498809570038343
1756	280.8851	2.4986506873997767
1757	280.8771	2.4985129496914205
1758	280.8698	2.4983313520555033
1759	280.8478	2.498206358398623
1760	280.8345	2.498206358398623
1761	280.8196	2.497874809155415
1762	280.8115	2.497786742662093
1763	280.7917	2.497786742662093
1764	280.7813	2.497474217738928
1765	280.7732	2.497474217738928
1766	280.7639	2.4971571049572323
1767	280.758	2.4971571049572323
1768	280.738	2.496869864232197
1769	280.729	2.4967457677565412
1770	280.7179	2.4967457677565412
1771	280.699	2.496424576878373
1772	280.6871	2.496273931994681
1773	280.6766	2.4961229812537544
1774	280.6644	2.495973906437205
1775	280.6565	2.495881129742457
1776	280.6422	2.495682689568109
1777	280.634	2.495682689568109
1778	280.6114	2.4954343538834207
1779	280.6	2.4952922118308734
1780	280.5884	2.4951610806388027
1781	280.5764	2.49497511943966
1782	280.5669	2.49497511943966
1783	280.5577	2.4946392881951556
1784	280.5577	2.4946392881951556
1785	280.5306	2.4943812466408626
1786	280.51	2.494241204807999
1787	280.501	2.494074859252889
1788	280.4935	2.494074859252889
1789	280.4882	2.493756502651769
1790	280.4738	2.493625718097898
1791	280.4553	2.493487001646389
1792	280.4451	2.4933238166160443
1793	280.4264	2.4931675031782565
1794	280.4264	2.4930281546217934
1795	280.4156	2.492882321891939
1796	280.3896	2.4927379164958507
1797	280.3796	2.4925782590189547
1798	280.3645	2.492433139955984
1799	280.3567	2.4923056382697735
1800	280.345	2.4921257738248572
1801	280.3331	2.492005429197955
1802	280.3178	2.4918252996767682
1803	280.3078	2.4916761840792545
1804	280.2937	2.4915540246994223
1805	280.2794	2.4913807463803086
1806	280.2719	2.491219559617236
1807	280.2622	2.491219559617236
1808	280.2442	2.49094905947822
1809	280.2294	2.4907974358513756
1810	280.2294	2.490667752383552
1811	280.2164	2.4904904775298955
1812	280.1979	2.4904904775298955
1813	280.1895	2.490208946139922
1814	280.1726	2.490208946139922
1815	280.1642	2.4900721463937545
1816	280.1537	2.4897213893161605
1817	280.1537	2.4895957839448095
1818	280.1252	2.4895957839448095
1819	280.1197	2.489299673359947
1820	280.0973	2.4891629959566735
1821	280.089	2.4890044599563077
1822	280.0812	2.4890044599563077
1823	280.0722	2.48888725546369
1824	280.0611	2.4885769123221384
1825	280.0378	2.488399739420893
1826	280.0378	2.4882746234211197
1827	280.0124	2.4881446952675077
1828	280.0045	2.4881446952675077
1829	279.992	2.487851847159823
1830	279.9762	2.487671105924165
1831	279.9636	2.4875145478005884
1832	279.9543	2.4873386594997324
1833	279.9419	2.4872141552144296
1834	279.9297	2.4870893246814085
1835	279.9204	2.486917677600884
1836	279.9163	2.486779695206739
1837	279.9058	2.486779695206739
1838	279.8913	2.4866421410127244
1839	279.871	2.4863754335034276
1840	279.8627	2.4861941213342638
1841	279.8482	2.486036237829333
1842	279.8354	2.486036237829333
1843	279.8238	2.485727097726241
1844	279.8134	2.48563256745001
1845	279.8076	2.485435717733286
1846	279.8011	2.4852935960712217
1847	279.7807	2.4851456835121666
1848	279.7675	2.4850005032777487
1849	279.7589	2.4850005032777487
1850	279.748	2.484703373168767
1851	279.7355	2.4845570306768545
1852	279.7223	2.4844223719313345
1853	279.7157	2.4842496849362092
1854	279.6966	2.4842496849362092
1855	279.6873	2.48393754743221
1856	279.6752	2.4838035411821258
1857	279.6617	2.483644576981631
1858	279.6504	2.483522988535306
1859	279.6363	2.483364187458669
1860	279.6303	2.483199982904207
1861	279.6199	2.483076681657363
1862	279.6119	2.4828940033258804
1863	279.6032	2.4828940033258804
1864	279.5859	2.482760486447373
1865	279.5748	2.4826137769267773
1866	279.5578	2.4823408707108428
1867	279.5512	2.4821577233982657
1868	279.543	2.482051876404324
1869	279.5265	2.481849439695433
1870	279.5265	2.481701506745895
1871	279.5058	2.481548333442391
1872	279.5058	2.481548333442391
1873	279.4852	2.481280545237529
1874	279.4694	2.4811252309333764
1875	279.457	2.4811252309333764
1876	279.4486	2.4809585591305483
1877	279.4331	2.480660796916614
1878	279.4209	2.480660796916614
1879	279.4143	2.4805367208314406
1880	279.4045	2.4802137152003416
1881	279.383	2.4800470841784783
1882	279.3739	2.479921397245198
1883	279.3654	2.47979175455834
1884	279.3519	2.479616498362437
1885	279.3436	2.479616498362437
1886	279.3354	2.4794510907695155
1887	279.3184	2.479197045749766
1888	279.3046	2.4789823951419394
1889	279.2968	2.4788662713448866
1890	279.2909	2.478750657309894
1891	279.2657	2.478750657309894
1892	279.256	2.4784844799531385
1893	279.2426	2.4782937066001582
1894	279.2353	2.478151972357259
1895	279.223	2.478151972357259
1896	279.2135	2.477855066543584
1897	279.2066	2.477855066543584
1898	279.1898	2.477515972821901
1899	279.177	2.477515972821901
1900	279.1624	2.477211909948917
1901	279.1539	2.4770776590130446
1902	279.1462	2.4770776590130446
1903	279.1337	2.476948403745351
1904	279.1238	2.4768080560552526
1905	279.1142	2.476442515877946
1906	279.0933	2.476442515877946
1907	279.0864	2.47614654802646
1908	279.0779	2.4760296697815605
1909	279.0593	2.4758800648124693
1910	279.0487	2.4757127812951705
1911	279.0409	2.475555387161817
1912	279.0313	2.475555387161817
1913	279.0177	2.4752908614341327
1914	279.0058	2.4751359549396277
1915	278.9888	2.4749851265415947
1916	278.9791	2.4748467771187674
1917	278.9664	2.4748467771187674
1918	278.9559	2.4746802684397986
1919	278.9441	2.4743673153165044
1920	278.9352	2.4743673153165044
1921	278.9178	2.4740763431331967
1922	278.9106	2.473931754222767
1923	278.8989	2.4737823939394636
1924	278.8858	2.4737823939394636
1925	278.8756	2.4736101555349514
1926	278.866	2.4734944803285104
1927	278.8485	2.4731709853258357
1928	278.8393	2.4730288840542536
1929	278.8322	2.4730288840542536
1930	278.8253	2.472862395765767
1931	278.8052	2.4725514613002266
1932	278.7925	2.4724261006146637
1933	278.7841	2.4724261006146637
1934	278.774	2.4721336195356614
1935	278.7575	2.4721336195356614
1936	278.7452	2.471839058627458
1937	278.7353	2.471682215037128
1938	278.7201	2.4715263094089877
1939	278.7109	2.471340042352609
1940	278.7011	2.471340042352609
1941	278.6868	2.4710792480831976
1942	278.6708	2.4708969775613623
1943	278.6606	2.470725187747461
1944	278.6508	2.470725187747461
1945	278.6388	2.4706158335905535
1946	278.6315	2.4705266252302187
1947	278.6315	2.4703364228107447
1948	278.6042	2.470123525784402
1949	278.5925	2.4699983282226983
1950	278.5843	2.469686965557029
1951	278.5708	2.469686965557029
1952	278.5538	2.469458062002031
1953	278.5442	2.469458062002031
1954	278.5355	2.4692643524195903
1955	278.5298	2.469099576931622
1956	278.5088	2.4689849212493
1957	278.5025	2.468677391994314
1958	278.4862	2.468534679008261
1959	278.4781	2.4683585664120997
1960	278.457	2.468197175744203
1961	278.457	2.468077463222255
1962	278.4472	2.468077463222255
1963	278.4261	2.467734841947124
1964	278.4101	2.467734841947124
1965	278.4033	2.4674608142546592
1966	278.3949	2.4674608142546592
1967	278.3862	2.4671681496613154
1968	278.3756	2.4671681496613154
1969	278.3552	2.4668843753182816
1970	278.3478	2.4668843753182816
1971	278.3328	2.4665544369231798
1972	278.3222	2.4664097868413024
1973	278.3078	2.466282652183775
1974	278.2998	2.4661456689232657
1975	278.2873	2.4659534682365205
1976	278.2873	2.465805127477336
1977	278.2652	2.4656595598237523
1978	278.2559	2.4654852415900383
1979	278.2378	2.465312921623596
1980	278.2294	2.4651596055867153
1981	278.2174	2.4651596055867153
1982	278.2075	2.464922239981538
1983	278.197	2.464922239981538
1984	278.1886	2.4645654065402
1985	278.1674	2.464421816763406
1986	278.1588	2.464421816763406
1987	278.1484	2.4641543548062614
1988	278.1425	2.4641543548062614
1989	278.1179	2.4639976335588263
1990	278.1087	2.4638401578635434
1991	278.1002	2.463699198458974
1992	278.0824	2.4633642440052115
1993	278.0708	2.4633642440052115
1994	278.0627	2.4632505466755603
1995	278.0474	2.4629424260965855
1996	278.0363	2.462765661004988
1997	278.0287	2.462765661004988
1998	278.0118	2.462483436338614
1999	278.0002	2.4623325875500983
2000	277.9915	2.4623325875500983
2001	277.986	2.462190751354788
2002	277.9768	2.462072608899981
2003	277.9535	2.461729477862791
2004	277.9441	2.461729477862791
2005	277.9316	2.4615637032411866
2006	277.9258	2.4614642792491894
2007	277.9067	2.4611515096402368
2008	277.8926	2.4611515096402368
2009	277.8815	2.460998601413003
2010	277.8663	2.460682181907707
2011	277.8597	2.460682181907707
2012	277.8518	2.4603869888945504
2013	277.844	2.460212833784695
2014	277.8275	2.4600792761252235
2015	277.8171	2.4599572798692506
2016	277.7962	2.4597953590488126
2017	277.7866	2.4597953590488126
2018	277.7762	2.4594599356139555
2019	277.7689	2.459325807020978
2020	277.7539	2.4591576467129372
2021	277.7434	2.4590231510912766
2022	277.7365	2.458869468025713
2023	277.7161	2.4587168860461968
2024	277.7067	2.4587168860461968
2025	277.6949	2.45841512729772
2026	277.6824	2.4582701917490897
2027	277.6824	2.4582701917490897
2028	277.6596	2.458000364495992
2029	277.6693	2.458000364495992
2030	277.6388	2.4576898174496162
2031	277.6259	2.4576898174496162
2032	277.6114	2.45750987144277
2033	277.5991	2.4572237521942646
2034	277.5892	2.4572237521942646
2035	277.5752	2.4570521255042226
2036	277.5569	2.456750856127322
2037	277.5476	2.4566367509880234
2038	277.5353	2.4564378826135456
2039	277.5301	2.4564378826135456
2040	277.5122	2.4561490718213683
2041	277.5025	2.4561490718213683
2042	277.4872	2.4558394219562167
2043	277.4757	2.4558394219562167
2044	277.47	2.455575936143133
2045	277.4529	2.455575936143133
2046	277.4434	2.4553835111610813
2047	277.4305	2.455249484520515
2048	277.4247	2.4549264177179695
2049	277.405	2.4549264177179695
2050	277.3952	2.454764170649814
2051	277.3859	2.454514305678948
2052	277.3679	2.4543575640410302
2053	277.3591	2.454202147784466
2054	277.3533	2.454072688611949
2055	277.3306	2.453843907399846
2056	277.3205	2.453843907399846
2057	277.3143	2.453735470814644
2058	277.3026	2.453428267807376
2059	277.291	2.453428267807376
2060	277.2704	2.4531470014936723
2061	277.2619	2.4529797791478205
2062	277.2553	2.4529797791478205
2063	277.236	2.452821732519032
2064	277.2269	2.4525455230449538
2065	277.2168	2.452395816123451
2066	277.2109	2.452395816123451
2067	277.1922	2.452226146919716
2068	277.1836	2.451886482264527
2069	277.1699	2.4517210542811236
2070	277.1614	2.4517210542811236
2071	277.1461	2.451602687531011
2072	277.1318	2.451439624843561
2073	277.1235	2.4513097578613965
2074	277.1124	2.4510468837627837
2075	277.0994	2.45085521322858
2076	277.0923	2.4507031410111226
2077	277.0706	2.4507031410111226
2078	277.0706	2.4503940212985125
2079	277.0502	2.4503940212985125
2080	277.0428	2.4501094925076314
2081	277.0256	2.4501094925076314
2082	277.0167	2.4497397518909594
2083	277.0039	2.4497397518909594
2084	276.9873	2.4494735133627565
2085	276.9773	2.4494735133627565
2086	276.969	2.449153382789671
2087	276.9576	2.449023556588471
2088	276.9511	2.449023556588471
2089	276.9257	2.448863837940128
2090	276.9132	2.4487186780961925
2091	276.9009	2.448604185537729
2092	276.8928	2.448300571255357
2093	276.8786	2.448135387957741
2094	276.8696	2.448135387957741
2095	276.8557	2.447832466951769
2096	276.8426	2.447832466951769
2097	276.8317	2.44767554179951
2098	276.8176	2.447494066506487
2099	276.8043	2.447333083648238
2100	276.7937	2.4470549166878537
2101	276.7842	2.4470549166878537
2102	276.7702	2.446739822563911
2103	276.7594	2.446584793726512
2104	276.749	2.446456252125701
2105	276.7253	2.4462878063509077
2106	276.7253	2.446135856476345
2107	276.7087	2.446135856476345
2108	276.7007	2.4460312736923093
2109	276.6868	2.4458231684293215
2110	276.6684	2.445517188850995
2111	276.6579	2.4453756585129196
2112	276.6484	2.4453756585129196
2113	276.643	2.4450811995571278
2114	276.6273	2.4448983988827515
2115	276.6173	2.4447810720472396
2116	276.6101	2.4447810720472396
2117	276.5874	2.444456394396587
2118	276.5772	2.4443009781400233
2119	276.5645	2.4441575922680525
2120	276.5518	2.4440234840655566
2121	276.5404	2.4438382365332965
2122	276.5305	2.443711448513969
2123	276.5251	2.443515781445222
2124	276.5023	2.443515781445222
2125	276.4901	2.4432677312272864
2126	276.4804	2.4431143540189577
2127	276.471	2.4429543499038626
2128	276.4535	2.4427860264719627
2129	276.4443	2.44261378806745
2130	276.4268	2.44261378806745
2131	276.4133	2.4423179425588577
2132	276.4056	2.4421998001040515
2133	276.3924	2.4420702797600873
2134	276.3829	2.4420702797600873
2135	276.368	2.4417006003148614
2136	276.3552	2.4417006003148614
2137	276.3467	2.4414342190532827
2138	276.3354	2.441256230532743
2139	276.3194	2.4411092355453947
2140	276.3081	2.4409555932607963
2141	276.2995	2.440808985692612
2142	276.2933	2.440808985692612
2143	276.2782	2.4406649473252062
2144	276.2583	2.4405000902753082
2145	276.2502	2.4401876265235907
2146	276.2441	2.440028723494543
2147	276.2208	2.4398809332783817
2148	276.2088	2.43970223109096
2149	276.1979	2.43970223109096
2150	276.1842	2.4394342185907925
2151	276.1754	2.4392799034202755
2152	276.1612	2.439125241611559
2153	276.1507	2.438939076507592
2154	276.1342	2.438939076507592
2155	276.1244	2.4386545477167108
2156	276.1188	2.4385067982815154
2157	276.0988	2.4385067982815154
2158	276.0988	2.4382169067937722
2159	276.0751	2.438039203739986
2160	276.0647	2.4378580139137163
2161	276.0489	2.4378580139137163
2162	276.0373	2.437742053240523
2163	276.0284	2.437595180596068
2164	276.0168	2.4374373990435507
2165	275.9972	2.4371604962930724
2166	275.9871	2.4369929884804673
2167	275.9793	2.4369929884804673
2168	275.9717	2.436814490197869
2169	275.9538	2.4364731331326444
2170	275.9441	2.4364090050656158
2171	275.9334	2.4361998802785094
2172	275.9174	2.4361998802785094
2173	275.9066	2.435925363214468
2174	275.8918	2.4357468649318696
2175	275.8827	2.4354350128946236
2176	275.8761	2.4354350128946236
2177	275.8522	2.4352526200298934
2178	275.8431	2.4352526200298934
2179	275.8308	2.434979489518653
2180	275.8169	2.434797055872959
2181	275.8034	2.4346264283165526
2182	275.7896	2.434530124068356
2183	275.7822	2.4343717511918492
2184	275.7735	2.4343717511918492
2185	275.7674	2.4341869522502013
2186	275.742	2.4340471347126442
2187	275.7335	2.433753634109524
2188	275.7199	2.433621911593464
2189	275.711	2.433621911593464
2190	275.7045	2.433272153649506
2191	275.6795	2.433272153649506
2192	275.671	2.4330137246760484
2193	275.6633	2.4328281508960705
2194	275.6532	2.432630444779087
2195	275.6427	2.4325180524403076
2196	275.6241	2.4325180524403076
2197	275.6084	2.4323569676296466
2198	275.5982	2.4320834293087583
2199	275.5867	2.4320834293087583
2200	275.5867	2.431744152072735
2201	275.5601	2.431610410898921
2202	275.5475	2.4314282423294977
2203	275.5406	2.431289566658953
2204	275.5253	2.431289566658953
2205	275.5162	2.43113959466118
2206	275.506	2.4308054354362287
2207	275.4854	2.4308054354362287
2208	275.4758	2.4305310407150813
2209	275.4692	2.4303503402603885
2210	275.447	2.4302156815148686
2211	275.4323	2.4302156815148686
2212	275.4243	2.430059001048398
2213	275.4152	2.429732834892533
2214	275.404	2.429732834892533
2215	275.3837	2.42944388136698
2216	275.3765	2.42944388136698
2217	275.3618	2.4292680950185352
2218	275.3483	2.4289990833847317
2219	275.3388	2.4289990833847317
2220	275.3279	2.428694551530653
2221	275.3186	2.428520457592245
2222	275.2986	2.4283982982124135
2223	275.2886	2.4283982982124135
2224	275.2717	2.4282456958424152
2225	275.2622	2.428087751166038
2226	275.2464	2.427739094308128
2227	275.238	2.427739094308128
2228	275.23	2.427586736623918
2229	275.2216	2.4272493353122715
2230	275.2014	2.4271277468659465
2231	275.1906	2.4269729015428885
2232	275.1773	2.4269729015428885
2233	275.1714	2.4268325742432717
2234	275.1495	2.4265015959335696
2235	275.1378	2.4265015959335696
2236	275.1294	2.4263579245948463
2237	275.1202	2.426061650886124
2238	275.1	2.425843758191603
2239	275.0842	2.4257039406540453
2240	275.0726	2.4257039406540453
2241	275.0655	2.4255687109750195
2242	275.06	2.425271560475556
2243	275.0509	2.4250798287699045
2244	275.0276	2.424968761812478
2245	275.0161	2.424968761812478
2246	275.0084	2.424642840342402
2247	274.9837	2.424518743866746
2248	274.9746	2.424518743866746
2249	274.9646	2.4243182034727138
2250	274.951	2.424207952134582
2251	274.9336	2.4240153232477066
2252	274.9256	2.423718764072232
2253	274.9163	2.423718764072232
2254	274.9025	2.4233988781849347
2255	274.8968	2.423260793838378
2256	274.8753	2.423260793838378
2257	274.8602	2.4229748988851783
2258	274.8491	2.422788611438318
2259	274.8431	2.4226500377201856
2260	274.8233	2.4226500377201856
2261	274.8142	2.4223638980811972
2262	274.7985	2.422219003313532
2263	274.7868	2.4220239479592554
2264	274.7754	2.421865228444549
2265	274.7625	2.421865228444549
2266	274.7503	2.421563306572212
2267	274.7408	2.421563306572212
2268	274.7229	2.4214197371859005
2269	274.7137	2.421114491664939
2270	274.7086	2.420952264987266
2271	274.6941	2.420809919029896
2272	274.674	2.4206532385634256
2273	274.6641	2.4204630973153987
2274	274.6493	2.4204630973153987
2275	274.6397	2.4201794249247763
2276	274.6251	2.4201794249247763
2277	274.611	2.4200273934882843
2278	274.6021	2.419874546432497
2279	274.5948	2.4195692193496066
2280	274.5845	2.41939712367847
2281	274.5641	2.419278879271252
2282	274.5527	2.4191315376457037
2283	274.5358	2.4189604818891675
2284	274.5273	2.418766731525763
2285	274.5117	2.4186290549888536
2286	274.5009	2.4186290549888536
2287	274.4892	2.4183759071503275
2288	274.4727	2.4183759071503275
2289	274.4664	2.4181394795073388
2290	274.4584	2.41804117699187
2291	274.447	2.417828708165657
2292	274.4233	2.41769406981062
2293	274.4131	2.4174031384082766
2294	274.4008	2.4172545325728216
2295	274.3961	2.4170801531676607
2296	274.3961	2.416968209419492
2297	274.3961	2.416968209419492
2298	274.3512	2.4166186349898755
2299	274.3348	2.4164370577444414
2300	274.3211	2.416338306638361
2301	274.3124	2.416160787098917
2302	274.3047	2.416160787098917
2303	274.2862	2.4159958077061248
2304	274.2721	2.4156995951688494
2305	274.2554	2.415534330309304
2306	274.2461	2.415534330309304
2307	274.2366	2.415229961579085
2308	274.224	2.415076992180404
2309	274.2096	2.414920862256957
2310	274.1998	2.414920862256957
2311	274.1839	2.414640656248337
2312	274.1751	2.414640656248337
2313	274.1619	2.4143147551687427
2314	274.1552	2.4141527323958925
2315	274.1424	2.4141527323958925
2316	274.1218	2.4138542361245934
2317	274.1109	2.413689623760484
2318	274.1032	2.4135508461375275
2319	274.0958	2.413355301411674
2320	274.086	2.4131950730012726
2321	274.0627	2.4131950730012726
2322	274.0516	2.4129278761203987
2323	274.0378	2.412757493249781
2324	274.0321	2.412757493249781
2325	274.0109	2.4126197759319066
2326	274.0002	2.4124668677046737
2327	273.9842	2.412118292408693
2328	273.9728	2.4119782709663116
2329	273.9544	2.4118408391151913
2330	273.9454	2.4116545924492954
2331	273.9354	2.4114748503472727
2332	273.9243	2.4114748503472727
2333	273.9182	2.411237647865954
2334	273.8979	2.411021671876774
2335	273.8979	2.4108647467245152
2336	273.8722	2.4108647467245152
2337	273.86	2.4107660975708476
2338	273.86	2.410442724911066
2339	273.8469	2.410248566738014
2340	273.8228	2.410133278950738
2341	273.8161	2.4099844080390125
2342	273.8051	2.409843244729619
2343	273.7912	2.4096478631276255
2344	273.7672	2.4094835158397863
2345	273.7574	2.4094835158397863
2346	273.7514	2.409358257106636
2347	273.7312	2.4090316423601594
2348	273.7192	2.4090316423601594
2349	273.7115	2.408745441549724
2350	273.6899	2.40855264953899
2351	273.6777	2.40855264953899
2352	273.6691	2.4084202337465306
2353	273.6639	2.4080847287497438
2354	273.6446	2.4080847287497438
2355	273.6379	2.407794878042966
2356	273.6379	2.407634466118223
2357	273.6037	2.407634466118223
2358	273.5892	2.407503131021328
[truncated: 21,941 more rows]
