# Supplementary material for: Directional ballistic transport in the two-dimensional metal PdCoO2
Source: Nat Phys. 2022 May 9;18(7):819–24. doi: 10.1038/s41567-022-01570-7 (PMC9279146; doi:10.1038/s41567-022-01570-7)
Supplement: Supplementary file 2 — Source data for Supplementary Figs. 1, 3, 4, 5, 6, 8 and 9c–f. [file 41567_2022_1570_MOESM2_ESM.zip › FigS9e.txt]

	T [K]	resistance [mΩ] (V_A)	resistance [mΩ] (V_B)	resistance [mΩ] (V_C)	resistance [mΩ] (V_D)	resistance [mΩ] (V_E)	resistance [mΩ] (fit V_A)	resistance [mΩ] (fit V_B)	resistance [mΩ] (fit V_C)	resistance [mΩ] (fit V_D)	resistance [mΩ] (fit V_E)
15360	117.1411	0.24716253056597468	0.027751979765943974	0.3101843597727289	0.26069678862489115	0.27541015749358577	0.2510674454899215	0.02831768859442222	0.3108548065857061	0.2591767920175299	0.27804913068106596
15370	117.0482	0.2520583702349968	0.02651017584001842	0.313412305112687	0.2591565994750665	0.2720754151998992	0.2507302021325869	0.02827965119632426	0.3104372545673152	0.2588286558770093	0.27767564449630044
15380	116.957	0.24749196591332487	0.028190252689498364	0.3144743565482524	0.257830548596386	0.2741869172166521	0.2503438005518511	0.02823606928304866	0.30995883814654174	0.25842977372830955	0.277247717158259
15390	116.8665	0.24969435760251918	0.03073894716320321	0.3103131430886094	0.25906194373789426	0.27437893144611264	0.2500061293291055	0.028197983626366448	0.3095407563740072	0.25808119590255013	0.27687375712629536
15400	116.7692	0.2499483954019733	0.03005884946192223	0.30782204589385875	0.2545840694733037	0.2758807228335972	0.2496763281158514	0.028160785621516526	0.30913241871733577	0.25774074228345234	0.2765085128770303
15410	116.6794	0.2506631216236436	0.030229115832542747	0.30935831435424777	0.2591038851595678	0.2808732558968618	0.24933362787801322	0.028122132746400044	0.3087081103569181	0.2573869730080561	0.2761289833724019
15420	116.5867	0.2488586873256932	0.026888319875751146	0.306179450708296	0.25798452514843556	0.27762916816133926	0.24903138247444062	0.028088042738431213	0.30833389044845627	0.25707496523680906	0.2757942562971663
15430	116.4972	0.24917911843166507	0.025993831208431437	0.30586561339282314	0.25968384218294516	0.2711021331719858	0.2486856656258033	0.028049049622288845	0.3079058471236562	0.2567180819156705	0.2754113859929825
15440	116.4013	0.2468145974439932	0.02836290960041991	0.3078774820277934	0.25961256231212265	0.27265409498085097	0.2483486920791196	0.028011042655910052	0.30748862916664693	0.2563702243005431	0.2750381986148456
15450	116.3105	0.24788110757824156	0.030929585868233894	0.30895852476615787	0.25279762671293693	0.27345373981957666	0.24800890867003514	0.027972718767485444	0.3070679322272014	0.2560194660659363	0.2746618994043627
15460	116.2169	0.24586899535640744	0.030377312809662903	0.30424806740945776	0.258972672329488	0.26928908648978583	0.2476347818774069	0.027930521317362823	0.3066047136225989	0.2556332551745482	0.2742475659998396
15470	116.1246	0.2488025161948736	0.027163620690278736	0.30551524016590914	0.2553203118285713	0.2768356998382239	0.247291174022083	0.027891766072824155	0.3061792815113205	0.2552785489660985	0.2738670313380018
15480	116.0309	0.24532533489390054	0.02841057277161954	0.30647906890535587	0.2540448041650806	0.2717437197900811	0.2469563725309655	0.02785400409078816	0.30576475284726834	0.2549329335627905	0.2734962494416301
15490	115.9394	0.2446367063570158	0.02681754645379089	0.3031575078382273	0.2557145984716832	0.26990941327002776	0.2466164374531718	0.02781566309577585	0.30534386812183906	0.25458201876065484	0.273119782262924
15500	115.8429	0.24518524067494762	0.028618187574733386	0.3060901560002766	0.25397570598530017	0.2731223176506755	0.2463194182340136	0.027782162544805304	0.30497611892303916	0.25427540597683196	0.2727908430190433
15510	115.7524	0.24492602400695193	0.025724613499247224	0.305097177326732	0.2549719529591145	0.2722409441237385	0.2459353012629913	0.027738838310761276	0.3045005311521897	0.2538788822295385	0.2723654458128696
15520	115.6549	0.24400152501436814	0.0275745534242269	0.30429173723879177	0.25224695730318925	0.2682037396774433	0.2456025632645745	0.027701309068352678	0.3040885573658641	0.2535353969686608	0.2719969491683771
15530	115.5616	0.24574874393520396	0.025705087999864828	0.3015909286993803	0.2518067301775423	0.2730606880559574	0.24530573482868728	0.02766783003566876	0.30372104438206476	0.25322898113030823	0.27166822121084033
15540	115.4669	0.24508929498647003	0.02688547668751255	0.2996493634696303	0.25369327019380633	0.2663991909995742	0.2449340930081199	0.027625912863480408	0.30326090250255433	0.25284533547427246	0.2712566398330482
15550	115.3758	0.2444445269121172	0.028849150496475833	0.29995663241236387	0.25139544540762204	0.26797746654418264	0.24459707475907982	0.02758790085515997	0.30284362919809715	0.2524974317129261	0.2708834029484877
15560	115.2774	0.24824633324941464	0.028485313482241707	0.3023179126356723	0.25354683636195163	0.27107614139453223	0.24425048781100583	0.027548809601225	0.30241450857475854	0.25213965018859635	0.27049956903712835
15570	115.1929	0.24458620338661222	0.03184358499609483	0.30104341109183697	0.24994533468007446	0.2725590410321099	0.2439532067637603	0.027515279518882003	0.30204643519804986	0.2518327671197765	0.27017033982705185
15580	115.0875	0.23741838455674094	0.025397256477382887	0.29961984074172326	0.2511729129213325	0.26087597112198974	0.24358943814571	0.02747425035866463	0.30159604138779167	0.25145724896656085	0.2697674777681314
15590	114.994	0.2436978632753672	0.030622012336013048	0.30232666905389355	0.2504970716357302	0.2718328916455952	0.24325468614648707	0.027436493958778313	0.3011815740012711	0.25111168465370964	0.26939675068244323
15600	114.9003	0.24260057223410597	0.027228058100186466	0.29824943163604994	0.24906925228345111	0.2737751685726172	0.24292035961790612	0.02739878554737222	0.3007676334038522	0.25076655955397836	0.2690264947918231
15610	114.8081	0.24176601398426753	0.0274333249377468	0.2966954109886479	0.24917753617612282	0.26610362481704186	0.24255789375424158	0.02735790332373972	0.30031885257635993	0.2503923862334305	0.26862507549153586
15620	114.7095	0.2414616871472207	0.027753437050834197	0.2985198554179326	0.2527444887681098	0.26964577814813523	0.24223952437037477	0.027321994705429023	0.2999246690411285	0.2500637336858006	0.26827249162608535
15630	114.616	0.24095906365777092	0.027099340023222573	0.2957413892681572	0.25225777679624056	0.2709485505952117	0.24190503100621377	0.027284267476776463	0.29951052187912763	0.2497184363617878	0.26790205097041975
15640	114.5203	0.24242006801350233	0.026671992923680922	0.302312596087599	0.2500331445672972	0.26774144358192525	0.2415659795982149	0.02724602615014618	0.29909073125414065	0.24936843377151688	0.26752656242762485
15650	114.4289	0.24146517785288799	0.027698260601677988	0.2964922383626733	0.2498085511243242	0.2637639094447035	0.24126351068286045	0.027211910932469163	0.29871623460843966	0.24905619526917497	0.2671915878202708
15660	114.3263	0.23982924000222344	0.027878921141503914	0.29773989451595817	0.2506491100836017	0.2655914209503269	0.24089219614740223	0.027170030674496373	0.2982564979513151	0.24867288746938532	0.2667803689002235
15670	114.2356	0.24119201742554292	0.0291929180712697	0.29557580527250515	0.2518638883646974	0.2610003020936272	0.24059270233351598	0.027136251016042296	0.29788568487593786	0.2483637201627253	0.2664486891221745
15680	114.1366	0.239401787418979	0.027716029945678865	0.2991974335837819	0.24900811198060752	0.2658177067924674	0.24021958373867539	0.027094167279710542	0.29742371455395383	0.24797855003338345	0.2660354722643142
15690	114.0437	0.24264770735134758	0.029659315957761476	0.2946475656329502	0.2528367446451357	0.262919514521856	0.23992183092191877	0.02706058398687633	0.29705505706400076	0.24767117995714524	0.265705720584659
15700	113.9425	0.2413172888542897	0.02661352762823248	0.29508596691619116	0.24566549653584976	0.27085862679763945	0.23956501431854157	0.02702033893861833	0.29661327077023036	0.2473028383650228	0.26531055765866524
15710	113.8496	0.24066658361489715	0.027869797224840176	0.29511034678404946	0.2460073272773535	0.2628817924482949	0.23922224303588696	0.026981678050416024	0.29618887444690456	0.24694899575009988	0.26493094947418483
15720	113.7551	0.2371249513478779	0.026877243239697434	0.2909166536637862	0.24936032587695411	0.26198495221457235	0.2389083941778089	0.02694627929845347	0.2958002879223369	0.24662500973886572	0.26458337194582965
15730	113.6559	0.24047940087792882	0.030154259894743216	0.29671876779167783	0.24500680588361395	0.265673162347418	0.23858066124679364	0.026909314573438974	0.2953945110734758	0.24628669120643595	0.2642204182527033
15740	113.5582	0.23817330896539776	0.027971964757266262	0.29297063740845475	0.24690918328232608	0.2629066573717344	0.23825441466912795	0.026872517492983937	0.2949905745272556	0.24594990703578776	0.26385911064816464
15750	113.4607	0.23690620822593225	0.024808839999943638	0.2943704675709962	0.24391392058736974	0.2528658119715145	0.23787834731527918	0.026830101168573428	0.2945249532504081	0.24556169290407162	0.2634426281344276
15760	113.3674	0.2379543963917207	0.03151603734103265	0.2933213558932715	0.24618047305652016	0.2582842852613205	0.23754115983589	0.02679207007290251	0.29410747041632695	0.24521361444632486	0.2630692038326916
15770	113.2672	0.23696605010488386	0.027213241664420285	0.29207118126362835	0.24669762279564608	0.26197565143266394	0.23719671939917852	0.026753220922200838	0.2936810074588324	0.24485804876454642	0.2626877471137126
15780	113.1711	0.238756320356234	0.025739670980101353	0.29145776599588186	0.24714060139378202	0.2591097905524078	0.23691075523240387	0.02672096726140429	0.293326945881555	0.24456284810548848	0.2623710509852183
15790	113.0742	0.23673372330851813	0.029864956224574933	0.2907685295509106	0.24374622479951488	0.26184812841403593	0.23653001728056988	0.026678024144127278	0.2928555417847545	0.2441698125179271	0.2619493959342492
15800	112.976	0.2350751403520957	0.024966216177354898	0.2934342742907976	0.24016853532219576	0.25539892895936434	0.23621104281837926	0.02664204727953513	0.2924606090822826	0.24384053534826153	0.2615961419639923
15810	112.8794	0.2369498674645331	0.023552933877299842	0.2903805316851811	0.24221496787408278	0.2580394211549763	0.2358714102797475	0.02660374040766355	0.29204009894047356	0.24348993285714374	0.26122000983768934
15820	112.7807	0.23875363454629098	0.0284885053174177	0.28827920524489997	0.24332131611038843	0.25986513223595326	0.23553250096138145	0.026565515107204896	0.291620484241303	0.2431400769459261	0.26084467865459826
15830	112.6841	0.2350377720090239	0.026504663151565945	0.2929675872772891	0.2391723307113142	0.25866338055671056	0.2351942055021592	0.02652735904340909	0.29120162958119306	0.24279085472117992	0.26047002730078955
15840	112.5856	0.23423207986163316	0.02555868784654174	0.2897413406909386	0.24365923251689628	0.25884677181118837	0.23490807689457358	0.026495086835470093	0.2908473644043753	0.24249548430995926	0.2601531490593795
15850	112.4903	0.2356770074843459	0.02620836938566184	0.2892043163818636	0.2439307301991268	0.2550672907395057	0.23457478730100928	0.026457495379103066	0.2904347076700772	0.24215142963770075	0.25978404154098034
15860	112.3909	0.2334058374555142	0.024157370533242368	0.289064677564439	0.23693061562969694	0.25229840496699557	0.23420125121809035	0.0264153645546378	0.289972220442464	0.2417658285356351	0.2593703623284845
15870	112.29	0.23117183454582318	0.02749142442927003	0.28485619978060917	0.24005828367129287	0.2582066594231563	0.23389599479151318	0.02638093493588579	0.28959427248805075	0.2414507124869231	0.25903230064199634
15880	112.1927	0.23652191288053429	0.024681304272435735	0.287713821070425	0.24271450522387403	0.2542301631777895	0.23353548864722207	0.02634027374737332	0.2891479180531382	0.24107856218365434	0.25863305166796174
15890	112.0914	0.23427556964850255	0.02775219327512556	0.2883159339076857	0.2421458802850355	0.25882926956547914	0.23320129702396658	0.02630258055182681	0.28873414448641027	0.2407335763466197	0.2582629451806561
15900	111.9937	0.23133627897858142	0.02414903160172444	0.2875151346790397	0.24071207716849058	0.2520997270481969	0.2328726604667474	0.02626551390756349	0.2883272488284247	0.2403943250013346	0.25789899075053674
15910	111.8965	0.23254013397744044	0.023337263127059547	0.29149660221457707	0.23854355464411428	0.25524981567200655	0.23252420639703833	0.02622621206253047	0.2878958164607912	0.24003461604832232	0.25751308906194537
15920	111.7982	0.23462098005783252	0.024600571113146504	0.287014212061344	0.23652889429186888	0.258480148163231	0.2322296346318918	0.0261929875578646	0.287531097534761	0.23973052976998926	0.25718686029476145
15930	111.6954	0.23190441250739885	0.02435841908176362	0.28971917640446865	0.24013798741131376	0.2540688006483966	0.2318956186250364	0.02615531416994596	0.2871175414044353	0.23938572522167212	0.25681694829697743
15940	111.597	0.22925921378994668	0.026136715238327526	0.2868712774077432	0.24092720673226367	0.2613038685160292	0.23157017988281095	0.02611860820457909	0.2867146050656656	0.23904977497912425	0.2564565353442382
15950	111.4975	0.2301804508367006	0.02862090240328543	0.2844062948429513	0.23972638068310384	0.25210831189654004	0.231197303957905	0.026076551838787664	0.2862529352012555	0.23866485535782841	0.256043587235535
15960	111.4014	0.23033289596872755	0.02580773063258289	0.2831021434824104	0.23612728097951952	0.2551408454998225	0.23086077424175966	0.026038594931686556	0.28583626676533563	0.23831745590873252	0.2556708913854619
15970	111.3001	0.2284580311767584	0.028907247022593764	0.2872224004585688	0.23877046110322117	0.2497222133490182	0.23056479355413087	0.026005211515824418	0.28546980340635086	0.23801191520046153	0.2553431022818886
15980	111.2081	0.2320394634191953	0.025799628298044962	0.281898207993979	0.23859548948164844	0.2540759027940898	0.23023694327943015	0.02596823355571312	0.2850638812704392	0.23767347553420695	0.25498001863440023
15990	111.1024	0.23499945473625616	0.02613359457287873	0.2856973814749996	0.23811245037605766	0.25580335517045527	0.22991390249932186	0.02593179805450127	0.28466391392690765	0.23734000070669228	0.25462226134767446
16000	110.9993	0.23029939112513215	0.02783780177254246	0.28355352900457165	0.24076044292893162	0.24622631398616307	0.22958035267418292	0.025894177246831133	0.2842509349913952	0.23699567739751604	0.254252865631166
16010	110.8996	0.2280521540352172	0.025915889766417385	0.28137789374376887	0.237140485835356	0.25131349219586663	0.22920821593466992	0.025852204253146074	0.28379018033656916	0.2366115208369128	0.25384073614654024
16020	110.7989	0.23031590631450582	0.022825644716076583	0.2842142001239184	0.2368865306436209	0.25015179678778526	0.22888487261539972	0.025815734628793486	0.28338983840941734	0.2362777336983803	0.25348264380741126
16030	110.7091	0.2281193924822453	0.024554148964064874	0.2842893795027104	0.23382688264516427	0.2549133692592687	0.2285846978888351	0.02578187817076411	0.2830181822738077	0.23596786348592025	0.2531502099404443
16040	110.5989	0.22865275239762833	0.02628132937040143	0.28477189754422677	0.23424138064354152	0.25163166747566384	0.22825293695620763	0.02574445913079416	0.28260741822455654	0.23562538684954337	0.2527827953649266
16050	110.4935	0.22655341489704486	0.026377438156170534	0.28540281082138935	0.23626457289046404	0.2508747075280833	0.22791364607129963	0.025706190793762247	0.28218733109538463	0.23527513704738498	0.25240704160914756
16060	110.4043	0.23081735635071554	0.027126496781329543	0.28070903598764774	0.2349297041673097	0.25098971230005257	0.22756064593159814	0.02566637620127158	0.2817502700899743	0.23491073518870897	0.25201610529407587
16070	110.2942	0.2249038150005344	0.023990411648604538	0.2818676389016306	0.2334388339439153	0.24933407780375685	0.2272642445628656	0.02563294533713724	0.2813832858719715	0.2346047602115557	0.251687850299694
16080	110.1917	0.22734463798471885	0.027905620379936043	0.2771547202585316	0.23620568205935513	0.2418399902557663	0.22690680372301184	0.025592629881765656	0.2809407266906258	0.23423577422044656	0.25129199605185515
16090	110.0901	0.22318896136040012	0.022678483089035417	0.27849808063157677	0.23468764025082717	0.2462968630963938	0.2266051673890449	0.025558608570251645	0.2805672608911409	0.23392439519143332	0.25095794350164224
16100	109.9872	0.2253174064321486	0.02471288816884076	0.27978401169469647	0.23304223852096276	0.25296105867159996	0.22627560884572548	0.025521437935942047	0.2801592236920436	0.2335841920803815	0.2505929680015344
16110	109.9016	0.22675586735316094	0.026364012283675332	0.28085343639872545	0.23404821414230734	0.24610782698111305	0.22590334039391238	0.025479450086536085	0.27969830595991585	0.23319989955324016	0.2501806926497674
16120	109.8103	0.2260230945220942	0.026759267131617692	0.2796129671169995	0.23447072508943426	0.24296723612684953	0.22557542386393345	0.025442464653547003	0.27929230179117964	0.2328613914916967	0.24981753562668665
16130	109.727	0.22707606334485533	0.02529155820631796	0.27951580984864216	0.23095272286636176	0.2524539256479477	0.2252772447782785	0.025408833282197882	0.27892311652377755	0.23255358137829885	0.24948731186792
16140	109.6428	0.22690092227155118	0.027182631480026937	0.27691828213953223	0.2304054382549492	0.2485103877643425	0.22491638979595632	0.025368132748533695	0.2784763301811023	0.232181070969714	0.24908767656697198
16150	109.5554	0.22501976234775972	0.026111559493353986	0.27708136248585247	0.23418838249639276	0.24735025766663024	0.2245898199244633	0.025331299204036456	0.2780719933542326	0.23184395306301772	0.24872601092490487
16160	109.4678	0.2195543361013233	0.02652039589756979	0.2775737256729646	0.23471943786822846	0.2507397731143522	0.22426177567346614	0.025294299365499838	0.2776658310499311	0.23150531315513426	0.24836271245489935
16170	109.3806	0.2227416405616465	0.025942244806020066	0.2747495626275181	0.23132583016119265	0.2493914266241099	0.22393442111596742	0.025257377316919925	0.27726052267768214	0.23116738521748675	0.24800017779828787
16180	109.2962	0.22445250784979906	0.025984824848906376	0.27332533988823854	0.23371644883365014	0.23888901588896372	0.22358960070922673	0.025218485309714326	0.2768335892668809	0.23081142729284687	0.24761830027470752
16190	109.208	0.22232832025280255	0.025967170943897538	0.27712274895310557	0.2347411276898504	0.24695989806739393	0.2232640326494703	0.02518176475873058	0.27643049281585125	0.23047534355587979	0.2472577441069569
16200	109.1216	0.22418268350341633	0.02895999078033075	0.2741835218275839	0.23110163916608178	0.24588315940300756	0.22295017101929043	0.025146364566213275	0.2760418904777271	0.23015134436001158	0.24691015243390912
16210	109.0373	0.22383775603152087	0.023474445529822623	0.27564485661419136	0.2305987720897681	0.24533876182546907	0.22260909283838362	0.025107894641550506	0.27561959043898854	0.2297992495331331	0.24653241930522596
16220	108.9464	0.2232048347513411	0.022533993715798773	0.2747209888293071	0.22930227571119421	0.2465581195396065	0.22227850055307297	0.02507060741234053	0.2752102733301597	0.22945797929076706	0.24616629896907027
16230	108.8654	0.22347131666232145	0.024466632863781496	0.2725924081961736	0.2251786191096743	0.24084869974509604	0.22198138713966387	0.025037096237278674	0.2748424075063804	0.22915126927026844	0.2458372554080826
16240	108.7722	0.22339331167590812	0.02734401836810629	0.2763505341134038	0.22785499482756139	0.24709982495276206	0.22160494141229853	0.02499463723643358	0.2743763177529207	0.2287626645437701	0.24542035385783073
16250	108.6833	0.22367801176616303	0.025410506331892083	0.27320189006560447	0.22529431439744912	0.2480562486515457	0.22128622797993888	0.024958689813179214	0.27398170824001034	0.22843365683506187	0.24506738896972646
16260	108.5965	0.21852961064589682	0.026730737390856876	0.2743015068318794	0.23118655354684386	0.24400398206447374	0.22099006688637193	0.024925286049481184	0.27361502151453965	0.22812792989383573	0.24473940007237194
16270	108.5103	0.22380398218330194	0.025494247259414043	0.2743985137118251	0.22737503338904264	0.2458634500484966	0.22065762184804055	0.02488778984979724	0.27320341045166685	0.22778474705550028	0.24437122787176313
16280	108.4203	0.22042389036999366	0.024783756271955948	0.27099922513549335	0.22504006690147732	0.2411877387693245	0.22033279776321535	0.0248511532111279	0.2728012351403051	0.22744943132346362	0.24401149563234958
16290	108.3309	0.2212826865718653	0.023870808380273816	0.27264595706144945	0.22797649595528402	0.2468889592181809	0.21997507434060876	0.024810805883482383	0.2723583260840212	0.22708015362232722	0.24361532843318948
16300	108.2446	0.2197281130881895	0.02511407043834825	0.27101294860759184	0.22638209919657748	0.24051572709285238	0.21968098552056245	0.02477763584979314	0.27199420510809724	0.22677656588796724	0.24328963451219016
16310	108.1565	0.21779823790976097	0.02391287434896993	0.26969076122838775	0.2279806559952904	0.23678263978708627	0.21931621509077537	0.02473649369606227	0.27154257092199885	0.22640001356502237	0.2428856629789532
16320	108.0671	0.21749699933051928	0.02286264047715389	0.2713313378202	0.22578326948661306	0.24274819858252056	0.21901217361038403	0.024702201110081205	0.27116612723215033	0.22608615170461938	0.24254894680633735
16330	107.9778	0.21790221137401464	0.025214910528273318	0.2688025354970614	0.2263612057980932	0.24061247555890758	0.2186943797693556	0.0246663574067691	0.27077265629530994	0.22575809328955904	0.2421970003360918
16340	107.8886	0.21802374639208363	0.024659884090881382	0.2678139413870674	0.22577913698251303	0.23513297846432318	0.2183085210029473	0.024622836717070537	0.270294911950689	0.22535977148780412	0.24176967414748082
16350	107.802	0.2178846074572666	0.023667028269842048	0.26703808333514	0.22698645938742623	0.24105485048525033	0.21800372357377937	0.02458845886825499	0.2699175322959634	0.22504512926187642	0.24143212078587878
16360	107.7103	0.21570716541737758	0.02366956983399871	0.26865741491612527	0.22533659895887873	0.23599129596505364	0.21767210073950288	0.02455105540428332	0.26950693923079216	0.22470279518435463	0.24106485914984851
16370	107.6194	0.21348743246161891	0.025638494316674754	0.26835584378786065	0.2239810274704379	0.24403235463875367	0.2173727889280676	0.024517296273734487	0.2691363514985955	0.2243938157587291	0.24073338093366736
16380	107.5314	0.2194743337026258	0.022370208662090475	0.26800288854018917	0.2250038021128064	0.2362740198244908	0.21705179966681448	0.02448109216162994	0.2687389242075813	0.2240624587130503	0.2403778956381715
16390	107.4519	0.21621565193673453	0.026933535316690394	0.2651801615981664	0.22616104517664457	0.23827175406691387	0.21668661893325644	0.024439903730077615	0.2682867820109795	0.2236854828337383	0.2399734697066886
16400	107.352	0.2193769730921909	0.026067896442089223	0.2683443846145233	0.22513333101630517	0.23960170021727037	0.2163597968127524	0.02440304173462399	0.2678821328663683	0.22334810453052056	0.2396115247069449
16410	107.2598	0.21653809528201695	0.026797542465081894	0.26758249362155834	0.22342395490338907	0.23420635285251007	0.2160255317499114	0.024365340255887647	0.26746826837169024	0.22300304288184042	0.23924133688765745
16420	107.1714	0.21453375242206846	0.026351365889144666	0.26508938206935045	0.22415297437860485	0.23451119016289773	0.215735202717339	0.02433259428550402	0.26710880251146923	0.22270333637411363	0.23891980681050742
16430	107.081	0.21616727770370692	0.02500410134820751	0.2669265036062921	0.22053724934202143	0.23894076432959324	0.21538094053432622	0.02429263734819676	0.26667017892900446	0.22233763170879067	0.2385274728230099
16440	106.9913	0.2153265916556309	0.024247141824256302	0.262620762646773	0.2215241129262084	0.233534618653248	0.21505161747663412	0.024255493274115428	0.2662624332923556	0.22199767168942822	0.23816275811566967
16450	106.9035	0.21516812886899186	0.025192951066583712	0.26296947524671904	0.2201754254143566	0.2355272566348486	0.21475750151587136	0.024222320179247324	0.26589827871262406	0.2216940559377209	0.23783703413719873
16460	106.8134	0.210156801490566	0.02090253847769285	0.2659234425547279	0.22130352701668354	0.23884737948040677	0.21440087569576516	0.024182096649275956	0.2654567286338543	0.22132591129106877	0.2374420824975488
16470	106.72	0.21359901430861347	0.024400425530539067	0.26088445853558734	0.22376352346427833	0.23753104242223	0.21410442403688168	0.024148660112957278	0.2650896821499726	0.2210198843994191	0.23711377180844032
16480	106.6333	0.2147903298793473	0.023495971830523783	0.26274243322622703	0.22027143041094024	0.23413680350749463	0.21377303189869432	0.02411128266900585	0.2646793747171661	0.2206777884693489	0.23674676566091798
16490	106.5403	0.20874940721454852	0.023722515874740075	0.2630313823186473	0.21968772003171186	0.23182440375426142	0.21342748507866252	0.024072308730248633	0.2642515419103373	0.22032108066865042	0.23636408365795275
16500	106.4499	0.21574276934429587	0.024750579529275556	0.26085664091572786	0.2173023119999956	0.23643300791149724	0.2131231801736711	0.024037986432825776	0.2638747720658853	0.22000694687517125	0.23602707575105447
16510	106.3577	0.21077900600780675	0.027520550216496124	0.2604782636720498	0.22185729315682304	0.23439996204639257	0.21279192613383477	0.024000624564872626	0.2634646356171588	0.21966499350395619	0.23566022254301966
16520	106.2672	0.21438985401174512	0.022618475359201716	0.2614889203974749	0.22075376629184554	0.22925871390733898	0.2124435981886311	0.02396133694531779	0.26303335940839595	0.21930541474920456	0.23527446053326645
16530	106.1738	0.21206846908045335	0.023940512985438128	0.26118126383390566	0.21831864747657007	0.23599971136166537	0.21213126841241353	0.023926109529336256	0.26264665370870793	0.21898299688537648	0.23492856533927325
16540	106.1111	0.21187476033367855	0.022701367757178584	0.2599311421579286	0.22070386487508847	0.23365425369377837	0.21182512751778515	0.02389158015216755	0.26226761066550497	0.2186669678007601	0.2345895241328307
16550	105.9888	0.21470816273478088	0.022114133629195325	0.2594092138799766	0.2196888892486587	0.23032369050341803	0.21146307275614806	0.02385074429639119	0.2618193388368635	0.21829321886061906	0.23418856011483274
16560	105.9017	0.2138501438927271	0.024864118967397354	0.26088634368609936	0.2165300675062409	0.23173523825318734	0.21114394103745376	0.02381474969496863	0.2614242114299768	0.2179637793551474	0.2338351319880497
16570	105.8057	0.20983308429189262	0.023626942556442265	0.25783703224325943	0.21903055868135213	0.22636325404589677	0.21082781954350766	0.02377909461429459	0.2610328110806944	0.21763744730310114	0.23348503758847594
16580	105.7159	0.2110592177453256	0.02449168206597891	0.2610617664729071	0.21983031366370323	0.2337384669680017	0.21047326120738383	0.02373910427412397	0.26059382082138766	0.21727143691907733	0.23309237562092144
16590	105.6233	0.21050772755375377	0.0262910620424103	0.25804959249515486	0.21466698384589877	0.2392495308020033	0.2101575124991597	0.023703491239641807	0.2602028820302864	0.21694548969353594	0.23274269406955952
16600	105.5332	0.20686438400309531	0.024950122499163122	0.25589402455564575	0.21552834724150155	0.22573068649620626	0.20983359922484568	0.023666957330533336	0.25980183442317456	0.21661111419071125	0.2323839705235286
16610	105.4383	0.2105608707939476	0.026925397185474202	0.26080166230146806	0.2168377918505027	0.23178117026313583	0.2095078084515638	0.023630211659876072	0.2593984622232529	0.2162748005466888	0.23202316770770282
16620	105.3439	0.20577901791561826	0.01862657057135624	0.2581066956104973	0.2153547841874462	0.23148903547816482	0.20922891204663502	0.023598755166066347	0.25905315147281927	0.21598689593446954	0.23171429889841058
16630	105.2545	0.20889756394688244	0.023512639738270412	0.257086831301616	0.21321303715478113	0.2266823168291373	0.2088657924110085	0.023557799204037392	0.2586035611889022	0.21561204772546894	0.2313121555666769
16640	105.1591	0.20782369939567566	0.02160617304564976	0.2553468204338056	0.2127235800648628	0.2291992088137036	0.2085310148675819	0.023520039923041566	0.2581890621752685	0.21526645704334962	0.23094140019160364
16650	105.061	0.20820780516694914	0.02490930411883961	0.2553874443682672	0.2147701058152021	0.23382785911076662	0.20821044708568892	0.023483883349243888	0.2577921567316197	0.21493553509059282	0.23058638167095966
16660	104.9733	0.20895626668656955	0.02317099645274458	0.25299036746669595	0.21244755166696347	0.23009832817321377	0.2078856661067074	0.023447251572446846	0.2573900347910112	0.21460026385669592	0.23022669716988328
16670	104.8794	0.20833618772948484	0.022295564327140558	0.25547315940846027	0.21658380065027466	0.22935076220599387	0.20755164690682648	0.023409577824389512	0.2569764747072963	0.2142554560122202	0.22985678163592607
16680	104.7835	0.21045279299694417	0.024445846643517326	0.2553347999516078	0.21474054072436233	0.22824259448172213	0.2072348229472802	0.023373843513204016	0.2565842046124049	0.2139283988053041	0.22950590927826583
16690	104.691	0.20702396326482972	0.02483014537794995	0.25431813828045036	0.21334994568118332	0.2296352504815845	0.20691288376095407	0.023337532259839668	0.25618560118812395	0.21359606115247173	0.22914937197126664
16700	104.5974	0.20856892078637662	0.026298353762228038	0.25588717870569627	0.2126793129181756	0.23243015133116118	0.2065763332901433	0.023299573011837087	0.2557689070551746	0.21324864027834556	0.22877665313606824
16710	104.5032	0.20381131412085246	0.02173372190566685	0.2529813801704907	0.21011550123188125	0.23320486770204807	0.20626595764550448	0.023264566000732862	0.2553846208296353	0.21292823966351918	0.2284329220800247
16720	104.4138	0.206962005992826	0.022486601667369415	0.2544894243268647	0.21355209312418286	0.22472359884787418	0.20592946704392096	0.02322661350533069	0.2549680008227323	0.21258088059236493	0.22806026954807232
16730	104.317	0.20910384092857673	0.020168741480361404	0.2547176631002099	0.2139732844659513	0.2213047979046692	0.2056043396216775	0.023189942653485954	0.25456544993940294	0.21224525172527078	0.22770020137221236
16740	104.2248	0.20773563300089454	0.022567099712381297	0.25271019809210993	0.21086505571516934	0.2291470918155582	0.20529176318424344	0.02315468741679073	0.2541784388404044	0.21192257923319863	0.22735403300884557
16750	104.1271	0.20376352619081556	0.023430868263496895	0.25027410492937885	0.21037116640340103	0.2272696174669252	0.2049644437500247	0.023117769329736384	0.2537731739554358	0.21158468755329457	0.2269915372501384
16760	104.0296	0.20546311688987134	0.02303067855750621	0.25375052369756046	0.20929448810619397	0.2272909599124977	0.2046484579596605	0.02308212955495661	0.2533819416251916	0.21125849558798457	0.2266415931379223
16770	103.9362	0.20749474317309605	0.020512956301818895	0.2513647852349679	0.20953004274622863	0.2332506535598782	0.20435427095408132	0.02304894844700268	0.25301769908255173	0.21095480649675066	0.22631579047959943
16780	103.8385	0.20407896927325828	0.025481348805432888	0.2524010588258908	0.21071950176143003	0.2258754025111337	0.20402427496627448	0.023011728473692768	0.2526091202691434	0.21061415181198445	0.22595033052377408
16790	103.7441	0.20383769584910283	0.024340056444888104	0.2508074373088555	0.21096681105625875	0.22325027323312183	0.20367496277097416	0.022972329841387227	0.2521766254281805	0.21025355701637533	0.2255634784886565
16800	103.6508	0.20399884042120625	0.02729244403913078	0.2527414831180237	0.20884051632698206	0.22623965807114438	0.20333111863176656	0.022933547946585624	0.25175090076610634	0.20989860689219672	0.22518268215000775
16810	103.5566	0.2041103635955388	0.021480672645250897	0.2485010488557945	0.20969034493141223	0.2174431878150597	0.2030211836246406	0.022898590634620405	0.2513671601082674	0.2095786611472433	0.22483943908585485
16820	103.4567	0.1998068026325444	0.02140647545105727	0.2504661403403058	0.21045522314658743	0.2230961695922736	0.20270554347928194	0.02286298984485364	0.25097635573239657	0.20925282599109082	0.224489877764379
16830	103.3665	0.20640150329910387	0.02431382637593735	0.25141235033597803	0.20784846603711096	0.22469570921102877	0.20241970543701274	0.022830750409535278	0.25062245031398983	0.20895775553029353	0.22417332131472287
16840	103.2627	0.20226824662155485	0.02104113946680699	0.2494830385845564	0.20969799313530993	0.2194658886519611	0.20205669835553355	0.022789807142395094	0.25017299938703963	0.20858302351088007	0.22377130263309167
16850	103.1707	0.20236951775432174	0.023331793013354588	0.24762634749078222	0.21182339104129808	0.22492488420519005	0.20176820850562352	0.022757268611896	0.24981581067895872	0.208285215590449	0.22345180939165904
16860	103.075	0.20183438367931072	0.022987790324283375	0.2456443616686482	0.20759141496224282	0.22680502741859304	0.2014050689135879	0.022716310399000243	0.2493661956863596	0.20791034678045775	0.22304964395884339
16870	102.9877	0.2018033185170185	0.022543748840162057	0.2506996427080583	0.2059094137765379	0.21943294088093276	0.2010783920757421	0.022679464789856944	0.2489617264209539	0.20757311845245177	0.22268785985497672
16880	102.882	0.20295572881747653	0.01832562791838205	0.24413880845272606	0.20752596084194655	0.21998273125982382	0.20079597775501767	0.02264761151324725	0.248612060024044	0.2072815822976056	0.222375095066949
16890	102.785	0.20052214841210772	0.02455188275897177	0.2473278646203228	0.2048133728654253	0.22209865808491344	0.2004421226827505	0.022607700493622755	0.2481739404986936	0.20691629789249136	0.22198321194152432
16900	102.6841	0.20183869961491002	0.02389941056164982	0.24767816583025098	0.20495291763713905	0.22516206155736773	0.2001481224691605	0.02257454045378211	0.247809929229318	0.2066128016265297	0.221657616149329
16910	102.589	0.20140729732362078	0.023150329060507065	0.24651415952418246	0.2081419144966298	0.22274912821002868	0.1997837383954536	0.022533441876832542	0.24735877340330464	0.20623664813876333	0.22125407249303963
16920	102.4899	0.20220117148363287	0.019605667674336923	0.2495872535175274	0.20741260949524662	0.21791357099445985	0.19950090818316357	0.02250154169215868	0.24700859207746031	0.20594468265927265	0.220940847118463
16930	102.395	0.19730371058517043	0.02316116634599014	0.24314005147513998	0.20423902893065127	0.22884387700549885	0.19915703690323955	0.02246275673617822	0.2465828338115785	0.20558970451774675	0.22056002072234268
16940	102.2984	0.19999438125112026	0.02006221672965794	0.24305335149675808	0.2087604217889056	0.21600504249789712	0.19882859272580405	0.022425711790270874	0.24617617634528816	0.2052506517660112	0.2201962793466538
16950	102.198	0.19726179500488597	0.020636913590025563	0.2440793626671967	0.20655750183393864	0.21951764344703056	0.19849629935618193	0.02238823269717464	0.24576475306839923	0.20490762549520453	0.21982827511426825
16960	102.0972	0.19894765481833	0.025285981973466206	0.24342848162163278	0.20491651771071234	0.2247071641480729	0.19821675716185472	0.022356703365315176	0.24541864274501363	0.2046190542349287	0.21951869111396238
16970	102.006	0.19627077476972726	0.023344427546264056	0.24684597355021248	0.2038202624431595	0.21953003460489076	0.1978996458300174	0.02232093664164772	0.24502601684510025	0.2042917003737476	0.21916750050072126
16980	101.9126	0.19755880788157526	0.024561973821392597	0.24217277439295878	0.20866391479156765	0.21839888922583817	0.19754587217989938	0.02228103480555979	0.24458799813117277	0.20392650002067514	0.21877570754771122
16990	101.8078	0.19758417883024773	0.025451554531126342	0.2430609386980325	0.20348571685521893	0.21831978280317058	0.19722280585558746	0.022244596423238425	0.24418799916052816	0.20359299882389242	0.2184179219716005
17000	101.7072	0.19665894081630025	0.0225705476314864	0.24172852702498374	0.20253330111351273	0.2198263082484018	0.19688684369971685	0.022206703530789188	0.24377203343952644	0.2032461852669698	0.21804585467629953
17010	101.6066	0.19661494521601258	0.021008833854296367	0.24042439472776267	0.20417700154799368	0.21696319248619467	0.1965755756044632	0.022171595860921548	0.24338664224172474	0.20292486337584278	0.21770113525986884
17020	101.5115	0.19677182023992815	0.02341443250462231	0.24236282086418812	0.20166767515960607	0.21726977938570935	0.19625399563350085	0.022135325123159647	0.24298848357372108	0.20259289654084164	0.2173449957723457
17030	101.421	0.19581416971060897	0.02041745720337944	0.23845566003102586	0.20214269729196854	0.21487973049469875	0.19592937031451022	0.022098710903123663	0.24258655436083276	0.20225778599467154	0.2169854836597089
17040	101.3129	0.19315953380260464	0.020104653225746266	0.240410097237924	0.20472907888981492	0.21891202507707602	0.19560768577196416	0.02206242837081971	0.24218826621933504	0.20192571121047956	0.21662922836251605
17050	101.2125	0.19693273838215547	0.022343901916231246	0.23986442453610649	0.20413272529327584	0.21612170789683433	0.19530245888087244	0.022028002083350567	0.24181035483377117	0.20161062565123358	0.21629119938562924
17060	101.1097	0.19326384871209715	0.023927996009667333	0.2403009660865951	0.2034046416152469	0.21384676756697857	0.1949771334910507	0.021991308902907146	0.24140755884031562	0.2012747924223125	0.2159309119670358
17070	101.0131	0.19508138332340377	0.019293734487970053	0.23898511196585293	0.1999824143580326	0.2140703421814163	0.19465918159526224	0.021955447372729964	0.2410138922107133	0.20094657084740644	0.21557879045622075
17080	100.9141	0.19351783694691987	0.02264111644048096	0.2371720970558527	0.20299482789817008	0.21553397727527804	0.1943205827986217	0.021917257095758765	0.24059466197863583	0.20059703548760285	0.2152038031659656
17090	100.8144	0.19198892502163592	0.019176336062024187	0.23677398080361062	0.199297674738384	0.21668670656862044	0.19400504562833396	0.0218816679204647	0.24020398509956456	0.20027130663256199	0.21485435588607288
17100	100.7182	0.19441550728231166	0.021592237547072304	0.23895872197683066	0.19953483662809118	0.2179009341315891	0.19371306420508833	0.021848735578309814	0.23984247336046777	0.1999698943628117	0.21453099583933302
17110	100.61	0.19631544118705668	0.02215473384041464	0.23570052314837395	0.19942947895500643	0.21623717866106498	0.19337056113657194	0.02181010494175734	0.23941840912182902	0.1996163286252028	0.2141516846933948
17120	100.5148	0.19176920268049732	0.02317033707369469	0.2381158415288327	0.1998062120932604	0.20850403178760465	0.19306746638822822	0.021775919136897397	0.23904313761185814	0.19930344407579498	0.21381601699610922
17130	100.4183	0.188104745232289	0.023857092957132543	0.23504900030437725	0.1994963052106979	0.20948755484272127	0.1927037680167379	0.021734897899731168	0.23859283077616086	0.19892799843806633	0.21341323273299748
17140	100.3065	0.19494904914649133	0.022676588618678124	0.2372143985624555	0.1996305819398964	0.21123598068351418	0.19240242544111286	0.021700909720976495	0.2382197286884761	0.19861692265563505	0.2130795055107117
17150	100.206	0.1914913020527804	0.021232299617178194	0.23801606623122498	0.19615214267163225	0.209228626242669	0.1920798460531829	0.021664526259805115	0.23782033260967417	0.1982839241230235	0.21272225920100182
17160	100.1059	0.19044927917642507	0.021018529840005386	0.23653691571320506	0.1994765304054556	0.2116356387346975	0.19175433945916653	0.02162781264149112	0.23741731226138538	0.19794790383710759	0.21236177110458382
17170	100.0041	0.19146981091331353	0.02132365676458357	0.23621074442983134	0.1961070333498398	0.21317706678849363	0.19143820040358045	0.02159215558005429	0.23702589016846273	0.19762155365618955	0.2120116572560579
17180	99.912	0.19617413644729745	0.020882411234030708	0.23570211175835604	0.19764833177306135	0.2131242020845833	0.19112731148009965	0.021557090676655906	0.23664096843562052	0.19730062318388444	0.2116673577601853
17190	99.8228	0.1880564417453593	0.022130340840047155	0.23296487109668887	0.19475637151350228	0.21177977586014746	0.19079518175303212	0.02151963004066745	0.23622974776992453	0.1969577658412009	0.21129953475667215
17200	99.7335	0.18733018115614578	0.022290218972272863	0.23508678592233762	0.1971077972713699	0.2146379588824529	0.19046800121542065	0.02148272761964605	0.23582465485738324	0.19662001754419153	0.21093719282149564
17210	99.6438	0.18647657759076883	0.02543455004987817	0.23441061632400573	0.1947998502860091	0.21448314989877265	0.19014831311204072	0.02144667026405704	0.23542883857244037	0.19629000368310132	0.21058314851654641
17220	99.5605	0.18951040749979672	0.019651370797359194	0.23238768884541355	0.19897809597462127	0.20623933184950802	0.1898504868556986	0.02141307868803299	0.2350600901545373	0.19598255779521764	0.21025331550490953
17230	99.4709	0.19035061357584349	0.023100728208758626	0.23223596600139182	0.19590332928087248	0.21300171813681845	0.18951429959153343	0.021375160405806223	0.23464384571960184	0.19563551185912084	0.20988099890940362
17240	99.3795	0.18569960264011673	0.022610271989068925	0.2324897856317418	0.19475874362592752	0.20368401117766058	0.18919921104132223	0.021339621829997886	0.23425372429170366	0.1953102461143492	0.20953204846183432
17250	99.2899	0.1906995767525374	0.022842506857870357	0.23343086335809854	0.1954790806062399	0.2113506357494727	0.18891382082087319	0.02130743290413058	0.23390037333612268	0.19501563793978147	0.20921598796045834
17260	99.2073	0.18910502812271657	0.020964706695920713	0.23049495536836598	0.19181579512856906	0.2093422158808662	0.1885387257432756	0.02126512624195069	0.2334359558662658	0.19462842748832848	0.20880058221143644
17270	99.1118	0.19134112121951463	0.0193188491620802	0.231208698769994	0.19339442694544276	0.2035951320500126	0.18823632627622477	0.02123101885729015	0.2330615452067784	0.19431626067743388	0.2084656845158478
17280	99.03	0.19020348012015265	0.020689925844030985	0.23074722875166667	0.1924311351561699	0.20622011432864748	0.18790479683794287	0.02119362592737512	0.2326510677782393	0.1939740230125482	0.2080985263128813
17290	98.9335	0.18693568312199887	0.021244881620050917	0.2366278922296587	0.19325258292554826	0.21349315569384775	0.187599957899444	0.02115924339675662	0.23227363672945497	0.19365933793656	0.20776092698102866
17300	98.8415	0.18880648806229783	0.022352231951533276	0.23122897790595193	0.19414567022704912	0.20791107908731526	0.18726790001544924	0.021121790863888656	0.23186250501501457	0.19331655475744272	0.2073931835414108
17310	98.7524	0.1882360948946419	0.014804645844249573	0.22942662998244467	0.19146784124875038	0.20842326410252515	0.186958280319587	0.02108686911561892	0.23147915475435227	0.19299693450814107	0.20705028967435354
17320	98.6619	0.19041590396340421	0.018133746157812585	0.22847719404943553	0.1922504513167309	0.20469939963087105	0.1866365063723282	0.02105057649943169	0.23108075591795885	0.19266476743151106	0.2066939353643133
17330	98.5692	0.18646521924121165	0.021065972236780445	0.2294911084843973	0.19195581076428148	0.20616696282768177	0.18633457787653207	0.02101652223522769	0.2307069283833684	0.19235308680399513	0.20635955925425997
17340	98.4782	0.1865267861387891	0.017235264572256593	0.2280127353261952	0.1923500359811408	0.20113397888253617	0.1860077254222862	0.020979656818456528	0.2303022416815604	0.19201567718727158	0.2059975806608716
17350	98.3895	0.18362625903513338	0.02126390384779099	0.22841530604082702	0.19578322401178744	0.20444057609089225	0.185715530066335	0.020946700347009517	0.2299404650653918	0.19171404407490186	0.20567398369053266
17360	98.3059	0.18739201430475622	0.019066171000956058	0.22796830296406978	0.19315559553255174	0.20329236628704148	0.18536534697334173	0.020907203486876712	0.22950689193754326	0.19135255025206205	0.20528616716419654
17370	98.2087	0.18561292574953325	0.019070484161783266	0.22875178846205774	0.18829577706533662	0.2034776316776688	0.1850356407525949	0.02087001619615277	0.2290986718941985	0.19101219469367958	0.2049210281160818
17380	98.1228	0.18224245011016846	0.018884271832517844	0.2299266163793242	0.1940184369708818	0.19623560506287066	0.18472589652873994	0.020835080402474185	0.22871516745136009	0.1906924458941965	0.2045779963382729
17390	98.0235	0.1794069177008022	0.021342480098353888	0.22434259298421236	0.19228757840290006	0.20004649591930435	0.18441721079282353	0.020800263994770807	0.22833297355701895	0.190373789771256	0.20423613680185337
17400	97.9316	0.1815864636957515	0.019528366992863772	0.22649601312302575	0.18722595563244154	0.2044819574745934	0.18409568031375567	0.020763998839158575	0.22793487616654684	0.19004187402671155	0.20388005212501356
17410	97.8417	0.1847189049808069	0.01961952975795174	0.22022527387744759	0.18987733827901726	0.20267457683466292	0.1837793089655677	0.020728315577632165	0.22754316646456485	0.18971528405026272	0.20352968101989316
17420	97.7481	0.1821209699520976	0.0202109120007758	0.2274959456719986	0.19135138596996015	0.20721590018193775	0.18346547766912963	0.020692918806432394	0.2271546016836374	0.18939131616790025	0.20318212294049004
17430	97.6545	0.1792084124109549	0.021342178050642625	0.2222548099735652	0.18807404545029272	0.19584049869700798	0.18314388013652724	0.020656646087907706	0.22675642127199355	0.18905933120402732	0.20282596400401473
17440	97.563	0.1820453855836676	0.019192693724832056	0.22484939557698835	0.18862064928937436	0.19976739091340637	0.18281646730631393	0.020619717466796725	0.22635104075039292	0.18872134311148717	0.20246336481224378
17450	97.4714	0.18325691695777466	0.018082114490607457	0.2234357381531628	0.1903780094727064	0.20159477045849386	0.18250649797416435	0.0205847562833406	0.22596725759362069	0.18840136193282986	0.20212008373422982
17460	97.3805	0.17922014503702388	0.018003050939227928	0.22096895092743132	0.18767109113930386	0.1943146280066737	0.1821813306391026	0.020548080929762253	0.2255646572929272	0.18806569186375446	0.20175997135620588
17470	97.2866	0.18187614460783683	0.020344829238126114	0.22347538985831553	0.1872424390496156	0.19757452156425934	0.18185638761407918	0.02051143087592677	0.2251623347178202	0.1877302533498137	0.20140010739434358
17480	97.1985	0.17880495207473313	0.020354004541027405	0.22126310430615287	0.18654257205027366	0.20076855071654398	0.18155999023662844	0.020478000461965788	0.22479535544155374	0.18742428249285853	0.2010718568201781
17490	97.1016	0.1826931758296504	0.020252156679292643	0.2249012478068034	0.1859136547026926	0.20880947213434156	0.181244111412617	0.020442372751832073	0.22440425554984542	0.18709820094885826	0.2007220311697615
17500	97.0128	0.17874361118340243	0.019900538299874676	0.22347905637015414	0.188208873744877	0.19872849251516375	0.1809181546020114	0.02040560835396301	0.22400067777368898	0.18676171590459387	0.2003610444729335
17510	96.9171	0.18033296399950854	0.01964337038803772	0.2199895156835206	0.18611876988095336	0.20007545077209637	0.18064070783063943	0.020374315363117828	0.22365716186192125	0.18647530774833337	0.20005378108623786
17520	96.824	0.17881232957948986	0.018008623211145464	0.22082984588296053	0.18345819468976265	0.19785114283140404	0.1802908488297299	0.0203348550570619	0.2232239900030696	0.18611414848558125	0.19966632348147348
17530	96.7314	0.17866450243077356	0.021524787709009223	0.22275199194428968	0.1884934031125125	0.19317919083889354	0.17996586988317007	0.02029820095166617	0.2228216229523349	0.18577867288985736	0.19930641973766358
17540	96.6338	0.18065229832914872	0.02267514933803436	0.21913844436245508	0.18607210266230514	0.19896004258715558	0.17964165087666864	0.02026163255927828	0.22242019680821357	0.1854439817798563	0.19894735760305635
17550	96.5418	0.1785231752386599	0.017006139100363818	0.2178886679443808	0.18548199357388365	0.1985310265998741	0.17933592028581136	0.02022714945993104	0.22204166177551418	0.18512837625160714	0.19860877079485986
17560	96.4493	0.1765124927658096	0.02321835694078896	0.2186989416429599	0.18474316474975055	0.1992703947041424	0.17900774192774505	0.020190134495569514	0.22163533342886915	0.1847895979050667	0.1982453238055833
17570	96.354	0.17808555300975418	0.02365209830141581	0.21508340088513436	0.18636897891853602	0.18937288343998018	0.17870365095545915	0.020155836327438784	0.22125882846148903	0.18447568495420702	0.19790855282228412
17580	96.2616	0.1787948366536259	0.020790827148394024	0.21753671669821795	0.18396624508272588	0.19997373504034918	0.17837609364084397	0.020118891410052145	0.22085326904903016	0.18413754771049473	0.19754579361867944
17590	96.1643	0.1798131087516758	0.017715509312888827	0.21784735773040684	0.1877407190675597	0.1954168672503071	0.17806896530309346	0.02008425065999405	0.22047300342023815	0.18382049928886235	0.19720565885069943
17600	96.0682	0.17438088614838218	0.019703558245061925	0.2186815241231164	0.18276206028843459	0.2018179790571918	0.17777213846371892	0.020050771807379478	0.22010549241313343	0.18351408509858902	0.19687693266124925
17610	95.9811	0.17576496238345335	0.01731116534943207	0.21826225817664624	0.18135877182786944	0.19607620669085954	0.1774295507800281	0.020012131627151767	0.2196813234096828	0.18316043201277993	0.1964975278067234
17620	95.8765	0.1778024341159681	0.02008975805846937	0.2175876665975631	0.18525625696716758	0.19177787500829682	0.17711622877115013	0.0199767922980728	0.2192933891943219	0.18283698986769814	0.196150533746933
17630	95.7795	0.1739747999457673	0.01756172801159674	0.21549044512547574	0.1823647391884422	0.18819446505233953	0.17679003886968633	0.01994000161007948	0.21888952282075885	0.18250026420386328	0.19578928890946717
17640	95.6876	0.17516011099439818	0.02413105679749922	0.21924709893078934	0.1846406892388026	0.20000807951727373	0.17646560593047944	0.019903409088399472	0.21848783179956574	0.18216535225124283	0.19542998985126092
17650	95.5872	0.1734057268070992	0.017918541950551828	0.21690001664442735	0.18345180699493208	0.1902116464227192	0.17616988148314341	0.019870054573667084	0.21812168570005885	0.18186007605969146	0.19510248452558057
17660	95.493	0.17943175445289133	0.0189899820075669	0.21731711784502863	0.18027044817223514	0.20052748296442752	0.17585148894984207	0.019834143344350897	0.21772747350275626	0.18153139961491238	0.19474987502287489
17670	95.3969	0.1760153701031911	0.019861724258174812	0.2158288444694182	0.18412040845530936	0.195552497051581	0.17556645475173133	0.019801994573947348	0.21737456335006353	0.1812371589620174	0.19443420880480183
17680	95.3023	0.17222416487802603	0.018495665084354348	0.21545602947882406	0.18203875578467574	0.19664548168890275	0.17522152258909968	0.019763089961887657	0.2169474915706426	0.18088108567183	0.19405220751516222
17690	95.2069	0.17086679847212016	0.021437534258909555	0.20967317629379925	0.17982542937525284	0.1939740706949316	0.17490764898507435	0.019727688418850267	0.21655887440730923	0.18055707411536748	0.19370460258146532
17700	95.1099	0.17277173988734337	0.019333650982634547	0.21212513797573404	0.18202292348577964	0.18990817955320938	0.17458278818045633	0.019691047638586003	0.21615665363197234	0.18022172047750804	0.19334482967606087
17710	95.014	0.17249403561182022	0.018948225627184095	0.21372038199309767	0.18322817773231087	0.19254297732338682	0.1742642894790586	0.019655124434658434	0.21576230998448115	0.17989293443545887	0.19299210259559896
17720	94.9206	0.1751455341210173	0.021190270292419003	0.21726650473099962	0.18033854828131757	0.1939483665617923	0.17395569075308578	0.019620317840734317	0.2153802238199938	0.17957436813283748	0.19265033941989693
17730	94.831	0.1733271285278112	0.018547347142268113	0.2152313724914518	0.1793583365248476	0.18785878117239316	0.17364620755906185	0.01958541148839351	0.21499704256671698	0.17925488879431173	0.1923075967242406
17740	94.7456	0.16883357785991746	0.018424283775489093	0.21028631090711566	0.17615079169065004	0.19528074264997738	0.17332398818475198	0.019549068632859247	0.21459809223253962	0.17892226190357102	0.1919507491180501
17750	94.654	0.17379814100857893	0.01865262962114706	0.2133220729895111	0.17864931002397827	0.19112404846801148	0.17300742764980578	0.01951336403311555	0.21420614829225157	0.1785954766297311	0.19160016849467232
17760	94.5618	0.16949061423962525	0.02072413825451236	0.20883362133603048	0.17844362930056396	0.19016836230788886	0.17268639528270902	0.019477155059138707	0.21380866763048403	0.17826407508591255	0.19124463546083925
17770	94.475	0.16957386418075546	0.020596742155231152	0.2148088382447118	0.17894603335002154	0.19318960513049205	0.17239602953034386	0.019444404947160165	0.21344915630628808	0.17796433067236306	0.19092306471769838
17780	94.3813	0.17327228208590195	0.018867927492852363	0.2092239976686252	0.1790578996641102	0.19222629978508068	0.17205866882932375	0.019406354313965403	0.21303145900084652	0.17761607339801766	0.19054944857857065
17790	94.2896	0.17357974865171732	0.016849630155732508	0.21218690948627714	0.17750185195037105	0.19998359225938064	0.17174144494333912	0.01937057489540918	0.21263869374396632	0.17728860334724947	0.19019813331522709
17800	94.2058	0.1728469650181027	0.018664032028154427	0.20910227032284115	0.17619070668143044	0.18948109595111007	0.17143849308288447	0.019336405206755537	0.21226359914815904	0.17697586630093443	0.1898626238616886
17810	94.113	0.17227451767183266	0.01762487680463141	0.2079940534575672	0.17668036245350383	0.18336450631016224	0.17115795067333336	0.019304763061451933	0.2119162504256278	0.17668626251900862	0.18955193215515273
17820	94.0216	0.17179776543729233	0.020338749966628163	0.20984447822631339	0.17749104198897966	0.19390296832479775	0.17083771576434412	0.019268644032112526	0.211519757122796	0.17635568419077535	0.18919728228055654
17830	93.9307	0.16824072598340825	0.019102689734227945	0.20941371349716364	0.1762140550118737	0.18925461227407311	0.17051544849465244	0.019232295774497945	0.21112074748778167	0.17602300785765718	0.18884038163176922
17840	93.8388	0.17398449449113662	0.019639830647275654	0.2063397093362063	0.17382611198225537	0.18691120158310173	0.1702106087578972	0.01919791315384477	0.21074331545065011	0.17570832195762934	0.18850278141587332
17850	93.7494	0.16854916435490336	0.021788347424881272	0.2074637981097185	0.17576470269867495	0.1889826661801983	0.16984923890022038	0.019157154547817072	0.21029589162397738	0.17533528004348647	0.18810257590700963
17860	93.6569	0.1663540391795818	0.017743588057866466	0.20729805652395625	0.17579987452367818	0.18981689463460447	0.16954915756965028	0.019123308623844325	0.20992435112499985	0.17502550624366253	0.18777024547310647
17870	93.5654	0.1671249594080555	0.01761551834558992	0.2064363599438866	0.1740968070987229	0.1907722774761279	0.16925576482915322	0.01909021710038916	0.20956109198790668	0.17472263707185542	0.18744532243784734
17880	93.4862	0.16796338369914635	0.021420309914039867	0.2053595706557955	0.17653787366977128	0.1859616936331067	0.16891543860574124	0.019051831988387516	0.20913972297230876	0.1743713184903036	0.18706842207793403
17890	93.3809	0.17008248647331217	0.01883076405928681	0.20774966868780817	0.17363771618270474	0.1836150262916721	0.1685960578310614	0.019015809296147268	0.20874428720106983	0.174041621884469	0.1867147181296476
17900	93.2878	0.16760822240174636	0.01876319407994615	0.20434558547473586	0.1730906035647995	0.18058692236846355	0.16830060958042733	0.018982485933411425	0.20837848306972284	0.17373663081062782	0.18638751868294212
17910	93.1966	0.16933691813019114	0.019533804211751365	0.2055838592974666	0.17602936427443058	0.18669642363167135	0.16796261266908522	0.01894436354258299	0.20795999805149679	0.1733877167767014	0.18601319796132024
17920	93.1041	0.16802836631999993	0.01878217447429003	0.20593661946383232	0.17307657274962313	0.18599647741364495	0.16768015683902981	0.018912505584170347	0.20761028026052813	0.17309613777179478	0.18570038720304188
17930	93.0134	0.16288944242325748	0.020452037175847742	0.20248027543045757	0.17162100292273313	0.18597136064256967	0.16736661690616456	0.0188771416756259	0.20722207622635908	0.17277247066389542	0.18535315179943607
17940	92.916	0.1714670945750054	0.01716178297272476	0.20305842482748998	0.17496370309335657	0.19225931745494823	0.16701419869535236	0.018837392718411197	0.20678573572611805	0.17240866953010592	0.18496285995191558
17950	92.8321	0.16332880809866487	0.01730568623360388	0.20530678051064705	0.17014893315712526	0.1862765321964976	0.16669890020371744	0.018801830463484086	0.20639535436288436	0.1720831870629129	0.1846136770009636
17960	92.7298	0.1657230871403357	0.013981158765646482	0.2016103106649679	0.17250882154627475	0.17968996245945573	0.16641521266409257	0.018769833581572387	0.20604411155205807	0.17179033656486506	0.1842995021639041
17970	92.6402	0.16343085680306432	0.013762673676324869	0.20231252901889799	0.17674542196308057	0.184114031351212	0.16608169556746463	0.01873221646532381	0.20563117313878426	0.1714460470413135	0.18393014269317015
17980	92.5474	0.16399665232161742	0.01574437731896315	0.2049531510568991	0.17390614445863517	0.18350151121223665	0.16576308590843225	0.018696280746576813	0.20523669211102072	0.1711171464577565	0.18357729273069226
17990	92.4553	0.16532375719006734	0.016115268693502226	0.20106130082311474	0.1694163799778654	0.17741488656821483	0.1654867606872516	0.01866511425444594	0.20489456482718563	0.17083189607716892	0.18327127142480526
18000	92.3515	0.16379052890555473	0.020484190747792345	0.20433695233264926	0.17196881975846395	0.1835662333010532	0.16513718027781302	0.01862568537049058	0.20446173790153577	0.1704710244042459	0.1828841223511456
18010	92.264	0.1645631127264017	0.016568090933349686	0.20002893351823048	0.17063926567705104	0.18342612128966848	0.16485497669676863	0.01859385586303432	0.20411233242830856	0.17017970579586073	0.18257159095054384
18020	92.1729	0.16520676432565917	0.018225212262681267	0.2032559100179141	0.17012061523102873	0.18136861273717178	0.16451190287495213	0.018555160851691288	0.2036875615213625	0.16982555086992007	0.18219164771366034
18030	92.073	0.1636456855900141	0.01724031813124278	0.19777969943966067	0.16907693532855475	0.17914705287993377	0.16419109322138095	0.01851897699738797	0.203290356608487	0.16949437923315694	0.1818363613279025
18040	91.9806	0.1615372358225734	0.01794475117693962	0.20084719368872614	0.16956834640875101	0.1814890098868642	0.16388901146036292	0.018484905446526922	0.2029163393112182	0.16918254039003303	0.18150181548153935
18050	91.884	0.16319109192294784	0.01664701686874184	0.19876898343001628	0.16720586773807208	0.18380811463329513	0.1635959268468223	0.01845184867645519	0.20255346167617624	0.16887998929752113	0.18117723368698635
18060	91.7909	0.16402399081670632	0.019710686062692447	0.20475379533117474	0.16613805409637972	0.1800324671952212	0.1632529320523859	0.018413162578544702	0.20212878861561123	0.16852591595150335	0.1807973779703876
18070	91.695	0.15731153750653795	0.01580500375943121	0.19689985987452238	0.17459823468257818	0.17463465769680328	0.16293655032686516	0.018377478146567545	0.20173706606511452	0.16819931526253937	0.1804469953727045
18080	91.5966	0.1583760930150644	0.014709168520357615	0.1989968379715605	0.16906391275118032	0.18021496565088901	0.16263059782073866	0.018342970017581464	0.20135825627187046	0.16788348065127448	0.18010816280047615
18090	91.5038	0.1613981722937769	0.021113232303492487	0.19992058692841808	0.16765581397958948	0.18213023239555173	0.16231150362009344	0.0183069796477885	0.20096317531730604	0.16755407987566512	0.17975477622372724
18100	91.4103	0.16358293507209268	0.01837582219009393	0.19968867020524242	0.16675697845172943	0.1807503352638067	0.16203382615263232	0.01827566063692308	0.2006193737731736	0.16726743357195303	0.1794472573485237
18110	91.3095	0.15740160766804318	0.013352821938515846	0.2002234202602671	0.17301184197640537	0.18293524843053416	0.16168074698555085	0.018235837130999875	0.20018221492138225	0.16690295013335418	0.17905623351316732
18120	91.2178	0.16242115514996036	0.017635081124353223	0.19756793645816162	0.1661143467400805	0.17743951849552358	0.1614026256875514	0.018204468060856765	0.19983786385616042	0.16661584566361065	0.17874822310990005
18130	91.1216	0.1614354942494372	0.018028032636091835	0.1989695147271274	0.16459465849616717	0.1814657342088508	0.16107916103331382	0.018167984751234018	0.19943737170022152	0.16628193327105512	0.1783899963961925
18140	91.0249	0.15942015736115406	0.015767713639514954	0.19887370290551762	0.16700580815221833	0.17639110389985901	0.16077358131290934	0.018133518668439808	0.19905902346515864	0.16596648348629503	0.17805157667217592
18150	90.9261	0.15875706986011723	0.015660665685409258	0.1959146414548329	0.16465345189253053	0.17536165476560453	0.16046614963774056	0.018098843705206313	0.1986783822643991	0.16564912192960518	0.1777111059677495
18160	90.8277	0.15929495434854382	0.0156465469036028	0.19316695705932888	0.16407369164497632	0.17305521928968803	0.16014407634434527	0.018062517326017047	0.19827961279777456	0.16531664583811587	0.1773544201414792
18170	90.7302	0.1575745884435864	0.020114330974212693	0.19753767301437372	0.16651284934227017	0.16979951140168317	0.15980446056909717	0.018024212344873582	0.1978591234112585	0.1649660606518302	0.17697830658008518
18180	90.6334	0.15925679699584763	0.014409130909080947	0.19607174312043926	0.16449294805978656	0.17391982429691286	0.15951847325288795	0.01799195607307154	0.19750503317190982	0.16467083609562308	0.1766615848143357
18190	90.5425	0.1599417153870729	0.015291459169435705	0.19812757092357489	0.16506913160491987	0.17874006561773711	0.1592235989485795	0.01795869744526494	0.19713993966225937	0.1643664375062722	0.17633502099474865
18200	90.4411	0.15994203798080658	0.015395574655421816	0.1922895842877708	0.16498008450824309	0.17623918449182888	0.15887618500691253	0.01791951291540967	0.1967097951111356	0.16400780227689105	0.1759502712145512
18210	90.3387	0.15267935519994816	0.01612190287705765	0.19471993812035865	0.16248964245624908	0.18155627311620806	0.15856173107051064	0.01788404591716566	0.1963204594193274	0.16368319164362122	0.17560202358138965
18220	90.2384	0.1587204788768633	0.019361698463767736	0.19320895461188844	0.16583876527112273	0.17573167782710886	0.15825420759586004	0.01784936059994487	0.1959397045586303	0.16336573532237453	0.17526145121198594
18230	90.1445	0.15696766211807997	0.014820788282177068	0.19512011638835747	0.16536199609140928	0.16863389360964884	0.15796772376419244	0.017817048326576778	0.19558499956727163	0.16306999821352078	0.17494417957131622
18240	90.0495	0.15712910428978671	0.015395322235886398	0.1940882263019118	0.16044028029574045	0.17465043174666667	0.1576236297707429	0.0177782382509228	0.19515896555249787	0.1627147901649395	0.17456310652712076
18250	89.9506	0.1587279756332761	0.01985088690914734	0.1953343609904632	0.1638170578449968	0.17711384751838688	0.1573162116659323	0.01774356481827873	0.19477834115364215	0.16239744261692332	0.17422265085143007
18260	89.8657	0.15905874244760596	0.01615015276828402	0.1928013172904871	0.1667012940710083	0.17503758362462712	0.1570033462596945	0.017708276989032205	0.19439097227292718	0.16207447182250692	0.1738761624643959
18270	89.7748	0.15691076234481519	0.018228376201865973	0.19520452008396397	0.15891462713906643	0.1700673268977899	0.1566874442862485	0.017672646667892995	0.19399984371914755	0.1617483663813575	0.17352631117672415
18280	89.6882	0.1537742152443074	0.018226445405293754	0.1918036325187316	0.1590957521884511	0.17401162011248794	0.15640272939068334	0.017640533911358287	0.19364732890536807	0.1614544553443125	0.1732109985759632
18290	89.6027	0.15399663970511818	0.01662685143489573	0.1945816604239666	0.1597151588457914	0.17210556095128135	0.1560987366039302	0.017606246817492222	0.19327094550470375	0.16114064375032666	0.17287433632998747
18300	89.5134	0.1512749710221247	0.017469714641179968	0.18929311128382276	0.1605680310151326	0.16840968630480885	0.1557675799513702	0.01756889593376906	0.19286092963434578	0.1607987909119458	0.17250759097523274
18310	89.4235	0.15324314144459592	0.015482597502896489	0.18976295073497973	0.15851236080210715	0.17120817931927695	0.1554689514473824	0.01753521387289955	0.1924911879274233	0.16049051686423912	0.1721768695000994
18320	89.3328	0.14954952071796596	0.017675880843804816	0.19035690658951915	0.16319467201440346	0.1684773793061065	0.15515797471570159	0.01750013906568723	0.19210615747637994	0.1601694957475752	0.17183247275946595
18330	89.2467	0.15248061543126754	0.016656911240065415	0.19010719171554824	0.15979839099448978	0.17480420982837586	0.15481668898814022	0.01746164573200972	0.19168360046734786	0.15981718667039432	0.17145450977952995
18340	89.1577	0.15442170026535895	0.015070456811099427	0.1929078708691664	0.1599709987644092	0.17304177562476103	0.1545126091914434	0.017427348824364395	0.19130710933682968	0.15950328525608934	0.1711177511728367
18350	89.0674	0.15243903409452328	0.018892017492342598	0.19142173745710916	0.15757053664087345	0.17015801386359747	0.1541912886537993	0.017391107347870926	0.19090927188169302	0.15917158623396624	0.17076189899937955
18360	88.9776	0.15153880779157763	0.019237427668676466	0.18695876731955577	0.16268681183100875	0.16504365729069123	0.1538707472143664	0.017354953745217436	0.19051239905350456	0.15884069147451707	0.17040690965216385
18370	88.8886	0.15037074798827882	0.01740048691555081	0.18582517717564812	0.1612194178741148	0.1743833554837383	0.15357961513589183	0.017322117199953666	0.19015193891591686	0.15854015598292762	0.17008449022747396
18380	88.8074	0.15420626865387466	0.016961160510582163	0.18698895959361653	0.15582226436571217	0.17486122737059395	0.15328689851853503	0.017289101935865775	0.18978951690897244	0.1582379847726828	0.16976031597687313
18390	88.7103	0.15235567549247034	0.015655660165988926	0.1852304028692459	0.1609789868368792	0.16498608309953539	0.1529562272058443	0.017251805793223253	0.18938010195376254	0.15789663295039388	0.1693941081204328
18400	88.6192	0.1504245953004167	0.02119742793355426	0.18663250453224708	0.15847766492465457	0.16901276607601198	0.1526847697519706	0.017221188332522883	0.18904400161165924	0.1576164075634388	0.16909347771046784
18410	88.5258	0.14689682397321308	0.013626372295476388	0.18820428245021414	0.15993078024321494	0.16353686750075905	0.15233083325755428	0.01718126812936184	0.18860578127488595	0.15725103910628282	0.16870150441262863
18420	88.4374	0.15531276960855325	0.017883988772638568	0.18786649609791012	0.15409706400285728	0.17138245110519895	0.1520064801439838	0.017144684611149038	0.18820418908842113	0.15691620955762484	0.16834229375875034
18430	88.3469	0.15163301850614014	0.018078187976268423	0.18705367215077315	0.15756514256863297	0.1742883252582397	0.1517070270411721	0.017110909544463242	0.18783342641875533	0.1566070842769857	0.16801065906690862
18440	88.2581	0.15002887700198891	0.014134039409804594	0.18441323608604726	0.15708606736266956	0.16424207667774873	0.1513813488220375	0.017074176568694747	0.18743019357580068	0.15627088682255036	0.16764998090118538
18450	88.1615	0.1503897998700719	0.01665727450221465	0.18551039495495794	0.15739204783680036	0.16719423169949002	0.15108400471253922	0.017040639373612654	0.18706204211965657	0.15596393865460012	0.16732068185168972
18460	88.0727	0.14819276793914252	0.0167865524265177	0.18891110650220427	0.1561418674881613	0.16536445377695888	0.15077635192035757	0.01700593947077498	0.18668112714669965	0.1556463488389342	0.16697996626727463
18470	87.9814	0.14743168247734587	0.015942673526555318	0.1841881529275705	0.1554566773387218	0.16673026480990016	0.1504574764419561	0.01696997377048217	0.18628631699929085	0.15531717385018215	0.16662682191838446
18480	87.902	0.14973033249346218	0.013187640242455705	0.18225807631339616	0.15529617880134441	0.15915252656743462	0.15015308851830284	0.016935642109453416	0.18590944436672147	0.15500295435658196	0.16628972207098514
18490	87.7982	0.14880681780362326	0.019182914919589306	0.18166271167952464	0.15562484399057533	0.16511449955241736	0.14987001483782184	0.016903714464204564	0.18555896159495586	0.15471073754500572	0.16597622706320808
18500	87.7112	0.14868809123618798	0.01605730995282341	0.18430296155916062	0.15456800997382042	0.16434022989865746	0.14953591102276634	0.016866031172471988	0.18514529674642893	0.15436584235232978	0.16560621782066318
18510	87.6159	0.14868764070639706	0.01663885512019058	0.18021294620987982	0.15737431195951646	0.16524909485087097	0.14926396503599795	0.016835358610552287	0.1848085915357885	0.15408511265312427	0.16530504637621082
18520	87.5225	0.1467039569779142	0.01028329869559981	0.181252354657834	0.1515306164948807	0.1672582567062464	0.14890662477644603	0.01679505449954938	0.18436615688620045	0.15371623049100785	0.1649093035178252
18530	87.4279	0.14570845220268341	0.012014215745610348	0.18285036730467438	0.15270059025548594	0.1617196440451943	0.14860356994092044	0.01676087319642304	0.18399093479359366	0.1534033871435812	0.1645736800227036
18540	87.3344	0.14933803246008648	0.013420564991618686	0.17992167944140303	0.15743397739685266	0.16663112241450928	0.14829588122720253	0.016726169242025128	0.18360997534500903	0.15308576024613219	0.16423292465634096
18550	87.2436	0.14686438964093096	0.01779590975370341	0.1815433278511861	0.1521901321652339	0.1627318720117991	0.1479760262882425	0.01669009306918964	0.18321395249548392	0.15275557416076035	0.1638786955863461
18560	87.1491	0.1469385453194504	0.01989096539966707	0.18329379706804524	0.15280666513302396	0.16398032861270023	0.14770633617395845	0.016659674945253316	0.18288004035426528	0.1524771731975348	0.16358002244820338
18570	87.0759	0.14438654590153885	0.012202965127380085	0.18323961402966454	0.15224052075571876	0.15973187949538944	0.14737857929525233	0.01662270751919866	0.18247423385498568	0.1521388299439163	0.16321704223377873
18580	86.9636	0.14546646453948	0.014832087260083868	0.1772877208809254	0.15127435824230095	0.16110671171488225	0.1470866234162103	0.01658977805815328	0.18211275374300193	0.15183744404343402	0.1628937104764238
18590	86.8682	0.1431605543639309	0.016489636222041155	0.1794898399646467	0.15109520370473806	0.15676466254468605	0.1467421781899606	0.016550928367243572	0.18168628485542368	0.15148187341741784	0.1625122484531851
18600	86.7733	0.14625694902941966	0.012466540369267023	0.17824304293164017	0.15339641752555078	0.15945472043081216	0.14642852490469166	0.016515551673775677	0.1812979404759403	0.15115808929589167	0.16216488751543345
18610	86.6787	0.13992774342931974	0.015142706941354618	0.17889810583412089	0.15448715671561652	0.1586251485099854	0.14611367423487687	0.01648003992829963	0.18090811357553246	0.15083306911492822	0.16181620051276163
18620	86.5865	0.14460918704875117	0.01027590860905198	0.18003224076534508	0.14893793150444015	0.16964733273250393	0.14580235584947238	0.01644492658624765	0.18052266011185197	0.1505116953093049	0.16147142540160433
18630	86.4918	0.14737728910700346	0.01604347290570191	0.17591039263742875	0.1508893607312909	0.1598083973310449	0.145494543406018	0.01641020867647556	0.18014154746943845	0.15019394068571398	0.16113053300853328
18640	86.3965	0.1418365066165305	0.016542127454335386	0.17773813099655753	0.15066636754810656	0.16639832602503285	0.14521714053874604	0.016378920637537344	0.17979808591677127	0.14990757785163286	0.16082331824421808
18650	86.3022	0.14425300946459196	0.01867455203645188	0.17412207510546857	0.15150132549221648	0.16213219377228952	0.14487518746886444	0.016340352034873946	0.17937470264941055	0.1495545798773255	0.16044461620409986
18660	86.2081	0.14366554594132733	0.015198087431576924	0.17363916330049106	0.15186963010134952	0.15594872365109624	0.14458430923591367	0.016307544120635915	0.17901455680625886	0.1492543064303368	0.1601224779051731
18670	86.1143	0.14231058130189966	0.012226192554012982	0.17254698059348825	0.1500984962458435	0.15637592142129955	0.1442922463905189	0.01627460259494448	0.17865294425573924	0.14895281010854478	0.15979902768601867
18680	86.0163	0.14309128588516035	0.013850775825421368	0.17399752469383897	0.14929772010499592	0.15618026863953607	0.1439532708168746	0.016236369821608043	0.17823324752374414	0.14860288580203826	0.1594236231273353
18690	85.9187	0.14526416628443953	0.0187228603951189	0.17406058975653685	0.15055316531893026	0.15874271856935376	0.1436452244843056	0.016201625531677016	0.17785184529557668	0.14828488973483722	0.15908247170958312
18700	85.8237	0.14079146516939456	0.013220789491592673	0.1762905054904659	0.14818915777000458	0.1620434120793871	0.14333900935183538	0.016167087781283812	0.17747271033607648	0.14796878401453575	0.1587433482871156
18710	85.7251	0.14360651192350526	0.01638540671622126	0.17776427888141855	0.14980664253893197	0.15916892059882032	0.14305418349863566	0.016134962509929685	0.1771200581420246	0.14767475843598285	0.15842791280433866
18720	85.6276	0.14422291716705277	0.013318843498512634	0.17354188233236986	0.14995154812798395	0.15619718288773726	0.14272602669349116	0.016097949976504298	0.1767137564807562	0.1473360023385123	0.15806448968423067
18730	85.533	0.143892023475739	0.015566295665037738	0.17293042868022912	0.1499850392036261	0.1533478410095188	0.1424359467169043	0.016065232096938373	0.17635459898488756	0.14703655293114848	0.15774323542858404
18740	85.4348	0.14055070476035597	0.015323984857382508	0.17253644302575516	0.14896623481532484	0.15395949461470257	0.14213437504170284	0.016031218078232802	0.17598121324153262	0.1467252406493449	0.1574092544858769
18750	85.3383	0.13990248897871269	0.01743856473184058	0.17302113894564983	0.1462686001068429	0.1566294741651725	0.14178301212580371	0.015991588146854627	0.17554617933639977	0.14636252889593948	0.15702013134357273
18760	85.2424	0.1384300195188333	0.014896155434668832	0.17213676273403206	0.14555262672042932	0.1562860406221042	0.14150467210556053	0.015960194407211362	0.17520155746402233	0.1460751986393387	0.15671187871244666
18770	85.1452	0.13986224101528005	0.01883098309683114	0.1733035332214694	0.15068908043455695	0.15699630539150086	0.1412044351149995	0.015926330926477553	0.17482982423732465	0.14576526415178795	0.15637937589010387
18780	85.045	0.13876056541046833	0.012358792918414015	0.17501351215892	0.14459737647488574	0.15452471230285153	0.14086497499974232	0.015888043502095148	0.17440952757852876	0.14541483965322907	0.15600343471714945
18790	84.9496	0.13613712789618002	0.016864947384909436	0.1732955397596689	0.14887839463860514	0.1585737764640143	0.14055044043944767	0.015852567410349253	0.17402009206364497	0.1450901457919571	0.1556550977956166
18800	84.8721	0.13517460562958247	0.012649791974336647	0.16926019525794067	0.14682204577139532	0.14754014217618897	0.14027628647557677	0.01582164581252651	0.17368065308441968	0.14480713679914922	0.15535148108745145
18810	84.7719	0.13865674720636353	0.015468518521065452	0.17180319339987912	0.14639753190480306	0.15818058384364336	0.13992740054917477	0.015782295258735875	0.173248686020906	0.14444698204069983	0.1549651011314455
18820	84.6873	0.13795295612855119	0.01759105546756469	0.17106262367102035	0.1460109557391001	0.15720369312929458	0.13962091400954085	0.015747726896554154	0.17286921502332964	0.14413059614692586	0.1546256771342627
18830	84.5963	0.13961302602391684	0.014658513890654394	0.17116537623554914	0.1429937382423768	0.1545169658169496	0.13934795503544667	0.015716940080635552	0.172531255599987	0.14384882074143643	0.15432338383888788
18840	84.5021	0.13811749799605494	0.013880095804331666	0.1699569892501333	0.1433534770664865	0.1530966974456373	0.13903507126931253	0.01568165018059157	0.17214386398728448	0.14352583099410865	0.15397687511885827
18850	84.4128	0.13470070653857003	0.016737339661597146	0.16666779621729688	0.14315929406667846	0.14935511044102315	0.13874959563543254	0.01564945162101435	0.17179040727854422	0.1432311346473011	0.15366072002485132
18860	84.3258	0.14106280928599346	0.01113815455163489	0.167773217340817	0.14357691548409515	0.15064103048978036	0.1384373552639277	0.015614234288916085	0.17140381227375184	0.14290880907591103	0.15331492384370546
18870	84.2305	0.13736563346203828	0.014535840051042978	0.16886758343337918	0.14106472197241185	0.15182365424576555	0.13808558922856481	0.015574558890028496	0.17096827925324104	0.14254568118249505	0.15292535425954487
18880	84.1418	0.13758583916424075	0.012915269883808388	0.16836940085018062	0.14243935360341764	0.1539008450404962	0.13780788222561824	0.015543236547880212	0.17062444114025913	0.14225900438931688	0.15261780267473998
18890	84.0629	0.13538437734142264	0.011743930342247908	0.16831770578684646	0.14396394069688634	0.1580398145713554	0.13749538960510238	0.015507990764825558	0.17023753381772522	0.14193641842140528	0.15227172713591758
18900	83.9587	0.13522202966202615	0.013723756141980042	0.1683650198874794	0.14190213590755413	0.14956077485470834	0.13715697440742552	0.015469821195828942	0.16981853090552285	0.1415870725907154	0.15189694317561683
18910	83.8674	0.13592274031917592	0.014149395379883627	0.1675505944096658	0.14291103266493382	0.1530975059422109	0.13685620737463888	0.015435897932072853	0.16944614141622916	0.14127659094085368	0.15156385334853603
18920	83.7802	0.13651636214198978	0.014059078284842784	0.16812211951488762	0.1419875042071417	0.15303524874064253	0.1365479950047462	0.015401134914930038	0.16906453361182688	0.14095842347341075	0.15122251804978165
18930	83.6859	0.13396962737755885	0.010807741891423696	0.16408889443069016	0.14048795699602518	0.1461529202815386	0.1362497448742749	0.015367495530495106	0.1686952603815166	0.1406505400204863	0.15089221561116306
18940	83.591	0.1314875780580075	0.014715627490822747	0.16563335545866398	0.13770142663835142	0.1488803295655633	0.135960518233741	0.015334873897993656	0.16833715942889343	0.1403519715114814	0.1505719063977828
18950	83.5013	0.13466151108220417	0.012687193529947776	0.16477170886685516	0.14524479138528343	0.1514893094581267	0.1356572159387427	0.015300664684118967	0.16796163094862895	0.14003887271177112	0.15023600884924446
18960	83.409	0.13469782882454115	0.013567159950888509	0.16299308164397097	0.13995025805724445	0.1430461261514778	0.13531571468196302	0.015262147041079987	0.16753880708583044	0.13968634114389147	0.1498578071776228
18970	83.314	0.1346229771230349	0.015815202466064424	0.1643289696192898	0.14243918436350086	0.1515941458553227	0.13502857468356433	0.015229760759211421	0.16718328967300508	0.13938992667446604	0.14953980885337675
18980	83.2258	0.13445433600633339	0.014741892000837918	0.1658552609735473	0.1395227921296761	0.15549189915198577	0.13469957651621237	0.015192653329241638	0.16677594629370038	0.13905030203923088	0.14917545395165152
18990	83.133	0.13254528326847656	0.013718967690227662	0.1625264168710022	0.14065205659450994	0.14648641399785634	0.13439166029943067	0.015157923714962171	0.1663947051661401	0.13873244029048876	0.14883444663295403
19000	83.0436	0.13163951568209878	0.012668996722772925	0.1641511840399021	0.14074991475759127	0.14597995306213388	0.13408828855612862	0.015123706668071007	0.16601909069966198	0.13841926979933106	0.14849847217265028
19010	82.9447	0.13384929504315365	0.014102846142003427	0.1610235909806973	0.14013205455911487	0.14932706003684762	0.13380653199864803	0.015091927580031125	0.1656702387009133	0.1381284126531358	0.14818643583628535
19020	82.8509	0.13523409568437672	0.010333412308287535	0.16296644722082612	0.13977289928440528	0.146457427796494	0.13348053926650608	0.015055159130601818	0.16526661644912916	0.13779189052708832	0.14782540935750973
19030	82.7571	0.13340978829917985	0.015582534478637474	0.16088933628022387	0.13823213675228435	0.1437937024976162	0.13316517292308025	0.01501958922272759	0.16487615107637646	0.13746633801652722	0.14747615126287897
19040	82.665	0.1347062973866336	0.013561815824545867	0.1639974493801991	0.1390274607836734	0.14516031249547112	0.1328552419072361	0.014984632360935727	0.16449241536027379	0.13714639639177187	0.14713291261894246
19050	82.5667	0.13716933104469947	0.010967752767899507	0.1614911277946389	0.13666825634407487	0.14563942752259143	0.13255202103438685	0.014950432330597592	0.1641169876914322	0.1368333816441033	0.14679710524281864
19060	82.4724	0.12999784252576957	0.012706837327820169	0.16067401015244237	0.14048394331995182	0.14205670130437043	0.13224953375913598	0.014916315042123119	0.16374246831374367	0.13652112418884996	0.14646211030246917
19070	82.378	0.12883902207812656	0.015045698621069262	0.16072177711282745	0.13538612862506694	0.15028112157849527	0.13193924113315902	0.014881317394624791	0.16335828487632179	0.13620080927414455	0.14611847118692678
19080	82.2862	0.1289864912600602	0.016960589055799415	0.16307681240438904	0.13905809956304643	0.1478094083909313	0.1316287353727329	0.014846295707869016	0.1629738375501754	0.13588027434085934	0.14577459603182866
19090	82.185	0.13239942027714208	0.01513971965559992	0.16302559816034282	0.1359599663227933	0.14642088553061292	0.13132912740818664	0.01481250317445683	0.1626028831411367	0.13557098919653296	0.14544278983559059
19100	82.093	0.12588255090897127	0.011480738400177446	0.1577240183938673	0.13947821086184173	0.14382534549031256	0.13105896472613518	0.014782031749994614	0.16226838589832646	0.13529210040184944	0.14514359334382604
19110	81.9976	0.12916162407259252	0.013682108422520014	0.15806158827158445	0.13845045666853073	0.14622703232623716	0.13070570515311544	0.014742187896235518	0.16183100368004918	0.13492743073029537	0.1447523697146883
19120	81.8988	0.1326116903429474	0.01291112789041138	0.15935812489494453	0.13533161430855126	0.1501346299212372	0.1304046723009596	0.014708234650933618	0.16145828507111026	0.13461667467523852	0.14441898550119522
19130	81.8042	0.1274361748275071	0.013194585391119755	0.1561488878733941	0.13581519883690243	0.14722559994151338	0.1300947484694228	0.01467327859945381	0.1610745582501332	0.13429674046683987	0.14407575481364832
19140	81.7107	0.12659567750629697	0.01507285112170148	0.155329633021235	0.13691777147681738	0.13962879753200425	0.12978565402624798	0.014638416093998312	0.16069185832198313	0.13397766243561138	0.14373344264706933
19150	81.6097	0.12768802924140185	0.017223135132595564	0.1567403707917281	0.13407025438193163	0.1442459689569661	0.1294816843889294	0.01460413161113774	0.16031550358339003	0.13366387473877467	0.14339680603834873
19160	81.5159	0.126211791598645	0.013367350306338614	0.15675044617986378	0.1321041040359136	0.1460169176864555	0.12920503108438314	0.014572928114756632	0.1599729700888216	0.13337828567790128	0.1430904213906736
19170	81.4178	0.12458127323798066	0.014753725387142688	0.15538674630368135	0.13317026764137127	0.1381954601959061	0.12886533308872955	0.01453461386004194	0.15955237890253543	0.13302761561553428	0.14271421677282173
19180	81.3196	0.1287970671003145	0.014167123907198693	0.1593431853948584	0.13606101801556797	0.1439197326464904	0.12860001741931962	0.014504689126108753	0.15922388290442765	0.13275373038945298	0.14242038819185399
19190	81.2243	0.12444478834090704	0.012385637271072645	0.15393030718940917	0.13376248259118503	0.1408077945973077	0.1282597263191877	0.014466307975632687	0.1588025573761102	0.13240244806564466	0.14204352672984502
19200	81.1256	0.12598503573976444	0.015431799961839281	0.1554673945252902	0.1328699565985445	0.14425024888407242	0.12795095836286574	0.014431482294358084	0.1584202616819989	0.1320837070666228	0.14170157613696766
19210	81.0244	0.1237857759421962	0.01463797701861301	0.15421423754517408	0.1336473471295679	0.14377769036807017	0.12767639249871104	0.014400514238644531	0.15808031271557557	0.13180027286936846	0.14139750326246997
19220	80.9278	0.1271135846946623	0.007993662516066195	0.1555937800991711	0.13358489632939644	0.14695182482801258	0.12733386628076018	0.01436188099108657	0.1576562198148657	0.13144668323461048	0.14101816647927665
19230	80.8298	0.12512049131153358	0.0120463350883052	0.15711013988744996	0.13424630138655494	0.13920074424237192	0.1270354525077343	0.014328223149543854	0.15728674397336234	0.13113863085356292	0.14068768281178565
19240	80.7302	0.1265660060844957	0.014599073082769629	0.15212489706130047	0.13356768977695851	0.14337281553352033	0.12676584461385573	0.014297814299178754	0.15695293363191382	0.1308603147664187	0.1403891007301008
19250	80.633	0.12770702414505022	0.011065061314290007	0.15523493809834996	0.13119009304643148	0.14044273477701666	0.12645255613174508	0.014262478751556016	0.15656504092713885	0.13053690723100114	0.14004214380012814
19260	80.5343	0.12648552286651032	0.016432831405290386	0.15636900313073493	0.12850999405037575	0.14370929117668177	0.12611361887440628	0.01422425029988384	0.15614539163581337	0.1301870224783966	0.1396667816755222
19270	80.4373	0.12464040193695759	0.009527184100344404	0.15106389982731921	0.1292080375372729	0.13480447644893137	0.12580213604819077	0.014189118410689407	0.15575973457259257	0.12986547892061057	0.1393218244514492
19280	80.3376	0.12360324995062198	0.015938893185516098	0.15380617617081485	0.1307890963265699	0.1403894644480243	0.12553838017171587	0.014159369604505515	0.1554331698050758	0.1295932038679563	0.13902972329105082
19290	80.2309	0.12164777336916623	0.015154005516813557	0.15215882214518978	0.1316822658121605	0.136633202923469	0.12522617013395285	0.01412415569372479	0.15504661235748018	0.12927090961007195	0.1386839607035496
19300	80.1315	0.12328174388522899	0.01428045500441671	0.14759349235930977	0.12787303325273344	0.1413270472324205	0.12490462847929595	0.01408788927762715	0.1546485011301461	0.1289389823289728	0.1383278636501039
19310	80.0357	0.12349960606998589	0.008507495597634444	0.15630633712686456	0.12858681689914772	0.1371329118431383	0.12459663882292882	0.01405315138015785	0.15426716907463572	0.12862104476858519	0.13798677499942463
19320	79.9392	0.1223028288581337	0.014917699930249646	0.15045538679816264	0.12754250727167685	0.13979675533459882	0.12428483829068047	0.01401798365716392	0.1538811186491963	0.12829917324302842	0.13764146592612617
19330	79.8467	0.12293193217898996	0.014372423406580256	0.15060849173286878	0.126261341614874	0.1434405619121134	0.12398070022126909	0.013983680176987529	0.15350455536932647	0.12798521167383084	0.13730464278427343
19340	79.759	0.12069211093228599	0.010693687616578905	0.15031843379068102	0.12827023976099244	0.13345348693530823	0.12367306099944571	0.013948981804739283	0.15312365719827337	0.12766763586683852	0.13696394222859415
19350	79.6659	0.12636251150023137	0.014819272324624837	0.14993818008089208	0.12987483709030123	0.13553751468377243	0.12338042420772524	0.013915975544118598	0.15276133402605718	0.12736554706055617	0.1366398563823213
19360	79.5748	0.12202178362991092	0.011076700000555375	0.14513094290956643	0.12884437717646877	0.13431336085019174	0.12305973908214679	0.013879805735224125	0.15236428329535778	0.1270345039739745	0.13628470790731514
19370	79.4899	0.12311731703308791	0.015033978407339613	0.15264397918560857	0.12928007655185222	0.1414551065657785	0.12276273822288497	0.013846307255051036	0.15199655682854538	0.12672791014306295	0.1359557889964299
19380	79.3936	0.12107306807857497	0.008563084322853201	0.14813346936480482	0.12462394542024592	0.1393015870858876	0.12245570008810358	0.013811676678910886	0.15161640288299635	0.12641095483790818	0.13561575412534055
19390	79.307	0.11789495637468142	0.010710087006875634	0.1471556561975931	0.13097992990109172	0.14050713766113415	0.12214506501014653	0.01377664040653823	0.15123179544459014	0.12609028641020373	0.13527173575523102
19400	79.2157	0.12140168412680376	0.01274177509761936	0.15018537372491408	0.12788219826144204	0.14046039927275872	0.12187638868144464	0.01374633662663548	0.1508991385044209	0.12581293197730176	0.13497418535205405
19410	79.1202	0.11973241723871521	0.015297134870453807	0.1454098744392544	0.12671571796009476	0.12876366901130995	0.12153628437330183	0.013707976544272684	0.15047804424936767	0.12546184247876568	0.1345975307561726
19420	79.0289	0.12281157929856237	0.009796860621272913	0.14927985374987882	0.12302938217521327	0.13727924273306621	0.12125947381225187	0.01367675531106117	0.1501353160503845	0.12517609108208616	0.13429097195197123
19430	78.9298	0.12004022249617877	0.01373514122254787	0.1467543864486293	0.12780291645623246	0.13661381955172636	0.12093193246276396	0.013639812194367978	0.1497297764048713	0.1248379703191664	0.1339282304292322
19440	78.8345	0.11876804392376654	0.009838650807276134	0.14764172573558565	0.12295374273497059	0.13907529446567782	0.12059338714929982	0.013601627949719808	0.1493106123920618	0.12448849017001769	0.13355330236987678
19450	78.7416	0.11998420662550803	0.014115115125165285	0.14432302924997673	0.12602388276100754	0.13105902064947414	0.12032980369619954	0.013571898591025092	0.14898426110755816	0.12421639310992243	0.13326139216282692
19460	78.6498	0.11969840361629625	0.012779050877682841	0.14801477139234923	0.12589213107442185	0.13541312355677038	0.12002245982923081	0.013537233531605526	0.14860372862499976	0.12389912219759133	0.1329210187031613
19470	78.5536	0.11846940706404621	0.010637197831778314	0.14950413370714866	0.12135059548885344	0.13444082159530849	0.11969130477318356	0.013499882827951714	0.14819371473133638	0.12355727100728976	0.13255427511649318
19480	78.4631	0.11794170683649267	0.014236322508311514	0.14553883017227162	0.12314890453034223	0.13559108600140274	0.11942431675669128	0.013469769471380464	0.1478631481456707	0.12328165941819438	0.13225859446485363
19490	78.3723	0.11651593170753854	0.011601795924448698	0.14519775264371407	0.12501797131950615	0.1349056268473396	0.11910649657320282	0.013433922796924179	0.14746964459337003	0.1229535738098264	0.1319066188211798
19500	78.2774	0.11724532757741271	0.009265471959062983	0.14736780235181987	0.12378650373738265	0.1318356713118752	0.11877093993156512	0.013396075642088376	0.14705418095278816	0.12260717886503325	0.13153500061986517
19510	78.1872	0.11614854679767778	0.011533236474085336	0.1417990772708354	0.12331339768047322	0.13109130798237925	0.11848386219716281	0.013363696382924235	0.14669874063105087	0.12231082867069856	0.131217071250995
19520	78.0895	0.1144114697747822	0.008929605833779442	0.14438793032218455	0.12408826719336238	0.13373994593453525	0.11816379891329182	0.013327596711039332	0.14630245982288495	0.12198042751098465	0.13086261144570402
19530	77.9906	0.11673675590856071	0.011438110529539944	0.1393741948228405	0.12309806435099313	0.12741223511052116	0.117913018694012	0.013299311418450524	0.14599196064045358	0.12172154722243284	0.1305848804088239
19540	77.8991	0.1134802035154894	0.01302865577748005	0.1421399383248061	0.121679262160787	0.1335462725608095	0.11755737153620786	0.013259198270987154	0.14555162227545276	0.12135441284836071	0.1301910126062354
19550	77.8032	0.11419842425549095	0.013563546159719811	0.14297275672899218	0.12229944045894926	0.13212415525929275	0.11729491921237523	0.013229596491422812	0.1452266714790492	0.12108348345241393	0.12990035508851344
19560	77.7071	0.11618214759331606	0.010895068078679078	0.14249323734767777	0.1229970010084119	0.12667260647421577	0.11696942379394795	0.01319288413359423	0.14482366496762236	0.12074747470305272	0.12953987936870132
19570	77.6112	0.11282456490075117	0.008931397425754297	0.1428392844718886	0.12053690310159293	0.135271624582964	0.11665983363357123	0.013157965716607357	0.14444035127580956	0.12042788494321723	0.12919701821124546
19580	77.5158	0.11498049504333621	0.013721652801182304	0.143559319192675	0.12158274584360383	0.13573057294771315	0.11634925124053416	0.013122935386523059	0.14405580906832396	0.12010727090212801	0.1288530581879924
19590	77.4197	0.11121405540053307	0.014630578904289402	0.14180488671163255	0.12104709409355333	0.12744126854655363	0.11605264791294156	0.013089481743616679	0.14368857479845853	0.11980108744294965	0.12852457953066065
19600	77.3249	0.11116794843167188	0.01104180126819881	0.1461486397189882	0.11976650224267602	0.12798631300607682	0.11574595462490939	0.013054890062454881	0.1433088478189358	0.11948448812291286	0.12818492656626834
19610	77.2284	0.1154341535486597	0.011230225959269676	0.14453204224168945	0.11927276564928065	0.1286065809018421	0.11547312975788435	0.013024118372361193	0.14297105443793676	0.11920285115608038	0.12788278179016457
19620	77.1318	0.11060294573540715	0.01252174674783529	0.1383366139118097	0.12235234265405513	0.12566899237456314	0.11514936256448492	0.012987600939597718	0.14257018769837762	0.11886862645250704	0.12752422002405392
19630	77.0509	0.11265006922672902	0.012310979761250609	0.13880600643402502	0.11783432675699339	0.12966475718812454	0.11483624969877432	0.012952285199602844	0.14218251243000493	0.11854540020580695	0.12717745758360288
19640	76.937	0.11312270632597175	0.009560555585427132	0.1386415230273686	0.12061362237299408	0.13182672023597752	0.11457271653582497	0.01292256151309247	0.14185622341138013	0.11827335506020807	0.12688560307127966
19650	76.8365	0.11331787553485664	0.008760394533183159	0.13778048180187027	0.11757821550379065	0.1296802783312788	0.1142360487213287	0.012884589029993091	0.14143938399138023	0.11792581305225706	0.1265127542817191
19660	76.7381	0.10915157026249916	0.01185674988587023	0.1389544531406344	0.1181799013226882	0.12745539467832892	0.1139694438678911	0.012854518890064453	0.1411092918124104	0.11765059700218163	0.12621749797085402
19670	76.6421	0.11295917566167524	0.009373771589564291	0.14172475214058458	0.11683759684574443	0.12425759734316681	0.11366075174592373	0.012819701762083701	0.140727090011291	0.11733193428692414	0.12587563136208826
19680	76.5447	0.11017664330578973	0.009525496784728773	0.13893500368271647	0.11821005991821731	0.12501416056188114	0.11336070952991548	0.01278586024980989	0.14035559794133035	0.11702220086504181	0.12554334424630578
19690	76.4426	0.11107255324950674	0.009524452834974417	0.1368156685478639	0.11723741227522333	0.12935449657507264	0.1130269824918638	0.012748219454442551	0.1399423995927211	0.11667769461906885	0.12517375227218916
19700	76.3434	0.10922757063492979	0.012712464290284022	0.1369773699807197	0.11604375085708268	0.12958014421962974	0.11274896656370438	0.012716862268876156	0.13959817898934057	0.11639069892255581	0.12486585856263488
19710	76.2464	0.11148927530185893	0.008543105180004323	0.137423718761979	0.11812978554949091	0.1232229657395214	0.11241328858709934	0.01267900142877019	0.13918256511997162	0.11604417872373965	0.12449410598674163
19720	76.1474	0.11131589144300956	0.015854127244470766	0.13626568266403777	0.11642693205734657	0.12539161725902828	0.11210811917046583	0.012644581623797441	0.13880472489541215	0.11572915249534674	0.12415614066097101
19730	76.0439	0.1085926288546674	0.0069587471866780146	0.13597065724434335	0.11602922460740656	0.12151030882927033	0.1118592419943575	0.012616510973866932	0.1384965819329035	0.11547223671726062	0.12388051718327067
19740	75.9467	0.10737687961515058	0.011777216550746799	0.1385272115247955	0.1143246393185671	0.1315662127694177	0.11152071504078975	0.012578328800016223	0.1380774406520815	0.11512277552102328	0.12350560945691073
19750	75.8483	0.11125750451898692	0.012427959111883201	0.13784522104767458	0.11935380615164774	0.12390359912008833	0.1112083150180121	0.012543093460983538	0.13769064797783245	0.1148002851417082	0.12315963646710883
19760	75.7483	0.10720088069245608	0.007351756841541969	0.13434741344650894	0.11750448154826779	0.12523181093197375	0.1109107298350919	0.012509529075430464	0.1373221980408089	0.11449308811379123	0.12283007043654258
19770	75.648	0.10918332064523033	0.00783618519715274	0.13537956936035825	0.11640081276746524	0.12183165200918651	0.11061475792828314	0.012476146649949723	0.13695574555364431	0.11418755646995618	0.12250229105744542
19780	75.5443	0.10538266636789183	0.010218276126500548	0.13352005392985059	0.11540981773825158	0.12123718059775423	0.11030345550800587	0.012441035108591184	0.1365703118569095	0.11386619914512534	0.12215753362715372
19790	75.4442	0.1082209417771605	0.008757206553034054	0.13338115328653088	0.11335262373053133	0.1258487605392085	0.11001103185073458	0.012408052887227948	0.13620825257341784	0.11356433035742283	0.12183368382043665
19800	75.3396	0.1044700018842305	0.013050460063746603	0.1300917501335475	0.11418143799030392	0.11629754125700895	0.10970444872208063	0.012373473630850902	0.1358286619858202	0.11324784475485425	0.12149415285401698
19810	75.2407	0.1114963509707191	0.011128815939627442	0.13621033019689555	0.11438352104164551	0.12282477895299612	0.1094092718786103	0.012340180879903576	0.1354631938925495	0.11294313385448557	0.12116725398202681
19820	75.1365	0.10818692751929757	0.005178308927232805	0.1340521677395637	0.11558225033744367	0.11762692842846643	0.10910568300957729	0.012305939343581596	0.13508731059561035	0.1126297392245499	0.1208310390619508
19830	75.0358	0.10736426647552222	0.010528175892090354	0.13218849057453233	0.11250257187344498	0.11634130725020055	0.10883258753364489	0.012275137131734063	0.13474918216488238	0.1123478229082846	0.1205285945951751
19840	74.9361	0.106823713545955	0.008333970310133762	0.13417786936389361	0.11460309765429506	0.12406760509649147	0.10850753195447413	0.012238474383009812	0.13434672023280847	0.1120122682047567	0.12016860598321034
19850	74.8451	0.10535865399847606	0.009979773089883563	0.13222100052464955	0.11503564395658607	0.12278510543093304	0.10820225158020604	0.012204042063217641	0.13396874262797667	0.11169712743485594	0.1198305177754238
19860	74.7566	0.10454337935567339	0.009914394714511247	0.1303973957286941	0.11129745085833759	0.12243884204394997	0.10790649200959004	0.012170683586959677	0.13360255304118934	0.11139181498556106	0.11950297355183913
19870	74.6695	0.10317917726692198	0.010206722716819017	0.12950799484961034	0.10984308244422339	0.11768539075850958	0.10765079932064682	0.012141844220998725	0.1332859715695783	0.11112786355715773	0.11921980211261318
19880	74.5693	0.10335579129940153	0.010315471288501264	0.12976442128303353	0.11118333909699292	0.11430068901084796	0.1073054672315769	0.01210289450156831	0.13285840462816864	0.11077137742311831	0.11883735791729029
19890	74.4754	0.10272911834000321	0.008711453865380338	0.13250222452444899	0.1133946572915838	0.11662243233255176	0.10700151435764195	0.012068611909435851	0.1324820706448685	0.11045760703111371	0.11850073987347857
19900	74.3849	0.10493753192010286	0.009032442552274379	0.13134104319055792	0.114037801171091	0.11723932898612037	0.10670924795687438	0.012035647424903026	0.13212020606579167	0.11015590057921733	0.1181770642232877
19910	74.2898	0.1012087647862294	0.007574619843433661	0.13182153120033208	0.1123218535082157	0.11392144713971028	0.10642090578439166	0.012003125550818271	0.13176320020195806	0.10985824510611683	0.11785773452986185
19920	74.1989	0.10243742201138724	0.007553499464355125	0.12937231739003696	0.1139790747081615	0.1172283209780179	0.10609888517591641	0.011966805113917362	0.13136449596625419	0.10952582340124271	0.11750110705044806
19930	74.1048	0.10036523406721214	0.007334971313112265	0.13104489324681085	0.11033149126336818	0.11700964373043285	0.10580801173250381	0.011933997739887361	0.1310043560531862	0.10922555489849177	0.11717897405578098
19940	74.0093	0.10339091758425195	0.010838656580578407	0.12777549598886848	0.11177272759192654	0.11820428013147317	0.10550360145767236	0.011899663557887782	0.13062745574689288	0.10891131233178208	0.11684184945516973
19950	73.9188	0.10624465525219819	0.006236014180064822	0.12942874566385906	0.11124203230502012	0.11549027786843855	0.10520760400665996	0.011866278251297534	0.13026097163261524	0.10860575431867903	0.11651404178668764
19960	73.8239	0.10639308882629833	0.011335860558846517	0.12288631047752463	0.11089821368289217	0.12126132979944312	0.10490507362556548	0.011832156100950767	0.12988639888417344	0.10829345236528597	0.1161789991080011
19970	73.7255	0.10513443716197618	0.011209717004401043	0.12723933524817968	0.1142362624034881	0.12048784682534633	0.10460515354278091	0.011798328363981788	0.12951505803134705	0.10798384502146625	0.1158468472508405
19980	73.6306	0.1009232883952299	0.009095019954070695	0.12736816473965698	0.10889099332072948	0.12279076321243051	0.10430524064430362	0.011764501437324857	0.12914372607364624	0.10767424509400315	0.11551470335006943
19990	73.534	0.10156879443187312	0.01039076921996074	0.12432407135107154	0.10981074851209215	0.109805975692262	0.10400576918159554	0.011730724299841599	0.1287729406719929	0.10736510086045262	0.11518304832523225
20000	73.4417	0.10091883033199087	0.01053972754371017	0.12397092674109014	0.1047224390002667	0.11322671198605444	0.10370094381345489	0.01169634329981253	0.12839552642511243	0.10705042979313803	0.1148454640221154
20010	73.3451	0.10296219707842713	0.011517354271654373	0.1268828090170831	0.10784647336129699	0.11366359392270851	0.10341734408203003	0.011664356321714755	0.12804439233248727	0.10675766993944893	0.11453138642981668
20020	73.2505	0.09873923011248753	0.005032387114966054	0.12414430382187022	0.1099956294591038	0.1130350483098633	0.10314019106899999	0.011633096463628909	0.12770124013251968	0.10647156502977038	0.11422444837104818
20030	73.1574	0.10163330258787874	0.0090536057814595	0.12681078694767695	0.1086941198510558	0.1144467021787794	0.10281843627989393	0.011596806008273817	0.1273028650164611	0.10613941773009138	0.11386811527804669
20040	73.0567	0.09801384770687209	0.009892496128356158	0.12214833463104459	0.1092101880645059	0.11755553057687589	0.1025226998587125	0.011563450143021342	0.12693670409174493	0.10583412917794562	0.11354059669171715
20050	72.9584	0.09861696962919343	0.010088270851821839	0.12783100985878484	0.10860248501462555	0.11485215823276802	0.10224716092005023	0.011532372335042493	0.12659555032998365	0.10554969047638857	0.11323544616846103
20060	72.8625	0.10151868268315445	0.011218167752880242	0.12295882099154663	0.10376849607483105	0.11193427355281878	0.10192666577948639	0.011496223954399983	0.1261987348259376	0.10521884351123759	0.11288050809575552
20070	72.7626	0.09968085135527284	0.009106001527703075	0.12535230572822642	0.10391717196490712	0.1162179080512713	0.1016123659065627	0.011460774332847687	0.12580958988515506	0.10489439191761533	0.11253243108294703
20080	72.6666	0.09982048106466697	0.00871304552549358	0.12312497137961093	0.10505438964675523	0.11844306536876738	0.10132410675274182	0.01142826182236883	0.1254526868094389	0.10459682214463581	0.11221319333002229
20090	72.5694	0.09706634077001049	0.010418451490249782	0.12151559445240272	0.10789123530704	0.11893713027489237	0.1010201538788069	0.011393979230236372	0.12507635282613877	0.10428305175263124	0.11187657528621058
20100	72.4707	0.10003725007394156	0.011602948556307294	0.11950103767752812	0.10500113816926795	0.10767598543253763	0.10072210171591381	0.011360362174400118	0.12470732470595464	0.1039753726615337	0.11154649209032542
20110	72.3692	0.09779179858164641	0.008149607694787073	0.123163492841715	0.10538337637064649	0.10742403421934128	0.10044418477154353	0.011329016153133068	0.12436322665763724	0.10368847914593414	0.11123870800213785
20120	72.2694	0.09830664822533293	0.011578740194782661	0.12084635246448061	0.10460903215812474	0.10950927736034913	0.10013263249702435	0.01129387643092216	0.1239774836082028	0.1033668638967007	0.11089367386629949
20130	72.1698	0.09750710272768481	0.008538038636779212	0.11797378235473348	0.10550634706850989	0.11303744944089755	0.09982317724197311	0.011258973229794873	0.12359433694708082	0.10304741339956179	0.11055096211215794
20140	72.0707	0.09711299167892955	0.008648884766718863	0.11917972563436759	0.1012283944984266	0.11305142963236918	0.09955862789867254	0.01122913492914691	0.12326678976236477	0.10277431925152045	0.11025798221273915
20150	71.9711	0.09811464564567896	0.008961332302634994	0.11895095668891774	0.10534737973934058	0.11381433394668798	0.09922875005280753	0.011191928280968464	0.1228583572243542	0.10243378652461867	0.1098926530953192
20160	71.8701	0.09783356186718727	0.010605605081520322	0.11808976613408105	0.10402201852920699	0.11161411356961724	0.09894799450880724	0.011160262096407405	0.12251074461309841	0.10214396272411304	0.10958172534922755
20170	71.7684	0.09540215489208861	0.007262107428685862	0.12388475799388624	0.10454827396893551	0.11073765710829678	0.0986616399946706	0.011127964408656195	0.12215619973399958	0.10184835910967849	0.1092645969235692
20180	71.6705	0.09638129867902129	0.0045230808940398045	0.11831485712970041	0.1049831553160855	0.10811077252216203	0.09837411124542272	0.011095534279902314	0.1218002009960474	0.10155154333295577	0.1089461680702458
20190	71.5661	0.09747064137500545	0.005895158675638368	0.11988373424584015	0.10363726735865147	0.1058030445531641	0.09803501832809294	0.01105728827146908	0.12138035897700174	0.10120149789262439	0.10857063355720024
20200	71.4668	0.09953843861300476	0.010328315983920625	0.12098727233699486	0.10175560268051502	0.1077176087085854	0.09774228734212158	0.011024271386757085	0.12101791917980616	0.10089931184966633	0.10824644339382034
20210	71.3626	0.0944296248062333	0.005961387846972688	0.11886829961703287	0.09994082102440006	0.10669851985319001	0.09745118000959435	0.010991437632568152	0.12065748968098426	0.10059880190330525	0.10792405137447218
20220	71.261	0.0950682652941633	0.010634161722743498	0.11698716489918644	0.10186819318894087	0.10307672590284575	0.0971870617247303	0.01096164795064313	0.12033047620380104	0.10032615273666134	0.10763154885842467
20230	71.1588	0.09591127028918381	0.007941021721437519	0.11793190320657126	0.0978288691133002	0.1141192536529801	0.09685988837142613	0.010924746339933778	0.11992539218638533	0.09998841185600865	0.10726921487963775
20240	71.0557	0.09556369809939019	0.010040319824493453	0.12092539237734361	0.10205072299317904	0.11136690573401274	0.09656520245561957	0.010891508960309796	0.11956053192669364	0.09968420774000925	0.10694285969426484
20250	70.9527	0.09528026910893564	0.012168764239616447	0.11512099255740989	0.10198871658017321	0.11153034362348628	0.0962704470915094	0.010858263747669343	0.11919558568078838	0.0993799319325625	0.1066164275971266
20260	70.8489	0.0910152931524446	0.008299588172561902	0.11756184858468195	0.10238813528078591	0.10816505066532703	0.09596290366044966	0.010823576179581748	0.11881480611140921	0.09906245501032519	0.1062758331266409
20270	70.7452	0.09202728155666409	0.008287985282974798	0.11503508434224304	0.09767561972099305	0.10791992327335503	0.0956763511787348	0.010791256163231858	0.11846001612218418	0.09876664703406368	0.10595848545824908
20280	70.6477	0.09141144122282621	0.00816598016343997	0.11605778717944035	0.09959040564636785	0.10497230214450258	0.09537811621513441	0.010757618489455693	0.11809076167047226	0.09845877923789209	0.10562819981645283
20290	70.5395	0.09415046578759591	0.005468832734593196	0.1152436158792239	0.1002680979803213	0.10733853501829119	0.09507469418168145	0.010723395770380183	0.11771508493811529	0.09814555683223802	0.10529216966142237
20300	70.4412	0.09227970575200577	0.008342301489234974	0.11328788787376162	0.09864277395066899	0.10321202696776073	0.09478058620348234	0.010690223575858806	0.11735094024185652	0.09784194932092703	0.10496645452338425
20310	70.3257	0.09239269404837112	0.007671285299321951	0.11421664328202409	0.10148629600917182	0.10138330748310699	0.09448534070996471	0.010656923081929675	0.11698538715071946	0.09753716755315059	0.104639479623672
20320	70.2269	0.09161498664260997	0.010702766819167014	0.11471669724778151	0.09613482223945254	0.11127452065004162	0.09421549014615155	0.010626486861024258	0.11665127635169693	0.09725860095796043	0.10434062879282999
20330	70.1154	0.09332827073608196	0.006230689837211821	0.11455728997955451	0.10127928170063118	0.1085008385462736	0.09388431353718246	0.010589133726434295	0.11624123577265688	0.09691672751858896	0.10397386133699328
20340	70.0098	0.08725664045214429	0.005561990094830264	0.11167025589364256	0.09524318396207	0.10968043165804228	0.09361062016723354	0.010558264078617357	0.11590236706981392	0.09663419399664464	0.1036707547218008
20350	69.9122	0.09004848545155943	0.003917913117420594	0.11634983321406701	0.10085618699228957	0.10874164322457701	0.09332760316295434	0.010526342825830223	0.11555195447070535	0.09634203569188173	0.10335732248109661
20360	69.8202	0.09359982899730646	0.01130723039675337	0.11587941762702324	0.09576240355409522	0.11146854161163149	0.09300573182841915	0.010490039225413	0.11515343505594339	0.09600976808241747	0.1030008603177762
20370	69.7279	0.08528551712143836	0.01040968865404424	0.11358581197713667	0.09488291877851958	0.10652312290777137	0.09274455192523057	0.010460580961115996	0.11483005968510895	0.09574015220563274	0.10271161196504275
20380	69.6268	0.0903579750592333	0.009127883571132884	0.11145529260438095	0.09681500297208188	0.09990640262415768	0.09239942019850794	0.010421653840388276	0.11440274081886725	0.09538387290553912	0.10232938966458313
20390	69.5362	0.08789467705646645	0.006189535010475565	0.1091912412427863	0.09394899403337542	0.10914045952428453	0.09216043341874823	0.010394698720045161	0.11410684347919514	0.09513716697840525	0.10206471948312337
20400	69.4431	0.08940236917686843	0.00561709249357984	0.11206435889344057	0.09664260172146014	0.10325306203448581	0.09180314265109085	0.010354400191191925	0.1136644701071386	0.09476833590674552	0.1016690314354211
20410	69.3518	0.08807600290615285	0.005895159162812097	0.11208484454869615	0.09587223263474287	0.1057769553409651	0.09152445219630395	0.010322966926327604	0.11331941435030396	0.09448064389674944	0.10136039070929509
20420	69.2502	0.087350066181561	0.0072020189551021355	0.1119598177658866	0.09741456195993543	0.10182408998680374	0.09125894494536671	0.010293020584073113	0.1129906811488483	0.09420656090115825	0.10106634995794016
20430	69.1549	0.09051182642881635	0.007796005988760147	0.11163746634816846	0.09703632472575044	0.10121232750888252	0.09095544228802098	0.010258788771495721	0.11261490459341575	0.09389325526750206	0.10073023051453842
20440	69.0621	0.08919554889056029	0.005876052865831774	0.11258506733074099	0.09507402495851432	0.10266122136118383	0.09068550391600778	0.010228342646776368	0.11228068507619206	0.09361459802795316	0.10043128243893558
20450	68.9615	0.08887619931026428	0.005899943780719053	0.11261479594250162	0.09240929629357182	0.10581163406142988	0.09038070728509622	0.010193964887995493	0.11190330640981377	0.09329995662606506	0.10009372996137678
20460	68.8679	0.08581874634717354	0.005118853525317671	0.11369860032045893	0.09405710317894916	0.10582957222171818	0.09004364114067435	0.010155947477594733	0.11148597380451966	0.09295200342234124	0.09972044003421941
20470	68.7715	0.08510037903142431	0.0061915144820576355	0.1154896888118572	0.09448246260968123	0.10022764646299631	0.0897498357016372	0.010122809406214087	0.11112220369188117	0.0926487082220481	0.0993950599485845
20480	68.6721	0.08487966963395019	0.0054866516432255106	0.11072872784930951	0.09325565177295186	0.10194145352687439	0.08947050424699007	0.010091303843508065	0.11077635429217828	0.09236035450823325	0.09908570933570458
20490	68.5765	0.08243046916797891	0.009007736320381364	0.10802945581347272	0.0926972699794631	0.10549888992143935	0.08918702265750712	0.010059330190541761	0.11042536647495099	0.09206771661240866	0.09877176258181135
20500	68.4769	0.08543447048872467	0.00909827747297408	0.1074661393737503	0.09553296951059952	0.10007398254939116	0.08888283429794482	0.01002502103818103	0.11004874092920232	0.0917537031287147	0.09843488374523197
20510	68.381	0.08573758744040913	0.007249996459263555	0.10934435295556169	0.0923888460113652	0.09925732052053747	0.0885803861372558	0.009990908161405491	0.10967426998053066	0.091441486051403	0.09809993212300326
20520	68.2795	0.08400729717117164	0.008654712084673655	0.10842795989836507	0.09045994687490962	0.09745330688651035	0.08832728698323886	0.009962361318094212	0.10936089964924212	0.09118021192774088	0.09781963294039439
20530	68.1805	0.08310651654924958	0.0072331448658400615	0.1084439406793408	0.09478633319794119	0.10177654987992404	0.08802749222670342	0.009928547716568753	0.10898971396693918	0.09087073395814227	0.09748761987802879
20540	68.0841	0.0820050519118435	0.011536584670846495	0.10843459838175819	0.09285482175123107	0.0954638359577701	0.08773909257976253	0.009896019359987608	0.10863263694210126	0.09057301915418882	0.09716822653348678
20550	67.984	0.08226923203286722	0.005799978887805317	0.10677037268267943	0.0935281737908988	0.10097697218644697	0.08744409614223043	0.00986274695687618	0.1082673922153165	0.09026849448677533	0.09684152745527794
20560	67.8881	0.08389922763494014	0.007871085624026618	0.1056680105865408	0.09294909304478757	0.10210181459653465	0.08714887778942919	0.009829449524125903	0.10790187272798708	0.08996374073634615	0.09651458261303719
20570	67.786	0.08746553885212364	0.006420307892101224	0.10830926785672007	0.0885286156824788	0.0983871469057888	0.08682872190782	0.009793339408219037	0.10750547727153635	0.08963324398803578	0.09616002025872578
20580	67.6851	0.08395461399242865	0.007947571285034562	0.10516487598830611	0.09567290635125685	0.1004125638421302	0.08653574026935035	0.00976029425262	0.10714272713329391	0.08933079919663549	0.0958355525057559
20590	67.5797	0.08246115433476342	0.0044222462901145464	0.10799810639590103	0.09082433947900813	0.09525111620943251	0.08627259426073747	0.009730614232925596	0.10681691746310137	0.08905915371025465	0.0955441267544235
20600	67.4833	0.07763534800726461	0.0032183608111253613	0.10930389169476214	0.08962885370116407	0.09583849881949542	0.08594897953430355	0.009694113996784498	0.10641623949787335	0.08872508639824969	0.09518573384057938
20610	67.3762	0.08398266143119891	0.00921746700372107	0.10551234269439692	0.09144242822550731	0.09873603870094085	0.08567675974560236	0.009663410552972266	0.10607919528411479	0.08844407405345288	0.09488425916928195
20620	67.2715	0.08297718569246194	0.005079453837252548	0.10422507677526291	0.08932262879291067	0.09639521045435637	0.08537213793283446	0.009629052511784583	0.10570203306579147	0.08812961311624261	0.09454690029720149
20630	67.1695	0.08365888492441952	0.005322541623459278	0.10439195750028961	0.09244984799923302	0.09773085590188457	0.08507662821646038	0.009595722216378987	0.10533615283170372	0.08782455859135034	0.09421963277916351
20640	67.0688	0.080093136498799	0.004651632399951715	0.10409309548158116	0.08879530008827828	0.09472437486686415	0.08481918974084933	0.009566685944590142	0.10501740984458476	0.0875588049882874	0.09393452793728395
20650	66.9642	0.08225392927063185	0.006167198116235688	0.1016105119654465	0.09364184773133241	0.09475303000190621	0.08449778937756885	0.009530435464629464	0.1046194735547198	0.08722702356220184	0.09357858735949884
20660	66.8593	0.07942240799556298	0.006622808430146095	0.10026497562035518	0.08939267907960707	0.09187056009838011	0.08419976355713578	0.00949682137993739	0.104250478049996	0.08691937166441197	0.09324853333704194
20670	66.756	0.08087371335781711	0.00645930144672906	0.10421688293679002	0.08601435697781881	0.1025433602684668	0.0839078883019865	0.009463901012393893	0.10388909776108783	0.08661806899193175	0.09292529086805831
20680	66.6515	0.07752214747260565	0.00579457197959618	0.10238523659710529	0.08818537849160428	0.0956204909062495	0.08360892293381317	0.009430180956892754	0.10351893897161195	0.08630944719950341	0.09259419632666076
20690	66.5468	0.07488879682021451	0.004269356559107336	0.10245737092828353	0.08745204138627193	0.09684916846561513	0.08336203581082	0.009402334763399803	0.10321325995887981	0.08605458575220208	0.09232077676885769
20700	66.4416	0.07866244303334036	0.006151710630431606	0.10144221610664775	0.0865262242710323	0.09399212903068214	0.08303280215784065	0.009365200773201748	0.10280562501712665	0.08571471802527758	0.09195616107436483
20710	66.3331	0.07893389602267668	0.0041442385900848245	0.10456202349423772	0.08644287541245392	0.09652305437220078	0.08273978938737282	0.009332152106250503	0.10244283633334018	0.08541224109633194	0.09163165884370704
20720	66.2287	0.07923634808812999	0.005907910130242516	0.10096234341847332	0.08734006238678185	0.0931342385483149	0.08245396890674364	0.009299914651694928	0.10208895265857365	0.08511718876440644	0.09131512184300307
20730	66.1193	0.07569075234511279	0.0077669320961268025	0.10388008957163213	0.08735684488626186	0.09240903703242274	0.08215228946693306	0.009265888478308629	0.10171543348833555	0.08480576523725351	0.09098102155445313
20740	66.015	0.07717164397967312	0.005812734854061813	0.10200054706461707	0.08535562692805546	0.09723963736121814	0.0819032342796556	0.009237797750646239	0.10140707012438274	0.08454866569833103	0.09070520093510129
20750	65.9097	0.0817101859885913	0.007215668503882817	0.09860185919467324	0.08811691999210991	0.09390088753408346	0.08157769735189743	0.00920108071101471	0.10100401221889721	0.08421261409890934	0.09034467924503863
20760	65.8022	0.07353947937155118	0.008975644450048467	0.09890944268218331	0.08279197876268198	0.09434548143084921	0.08131778507981469	0.009171765421777008	0.10068220634354817	0.08394430679704891	0.09005683475303398
20770	65.6974	0.08126748359677753	0.006554864259019524	0.09824203013751656	0.08634136662363373	0.0956094070684972	0.08100104573544294	0.009136040654266753	0.10029004101346871	0.08361733693833301	0.08970605610396143
20780	65.5827	0.07680501524816381	0.004724748767457937	0.10043669249779667	0.087921011973676	0.09148990923609568	0.08070592157689262	0.009102753845607787	0.09992463815111867	0.08331268042457955	0.08937921557882773
20790	65.4762	0.07424216986036794	0.007210033873728116	0.09797610021555125	0.0862826136838712	0.09244468586404991	0.08041538819069104	0.009069984826348102	0.09956491927399326	0.08301276296270878	0.089057459186598
20800	65.366	0.07371622600001058	0.006501237636580366	0.09895858177796361	0.08541309267010318	0.09644092069435134	0.08012474624162398	0.00903720356237301	0.09920506598163735	0.08271273343144903	0.08873558256448216
20810	65.2628	0.07381130917917526	0.0032381292831091474	0.0983083429544618	0.08490574020645873	0.08659401682522218	0.07986131605374557	0.009007491490335338	0.09887890445981205	0.08244079458696174	0.08844384209374206
20820	65.1483	0.08099316178962823	0.0019707653639232793	0.09752270605492878	0.08509335504534221	0.09191198405682881	0.07955448546561879	0.008972884323209933	0.09849900748455664	0.08212405353210946	0.08810403707390553
20830	65.0349	0.07024721777967337	0.005593197257673409	0.09855951617239625	0.08384487662753062	0.09448252933130048	0.07927771330069994	0.008941667420666152	0.0981563268250778	0.08183834177173592	0.08779752079218597
20840	64.9346	0.075964754312119	0.005073829035298271	0.09709353967923566	0.08366411801751514	0.09418027848977825	0.0789985085293378	0.008910176146462593	0.09781063427608873	0.08155011883300954	0.08748831047697461
20850	64.8301	0.0736971196818488	0.004811057185251468	0.09782783905858783	0.08479903729844115	0.08939358691725817	0.07869234400632104	0.008875644104267593	0.09743156197780624	0.08123406535682023	0.08714924310285099
20860	64.7472	0.07561304326378543	0.005836225714592673	0.09593349536646241	0.0822533402140505	0.08331982704868585	0.07839019774618887	0.008841565278605046	0.09705746482207701	0.08092215993129466	0.08681462582579082
20870	64.6381	0.07389023153489958	0.0038988038762164372	0.09442073896925221	0.08372999830891593	0.08956464759286972	0.07811289442148549	0.00881028846699044	0.09671412651631604	0.08063589985495473	0.08650752130167268
20880	64.541	0.0730195105910584	0.004277214544248554	0.09694185051374557	0.08355559731604872	0.08770609718997252	0.07780480945330849	0.00877553981938129	0.0963326764521401	0.08031786390423591	0.08616632709622576
20890	64.4449	0.07248588273012507	0.0052142236921709755	0.096260741821072	0.08396400903186266	0.09061774774072276	0.07756484584723629	0.008748474523609922	0.09603556967189777	0.08007014959981308	0.08590057511100416
20900	64.3436	0.07468487415851369	0.0049172246257977665	0.0930795452484079	0.0821197944572584	0.09104494805270207	0.07722884210220915	0.00871057694035427	0.09561955245800259	0.079723293110426	0.0855284617570483
20910	64.2448	0.07438987796924294	0.0016591606427926004	0.09364947560102238	0.08285654347320294	0.08854995156179678	0.07694373773736402	0.008678420255903043	0.09526655542958368	0.079428980024448	0.08521271783157093
20920	64.1448	0.07198982591889723	0.0018357989767686037	0.09176325267131068	0.0807537500045571	0.08893220310749918	0.07665157822312356	0.008645467827012811	0.09490482319020804	0.07912738391145739	0.08488916055477527
20930	64.0442	0.07328057724833191	0.006058089014813376	0.09672161600474874	0.08060951968065487	0.08511876708605953	0.07640439821987051	0.008617588599798666	0.09459878155285778	0.07887222012401772	0.08461541664149275
20940	63.9435	0.07300744245056123	0.003960821176496005	0.09538985100187007	0.07917470917356667	0.08927158993140645	0.07611455764036715	0.008584897721630902	0.09423992046233928	0.07857301784613738	0.08429442751042583
20950	63.8385	0.07548000861577824	0.004208663248749766	0.09841915697329835	0.08226782558349642	0.0915322365840875	0.07580769975187271	0.008550287475319713	0.09385998968560678	0.07825624860912991	0.08395459225630911
20960	63.737	0.07151203240346735	0.002676353138443892	0.09390322893338238	0.08254571096055752	0.08782978890495312	0.0755081165332737	0.008516497732982362	0.09348906591533385	0.0779469890100319	0.08362281346541271
20970	63.6368	0.07313479411112588	0.004772249201451005	0.09227836581243955	0.08138306386918964	0.09234449646877352	0.07521450834338407	0.008483381909169191	0.09312554002330897	0.07764389742993005	0.08329765182687231
20980	63.5322	0.07267587349409774	0.002597373995208076	0.09354987505051267	0.07583727958723442	0.09556427338801837	0.07494941474889459	0.008453482222881784	0.09279731898341537	0.07737024145167246	0.08300406918674512
20990	63.4281	0.06777213504443011	0.0018781128724111025	0.09046711065867014	0.07746571432704628	0.08710948263776708	0.07467020494851734	0.008421990381459792	0.0924516202078384	0.07708201332149645	0.0826948533020611
21000	63.325	0.07166892373711206	0.0025639992693609853	0.09132124312526377	0.0778104109209577	0.08070236673240877	0.07436278692353239	0.008387316957819187	0.09207099590781741	0.0767646658558842	0.08235439771477474
21010	63.2235	0.07135984356718422	0.003432033090008201	0.08992820755352297	0.07973677569495519	0.0870896356037243	0.07409206027335984	0.00835678192386113	0.09173580039765175	0.07648519487720573	0.08205457664643276
21020	63.1192	0.07417705167812923	0.0047498589299157295	0.09230744690677149	0.08002482605775495	0.0848977511927662	0.07380548983087676	0.008324459881731113	0.09138098817061283	0.07618936836005265	0.08173720908706712
21030	63.0168	0.07131124099794853	0.0017341405112340528	0.09245126143848774	0.08195915506312927	0.08655386756742312	0.07348727682543166	0.008288568901212686	0.09098699825261419	0.07586087724178524	0.08138479840569515
21040	62.9094	0.07217927528458801	0.004516287383493911	0.09353778678762235	0.07775495360555665	0.08902917969794781	0.07320863386689842	0.008257140993411355	0.0906420013024429	0.07557323426214688	0.08107621028014432
21050	62.8028	0.06565766719874797	0.005655260373464858	0.09477418075520762	0.07786851824962349	0.08701857008934202	0.07292585921325129	0.00822524707515067	0.09029188876556944	0.07528132613581405	0.08076304643497993
21060	62.7065	0.06706829990916759	0.005264836975651726	0.09140645552925847	0.07793764375349567	0.08855793803371334	0.0726637522949473	0.008195684253588947	0.08996736562703521	0.07501075330181294	0.0804727714427853
21070	62.5903	0.06843826378041667	0.002207700802572882	0.08944503098021514	0.07950489137942314	0.0828815964880643	0.07238566188946914	0.008164318667787647	0.0896230528108532	0.07472368072240287	0.08016479525199297
21080	62.4843	0.06993026911859697	0.0028419250394785653	0.09050775958726223	0.07876093579315589	0.08401897514905723	0.07209788967203026	0.008131861078458775	0.08926675262697974	0.07442661361359455	0.07984609676546912
21090	62.3803	0.06545103394478838	0.0050365226480158015	0.08545354821190679	0.07502852396435421	0.0851329876871751	0.07179954063759547	0.008098210538727968	0.08889735694044108	0.07411862806216059	0.07951568479388814
21100	62.2709	0.06484538507352221	0.003917339989301993	0.0880058911932038	0.07983914953486429	0.0854662001136187	0.07149749056735512	0.008064142562243408	0.08852337888055942	0.07380682193340979	0.07918117404404322
21110	62.1619	0.06829516984218828	0.0037927613215961984	0.08832912820803326	0.07865439788876177	0.0801580595997319	0.07121361871033585	0.008032124891325914	0.08817190786034548	0.0735137811646126	0.07886679508139034
21120	62.0541	0.06691729829407775	0.0018749951617768746	0.08877041631333366	0.07842944774989416	0.08336352102489158	0.0709183953285195	0.007998826891357204	0.08780638214642816	0.07320902222273377	0.07853984466967694
21130	61.9428	0.0663971236297313	0.005548230698964688	0.08778005842263013	0.07724483801961672	0.08302581389127202	0.07066454860741776	0.007970195730575499	0.0874920862279091	0.07294697638596297	0.07825871758053624
21140	61.8316	0.06822924231611736	0.0031472919712528403	0.08619157065761295	0.07729904711120118	0.08011880780066538	0.0703541769540608	0.007935189169644636	0.08710780494410625	0.07262657989133472	0.07791499094470915
21150	61.7203	0.06463289472046603	0.0025946605858142868	0.08850628554512673	0.07833936996306103	0.08094005942966463	0.07009105792651302	0.007905512193122148	0.08678202868005189	0.07235496225749323	0.07762359507403963
21160	61.6129	0.0664946447956818	0.0020227069392818597	0.08510729117936366	0.07690382763630776	0.07241373187740305	0.0697719760190158	0.007869523209863135	0.08638696294603569	0.07202557417209415	0.07727022211155725
21170	61.5021	0.061127034137579236	0.0003232348924465424	0.08712822039841303	0.07293947493745866	0.08347137323927756	0.06949733511876292	0.007838546690890407	0.08604692107496777	0.0717420625151151	0.07696606613699127
21180	61.3932	0.06682637833213943	0.0019700805395777648	0.08778472533512817	0.07473407828139593	0.08132915830801911	0.06924330647503589	0.007809895011206931	0.08573239991210292	0.07147982887971378	0.07668473757438705
21190	61.2749	0.06235354695107596	0.0044691187148095	0.08673932359124828	0.07503772265159443	0.08332743077150406	0.06893522717447906	0.007775147002843954	0.08535095686519267	0.07116179877967628	0.07634354964564742
21200	61.162	0.0598840620537802	0.001885890469650935	0.08762360618078445	0.07859600905840715	0.08188386384619466	0.06867417307649341	0.007745702928011272	0.08502773725789001	0.07089231277153643	0.07605444061813493
21210	61.0521	0.06356946034695758	0.0027596273535345863	0.08723257745902376	0.07713859559667927	0.07396717427077158	0.06836759433824945	0.00771112416682492	0.08464815210620238	0.07057583170118578	0.07571491451395326
21220	60.9386	0.0645546643632499	0.004051502042041276	0.08505170635153472	0.07237487744264667	0.0840867109369171	0.06809650256561606	0.007680547951007841	0.08431250452598946	0.07029598380678287	0.07541468908421499
21230	60.8241	0.0623547129908028	0.001673225064483616	0.08384962466504506	0.07580245196106067	0.07521955706828978	0.06781706031298565	0.007649029891489329	0.08396651794368368	0.07000751571626809	0.07510521576612778
21240	60.7112	0.06540972097722378	-0.0002075688026877579	0.0863148868251938	0.0749625015453137	0.08116629528354441	0.06751907743874498	0.007615420650662619	0.08359757561204374	0.06969990815181006	0.07477520930519937
21250	60.5963	0.06288784456997774	0.0004687521535315507	0.08534614483279442	0.0737519273616745	0.07671975497405499	0.06724184643606818	0.007584151996189308	0.08325432685054661	0.06941372273346012	0.0744681848754024
21260	60.4782	0.06258240740046078	0.0008133514885035419	0.08468029865757001	0.07123108143277015	0.07579245430890677	0.06694786737627186	0.007550994342267476	0.08289034177237407	0.06911024830454857	0.07414261251035403
21270	60.3665	0.05703826764755901	0.0020850723145992324	0.08308939048638413	0.0757880254760914	0.07794827706145704	0.06670634844750024	0.007523753622940972	0.08259130929628548	0.0688609284413206	0.07387513805520543
21280	60.2455	0.06269835707764738	-0.0015572806953724947	0.08488372122484848	0.07351094094638913	0.07781619685032706	0.06638163811420686	0.007487129814212405	0.08218927482441149	0.06852573013493048	0.07351553179195931
21290	60.1269	0.06067919714648873	-0.0007709645252744537	0.08830174798545548	0.06962323084203276	0.0766377183073218	0.06610425009450328	0.007455843449919092	0.08184583165500381	0.06823938262798636	0.07320833347084914
21300	60.012	0.06098929127321447	0.00304424032441806	0.08558734751085202	0.07404372536132932	0.08057006644584262	0.065821743096215	0.007423979720283963	0.08149605051097437	0.06794775080213977	0.07289546604539658
21310	59.9125	0.060446902545951975	0.005492919874585463	0.08412720121632565	0.07348214050648737	0.07133353660951035	0.06553824777672257	0.007392004518721302	0.08114504569417383	0.06765509873283364	0.07258150408595894
21320	59.8079	0.06063913240274071	0.002686587662936833	0.08273278969652571	0.07239126151874319	0.07619265354655735	0.0652804401075432	0.007362926605896608	0.08082584559643644	0.06738896401144419	0.07229599037406231
21330	59.7111	0.05839592212140829	-7.191866424065735e-05	0.08055467556870691	0.07080876387243176	0.07634593005114153	0.0649736824800481	0.007328327667940237	0.08044603895612268	0.0670722982738136	0.0719562661557816
21340	59.6014	0.06262045058505294	0.003842555920218052	0.08264324144635325	0.07000876975132472	0.07730732864094507	0.06471846451416448	0.007299541845598789	0.08013004525464085	0.06680883690177518	0.07167362045709433
21350	59.5004	0.06106446408575177	0.004715413671573915	0.0799777428351061	0.07224952213529286	0.07219013925871877	0.0644116985848032	0.007264941971281828	0.07975022833551534	0.06649216259413251	0.07133388704476348
21360	59.3973	0.054685272978473094	0.0016990842205394654	0.07791974922702821	0.07484312746044972	0.0787487325149029	0.0641343611745531	0.007233661315186726	0.07940684782732542	0.0662058673313006	0.07102674477199727
21370	59.2902	0.056843085306164914	0.0011449767622499635	0.08140917320378177	0.0688072646243512	0.0775694946163262	0.06386213715509316	0.007202957394190733	0.07906979837532628	0.06592485061909378	0.0707252654152705
21380	59.1858	0.0561165838836781	0.004358311495223679	0.08005805766043339	0.06660706839415219	0.07458120676644985	0.0636020840705878	0.007173626222836872	0.0787478181555165	0.06565639795664352	0.07043726497803124
21390	59.0767	0.05752234337411669	0.003819158978309333	0.08224802578412378	0.06941120859938461	0.07413852047255057	0.06329635922717632	0.007139143771739272	0.07836929023891753	0.0653407983614796	0.07009868453494633
21400	58.9773	0.058879537151071165	0.0022910145210984644	0.08061640153909723	0.06948411711316078	0.07019998755764753	0.06302649517283057	0.0071087060292478925	0.0780351627368259	0.06506221784001977	0.06979981876377285
21410	58.8683	0.058944982163336865	0.0007482468687577775	0.08121800983382767	0.06693315579891886	0.0724153715347192	0.06272993016154343	0.007075256708005775	0.07766797590763003	0.06475607393474343	0.06947138254051859
21420	58.758	0.056664859364090193	-9.188758406657741e-05	0.07664875851125326	0.06721799229781754	0.07199590394068867	0.06246109681581478	0.007044935218283019	0.0773351245595502	0.06447855741324723	0.0691736582460284
21430	58.6537	0.05594988976737062	0.0005529345811852933	0.0759277212716608	0.06676835911837396	0.07342008474066478	0.06218117576901728	0.007013363155968177	0.07698854516654406	0.06418959506376544	0.06886365467878176
21440	58.5445	0.0571144300582078	0.0029527173473120217	0.08074678998650363	0.06608449577599147	0.07301591080083902	0.06189527242937755	0.006981116355813642	0.0766345589013296	0.06389445719652691	0.06854702591438534
21450	58.4345	0.05548612579622913	0.0026617542787008516	0.07631815458240022	0.07138223873163825	0.07506264984854522	0.06161294232469948	0.006949272577861852	0.07628499677505803	0.06360300797786117	0.06823435439292365
21460	58.3276	0.057979494703254114	-0.00044796033288765533	0.07847187443896353	0.06687592665385114	0.07705422536778973	0.061366847231670595	0.006921515716770568	0.07598029840050013	0.06334896414267571	0.06796181198286316
21470	58.2153	0.05608250862319185	-0.0019948211934718726	0.0763580280575064	0.06486814646553075	0.07374506456655193	0.061065994785453	0.006887582819304567	0.07560780315804719	0.0630383943205741	0.06762862756315138
21480	58.1062	0.050626555152171224	-0.0010348824917607792	0.07731022838369904	0.07071146765365473	0.06912192928790273	0.0607890895511983	0.006856350907980943	0.07526495774107628	0.06275254519279512	0.06732196391141704
21490	58.0001	0.05216828080557061	0.00075080605377636	0.07549054406536469	0.06479615680376824	0.07371882856679055	0.060502606198484556	0.006824038688633655	0.07491025334272595	0.06245680857836512	0.06700469280117327
21500	57.8841	0.052330873978163016	0.0018054227586171258	0.07672454283272631	0.06599536289437567	0.07551632339270989	0.06024476795608647	0.006794957327481018	0.07459101539128764	0.06219064229625805	0.06671914523041902
21510	57.7746	0.05303259435581739	-0.00021147042350837603	0.0775553506921191	0.06779020643614223	0.07855685956582348	0.05998762347829424	0.006765954215461911	0.07427263641247299	0.061925192186988956	0.06643436598167952
21520	57.6645	0.05559924181683704	-0.0007694598383805084	0.07835340692086268	0.06575219224627228	0.0781891918833859	0.05968802126119377	0.006732162330299362	0.0739016891195347	0.06161591297574786	0.06610256615055306
21530	57.5518	0.05389869625727467	-0.0022976425832100917	0.07684239418196881	0.06538724299323603	0.07386498852228436	0.05944500608069368	0.006704752849983463	0.07360080408529884	0.061365048532647036	0.06583343464468022
21540	57.4349	0.0532881443001598	0.003648457985179189	0.0722582298361413	0.0661199164832252	0.06426818502981509	0.05911901478541318	0.006667984562616569	0.07319718361253981	0.06102852788987086	0.0654724097571825
21550	57.3238	0.05186693568355283	0.0007331291838216173	0.0731336839904704	0.0648021195983823	0.06948085368462827	0.05883634143049866	0.0066361020697557754	0.07284719649693659	0.060736724334166464	0.06515935809711039
21560	57.2114	0.047384021077211104	-0.001986165997242421	0.07419908696946864	0.06676166874038811	0.07359438152071716	0.05857455780602204	0.006606575712236256	0.07252307363905199	0.060466485236213424	0.06486944114244418
21570	57.0947	0.050111801036898294	0.002283744808824343	0.07590214083828538	0.06347950265903907	0.07248377665691819	0.05832997524915145	0.006578989448841677	0.07222024798492589	0.06021400279130915	0.06459857381759082
21580	56.9798	0.05067476649972201	0.002511041515268682	0.07050236315800701	0.06560965516879627	0.0712125815399922	0.05805782921933827	0.006548294324233149	0.0718832950944563	0.059933066587773684	0.0642971808318925
21590	56.8594	0.05074264272070427	-0.0006703594585464325	0.0710398074955613	0.0649226171482256	0.06965666981126752	0.05774622912926289	0.006513149208945382	0.07149749284301964	0.0596114019785667	0.06395209374186163
21600	56.7451	0.05036062311205927	-0.0016997599982806683	0.07692318982658398	0.06339854031628311	0.06906194337497944	0.057505607919598106	0.006486009742611129	0.07119957186228551	0.059363008830300885	0.06368561348178582
21610	56.6246	0.05263938521390262	-0.002656594282845863	0.07346274569675283	0.06440798482638463	0.06589370774162247	0.057206027255419456	0.006452220288384729	0.07082865125472389	0.059053751868129674	0.06335383751982794
21620	56.5053	0.04768940656394996	7.884271108059338e-05	0.07188680371430078	0.06443550993019277	0.06997540534085177	0.05692047634596437	0.006420013238537926	0.07047510134483484	0.0587589778143855	0.06303759906053967
21630	56.3866	0.04775998257464312	0.001989042323885239	0.07293777067666989	0.0613579773605579	0.06820547268630685	0.0566568705416859	0.00639028135887239	0.07014872238660728	0.058486857681180754	0.06274566410027797
21640	56.2671	0.05028599233324786	0.0008055230409172566	0.07389897842146093	0.06343078337992338	0.06679157358194941	0.05637752687371644	0.006358774418635885	0.06980285786519097	0.058198491359559644	0.06243629996153586
21650	56.1474	0.048366303957468375	-0.002962679266332038	0.0749149146273932	0.06436367976487245	0.07124182318983965	0.05613160699795942	0.006331037320155127	0.06949837643286166	0.05794462840107181	0.06216395159897532
21660	56.0329	0.05212014528766964	-0.0012930886343561546	0.0694509907823705	0.063696949687054	0.0681937493800831	0.055857532380771076	0.0063001246717787895	0.06915903569535632	0.05766170131780263	0.06186042276471224
21670	55.9082	0.04875635261277747	-0.0012744465461577677	0.06842049168282514	0.06392133745798796	0.06492215856947743	0.05555213258735094	0.006265678882799672	0.06878091023377098	0.057346437271573965	0.06152220230405099
21680	55.786	0.05080690517169931	-0.00035945354788355024	0.07113996935493135	0.06236260287523245	0.06793206422398991	0.05531538475704067	0.006238976291704879	0.06848778501055823	0.05710204261077996	0.06126001168718329
21690	55.6601	0.04869511000345103	-0.002250613585115305	0.06851174991278232	0.0594671402601996	0.0706862002823531	0.05500740667539081	0.006204239699738327	0.06810646728608348	0.05678411699896691	0.06091893585513161
21700	55.5356	0.049595566548936744	-0.0014151590732971529	0.07292997610883915	0.06014098667529376	0.06537520577767983	0.0547467883455542	0.006174844774833146	0.06778378721756262	0.05651508083405827	0.06063030942684571
21710	55.4165	0.04813369481215517	-0.0012343834693911565	0.07088928415798339	0.06335584864706872	0.06242910103000894	0.054500560263015085	0.006147072913965488	0.06747892418434734	0.05626089971387127	0.06035761973517473
21720	55.2922	0.045227515010553866	-0.0010220156405275336	0.07072766935732527	0.06185812706654358	0.06969812384739851	0.054222334632908875	0.006115692076290733	0.06713444394213561	0.055973687542148765	0.06004949378745074
21730	55.1773	0.04935633734810621	-0.0007494497176369813	0.06978599537268855	0.061584622652183715	0.06616286169459275	0.05393406103064784	0.006083177936184314	0.06677752297733366	0.05567610285405206	0.059730240033342666
21740	55.0417	0.045343103120108565	-0.0001291571403797791	0.06967367302162769	0.058535279437144164	0.0679907455703959	0.053661475959834504	0.0060524332925061255	0.06644002649585842	0.0553947134287229	0.059428360823840266
21750	54.9224	0.045999423354436436	-0.0009633547765995686	0.0674528941250569	0.06430848891231908	0.06736235712403159	0.053416715072492224	0.006024826915365798	0.06613698004494933	0.05514204689336643	0.05915729600371815
21760	54.8176	0.04595653321488162	-0.0031957322057298405	0.06935633970512095	0.0645334941229994	0.06755044791046567	0.053108016245171405	0.005990009031093801	0.06575476994171274	0.05482337725617607	0.05881542196898885
21770	54.7111	0.044429466618952876	-0.0026592237500881995	0.06669290755773848	0.05915546705515166	0.060456089583385664	0.05284727538298294	0.005960600285866453	0.06543193816188393	0.054554214601185015	0.058526659840059454
21780	54.6013	0.046904406379297756	0.0012390719425038512	0.0691042622503847	0.06028847597962055	0.06508172554596132	0.05258671492673273	0.005931211888475002	0.0651093297485411	0.05428523817914918	0.05823809750491138
21790	54.4995	0.04960733179446401	-0.003207629898966686	0.06819589082633894	0.06303009506221297	0.06634611336320675	0.052300887581098826	0.00589897365962125	0.06475543757398795	0.05399017876048292	0.057921552901435205
21800	54.3889	0.043596309311303934	-8.826078387664294e-05	0.07076702303924531	0.058369122906454615	0.06088878436775633	0.05204754016935272	0.005870398815526949	0.0644417598666944	0.05372864836049748	0.05764097878136622
21810	54.2661	0.04525233397021122	-0.0018606681449739682	0.06684934179533772	0.059105875523248454	0.06394400798150554	0.05179613156266322	0.005842042647644257	0.06413048265728183	0.05346911938795294	0.057362551825615955
21820	54.1568	0.04493783092124855	-0.0019459634426375293	0.06703858421810147	0.06298683678877164	0.06327902537466737	0.05152797889013604	0.005811797930486405	0.06379847407293024	0.05319230552504489	0.057065581354830724
21830	54.0404	0.03996693493775452	-0.0009548172984879357	0.06863222861112049	0.05828741942418834	0.06711622445966295	0.051232610944092184	0.005778483625238577	0.06343276936931999	0.05288739734959001	0.0567384708428793
21840	53.9325	0.042658063758823195	-0.0018972510199624939	0.06356904328388362	0.060070198426307	0.06538082416164978	0.05099344695141969	0.005751508517198255	0.06313665261655102	0.05264050848565942	0.05647360440381136
21850	53.8169	0.044245216032382115	-0.0008449925155598178	0.06477606660649088	0.05794415660373944	0.05907384914600975	0.05069678774588162	0.005718048571864827	0.06276934916237575	0.05233426734370733	0.05614506386345003
21860	53.7017	0.04549788350880911	-0.0025363714778035952	0.07068133659403197	0.05914697243985549	0.06219331741832221	0.05044041717763418	0.005689132748460325	0.06245192838625198	0.05206961614085455	0.055861141694670595
21870	53.5827	0.04081593216962743	0.0007656627025565581	0.06277538348031178	0.05972452621405195	0.059971068316166644	0.05019756691689887	0.005661741869307684	0.06215124754456477	0.05181892194434023	0.05559219283213942
21880	53.4672	0.043330961456036064	-0.005592929142671366	0.0658813862707868	0.06078579478261817	0.06434455480702021	0.0498980221742566	0.005627956466641528	0.06178037141263088	0.051509702063952126	0.055260456652129135
21890	53.3553	0.04268321018395151	-0.007403868459594884	0.0666419532102853	0.05871504887267747	0.0655348113044326	0.04964159461050478	0.005599034214761439	0.06146288006851111	0.05124499202467013	0.0549764713626595
21900	53.228	0.042327980046785625	-0.0010462704085269624	0.0667320271844545	0.059554835343874284	0.06384990275064584	0.04936389064093238	0.005567712214744905	0.061119045711248814	0.05095831836284249	0.054668923137219064
21910	53.118	0.043744539331511706	-0.002329999963224659	0.06790698240233418	0.0587770635464552	0.06371433607014187	0.04912326799440615	0.005540572586348243	0.06082112295148961	0.05070992373130536	0.054402441285865376
21920	52.9955	0.04157414224735653	-0.003349900217054497	0.06637950700410337	0.05970275675011621	0.06177799313093959	0.04884746459341051	0.005509464949882526	0.06047964175027342	0.05042521202542057	0.05409699787907055
21930	52.8761	0.03919735168344173	-0.00456705662611197	0.06373592294983702	0.056297425948671306	0.06153472547171995	0.04859240787531242	0.005480697314544844	0.06016384769494276	0.05016191710938639	0.053814530757125854
21940	52.7572	0.041377719731103095	-0.0025475533857454487	0.06409263769598482	0.05650946068838462	0.06084705920885503	0.04833482651181224	0.005451644926549693	0.05984492779366014	0.049896016003230605	0.05352926767149916
21950	52.6361	0.04157635888781819	-0.0031642831293586257	0.06245731813232528	0.05512460497534887	0.0605366121988986	0.048045120598157465	0.005418969237231112	0.05948623343732828	0.04959695274083499	0.05320842767853358
21960	52.5182	0.041187090134102974	-0.003804143373214327	0.06152080289383702	0.05832801836451967	0.06361561349141558	0.047780054224209986	0.005389072621126025	0.059158046100076994	0.049323324862328585	0.052914875184282235
21970	52.3949	0.041623305490008575	-0.0032694122544206362	0.06451401056292051	0.05858557461736211	0.05737858052517852	0.047538773894265536	0.005361858813163013	0.0588593090409913	0.049074251304544514	0.05264766496967005
21980	52.265	0.038159970725454025	-0.004037025928896185	0.06371265659166882	0.05430305595856098	0.061446560371305234	0.04725451224866377	0.00532979717831513	0.05850735541079906	0.048780808157198485	0.0523328543286835
21990	52.1413	0.0387770586476645	-0.006021885948935659	0.06180411475078225	0.05862037640214683	0.0528348060586087	0.04699012111977452	0.005299976722539177	0.058180004116514486	0.04850787733381079	0.05204004964664281
22000	52.0191	0.03948760025882735	-0.0004424287653941517	0.06270338492233334	0.06061032920924831	0.05644474050590008	0.04673922706913719	0.005271678591006125	0.05786936399576056	0.04824887953720846	0.05176219254519092
22010	51.8902	0.04378400633427714	-0.0061859991459218555	0.06263214762625832	0.052468665559900554	0.06518808404333479	0.04650627869964213	0.0052454045379401555	0.05758094300911077	0.04800840705781698	0.05150420970912357
22020	51.7677	0.03618545242930909	-0.0027222146564721155	0.06000325609617953	0.05549186957448034	0.061123731946963154	0.04621591925350223	0.005212655137235522	0.0572214394928583	0.04770866915418046	0.05118264594992455
22030	51.6395	0.035712201914798625	-0.008077195844035701	0.06196660498144781	0.05584745831387284	0.057748528180662374	0.04598189706954645	0.005186259969528635	0.05693168898144342	0.0474670881766856	0.0509234738988368
22040	51.5148	0.03216224766143458	-0.001573151957576047	0.06366250502179326	0.05622338401462659	0.0611605874867327	0.04569835369502091	0.0051542793478787105	0.05658062466613642	0.04717438650019403	0.05060945871999367
22050	51.398	0.037616312804723176	-0.0005288132310065993	0.06340781546861714	0.05501695398489398	0.0603372253364186	0.0454402968900304	0.005125173335232853	0.05626111610521201	0.04690799459603767	0.05032366909818933
22060	51.2558	0.03967718963401122	0.001313013330245579	0.06281636050981883	0.055286371011677285	0.05917147770199504	0.0452000678637172	0.005098078102933006	0.05596368069949806	0.04666000629843957	0.05005762316857707
22070	51.1258	0.037181287423601474	-0.003825780918977163	0.06632188409557477	0.05362490885852334	0.06432750923372717	0.04491537675619166	0.00506596802943153	0.05561119533846755	0.04636611981777535	0.049742336912305805
22080	51.006	0.03504446105740224	-0.0059506913970598894	0.05889365523388924	0.05627775217902392	0.06015131348743592	0.04466050706955961	0.00503722148921752	0.055295632852905285	0.046103017974225266	0.04946007692170164
22090	50.8596	0.036900216777618976	-0.003130448617419788	0.05857551617439958	0.055075176964366486	0.051701846486956575	0.044409686059379574	0.005008931595856967	0.054985083165927755	0.04584409557724861	0.049182300710209875
22100	50.7233	0.03325540662222503	-0.005393014332140657	0.0638874329201211	0.0517258431820872	0.06093988380825452	0.04413881157212844	0.004978379887477637	0.05464970461384528	0.04556447198643161	0.04888231591705245
22110	50.5956	0.03659489928338735	-0.004966264973581596	0.058839105544324616	0.053646766437359425	0.058255382032587094	0.04388038828764126	0.004949232539913815	0.05432974230268325	0.045297701765683464	0.0485961204309782
22120	50.4581	0.036821926476852854	-0.002361154002950002	0.06138649502788285	0.051908963101980045	0.05216061777464639	0.04364162438105834	0.004922302557251151	0.05403412090957252	0.04505122591041286	0.04833169707440225
22130	50.3211	0.035679173654197885	-0.010080438602162328	0.06381180046976236	0.05364983669091812	0.05416452090735184	0.04339000064427878	0.004893922125024327	0.053722577340567186	0.044791474859189426	0.04805303186898801
22140	50.1873	0.032393984342145625	-0.0060783779154272915	0.062458622487027896	0.049350652242517015	0.0542996743374458	0.04310130652056524	0.004861360554652641	0.05336513571441656	0.04449345606701834	0.04773331240087997
22150	50.0437	0.030935076951590614	-0.0071684575993543505	0.05871552164300814	0.05568323395655083	0.05301068848323785	0.04286008693793009	0.004834153598328178	0.0530664738685591	0.044244445218649724	0.04746616946196141
22160	49.9158	0.034563080037003494	-0.007376964756467326	0.057792421474467205	0.054349427483937854	0.0556040258628444	0.0426393917237951	0.004809261568475567	0.052793223913868835	0.044016621665096164	0.04722175660183945
22170	49.7981	0.0324585371910454	-0.0055488747849958215	0.059313226617105266	0.05231903841016721	0.05615692059745505	0.04237497233663056	0.0047794379254722215	0.052465837632090444	0.043743661670705744	0.04692892062466665
22180	49.6703	0.03311175285783897	-0.004935854127968801	0.05845725771737235	0.054723446429083784	0.05346401232139179	0.042124067110404145	0.004751138533453761	0.05215518367447455	0.04348465233754866	0.046651051146608835
22190	49.5469	0.034101115007805716	-0.0019916610563603895	0.05549033307090566	0.053300656827822646	0.05565786067791708	0.04185024498170369	0.00472025436304421	0.05181615555121481	0.04320198589801283	0.04634780193523525
22200	49.422	0.03369235485686904	-0.004666960812942925	0.05757872102423402	0.04879307280297655	0.05437079767723144	0.04158292393265641	0.0046901034440077595	0.05148517662706267	0.04292603051958597	0.04605175246073924
22210	49.2982	0.0319808718234874	-0.005168799084250756	0.0603321106477203	0.05229108056899994	0.054613771125882386	0.04137315708761999	0.004666444015826682	0.051225457443181036	0.042709488315708886	0.045819442418335014
22220	49.1684	0.031483386322349	-0.006439809795330017	0.05628134900383801	0.05205860211333459	0.05580047400867222	0.04108175232477159	0.004633576714718924	0.050864659686161474	0.042408671332183595	0.0454967210044607
22230	49.041	0.029148572976785973	-0.00721271025791859	0.05699207616464678	0.050934422259516755	0.054606174604762754	0.040839093166609795	0.004606207389866786	0.05056421545481384	0.04215817441075548	0.045227983781890774
22240	48.9106	0.02733258016442066	-0.00548386270072244	0.05104021711806859	0.0520557144440165	0.051354625909505666	0.04057744436763305	0.004576696239203384	0.05024025952878533	0.041888074493095076	0.044938216142134585
22250	48.7813	0.033903660954137244	-0.005195665825719398	0.05405336311331517	0.052729780087288194	0.05821558650527737	0.04033282668748244	0.004549106014283233	0.04993739038737881	0.04163555579044731	0.0446673099193769
22260	48.6544	0.03192459436170628	-0.006150478610436838	0.05507893053203214	0.052623979509740425	0.05625110081070592	0.04007491293003233	0.004520016135850616	0.04961805893828752	0.041369311554191726	0.044381678718128356
22270	48.5226	0.030919279813928828	-0.005122112293927575	0.05570326823475682	0.049205902549057975	0.05469552925633205	0.03985335519989617	0.004495026823534795	0.04934374107435796	0.041140597625823484	0.04413631064924224
22280	48.4324	0.030671290382213126	-0.007447542546403653	0.05838360806408587	0.050007384032737585	0.048709663365404186	0.039605626076090396	0.004467085661469711	0.049037019552911724	0.04088486698152587	0.04386195860258735
22290	48.2568	0.028484430638720998	-0.009001693819909132	0.05395240821984207	0.05148218896110526	0.05098316483824554	0.03932111752979528	0.004434996178897744	0.04868476022690484	0.04059116895872388	0.04354687452701425
22300	48.1256	0.03141915331359229	-0.00831230726188535	0.05694302836098676	0.04829411455447742	0.05082090845096934	0.03910855008213178	0.004411020873073049	0.04842157352541547	0.04037173569422686	0.043311462907166066
22310	47.988	0.030969194575009726	-0.0035751475107146237	0.0581908228292474	0.050586559671818424	0.06287494399784993	0.03884368909954674	0.004381147422889093	0.048093640489920125	0.040098319841115955	0.04301813787725071
22320	47.8658	0.030956468114535965	-0.007750237817454469	0.05791434368974243	0.046710204951613925	0.057410101936257577	0.0385830917638525	0.00435175486589579	0.04777098641493279	0.03982930534844945	0.04272953469930308
22330	47.741	0.030324549776791467	-0.008801127721648703	0.05622683765272763	0.04952186733101883	0.054703271082311385	0.038362514931136286	0.004326876188185054	0.047497883032144604	0.03960160399997227	0.04248525294279957
22340	47.6099	0.03090725975536043	-0.0060998759176893	0.05559400978281472	0.050259458310253864	0.047965446188026555	0.03808125409085766	0.004295153011676551	0.04714964479705867	0.039311258582384094	0.04217376559731161
22350	47.4852	0.024700498281868537	-0.007917613108540798	0.05471672216075164	0.05069164304491294	0.050611578372704184	0.03785298166766535	0.004269406354709375	0.04686701325228857	0.03907561307990325	0.04192096122156617
22360	47.3622	0.029801165273022574	-0.010668273245900278	0.05457436576118427	0.04886651000615476	0.051189406235076215	0.037639351102176435	0.004245311140708369	0.04660251026988771	0.03885508235943384	0.04168437223287754
22370	47.2231	0.027186862054316543	-0.010024766464328781	0.05132210155599125	0.052028164134263304	0.054776881973514296	0.03735407247796708	0.004213134801688224	0.04624929748525691	0.03856058938560573	0.04136843532075212
22380	47.0919	0.02861159547875175	-0.0057974439534476474	0.05403266797335663	0.04675678956254306	0.050606058058923785	0.03713277322324153	0.004188174642599229	0.04597529964817758	0.038332142281268015	0.041123353505080104
22390	46.9631	0.0260423397319562	-0.007593963055115978	0.05423095424684105	0.04771833896438757	0.053477159657603475	0.03689483646990287	0.0041613379538638015	0.045680702380521514	0.03808652029585671	0.04085984619415099
22400	46.8617	0.02612152579693755	-0.007650127047781444	0.05216646618934175	0.043930443766981145	0.05131622475813088	0.036627088992306	0.004131138938305512	0.045349195481250784	0.037810124715462246	0.04056332446373476
22410	46.6959	0.02608453533122685	-0.008201768411479165	0.054295364756286414	0.04844636248705188	0.052644161634582076	0.03641824860360552	0.00410758400436488	0.04509062337322582	0.037594538891973804	0.040332040441961425
22420	46.5584	0.02424028856079361	-0.008411100883250032	0.04867917285629615	0.046461924062920185	0.050749605915977714	0.036179258471169075	0.004080628505876142	0.044794721882495094	0.037347829503873504	0.040067366547519884
22430	46.4216	0.022242227700158265	-0.008140325933835514	0.05331311216552613	0.045204665927274304	0.050489015206254845	0.03590395637516997	0.004049577411184508	0.04445386136337266	0.037063635294873144	0.03976247831990498
22440	46.2876	0.027400887004615408	-0.007351462101436628	0.05337532785142026	0.048108685431114635	0.05026895353802408	0.03570472771152146	0.004027106575727236	0.04420718984614772	0.036857971650103905	0.039541838974863144
22450	46.1488	0.027036447377661414	-0.008697031574341438	0.04921568923380623	0.04864556697710593	0.05044265638975783	0.03542624312705081	0.0039956965308048506	0.04386238898407737	0.03657049215992708	0.03923342624349909
22460	46.0098	0.02571539214783792	-0.005889278721739502	0.05101064313101289	0.04736451887744177	0.050041790147729436	0.03521331814036192	0.003971680898450518	0.04359875960183994	0.03635068980808209	0.038997618660665756
22470	45.864	0.027952174913182852	-0.0077791560686725	0.04778181325301683	0.04783981255620386	0.05254811724047091	0.03498870691998261	0.003946347185506959	0.04332066111188341	0.03611882376334078	0.03874886894942456
22480	45.7267	0.022433850072489853	-0.00750772339236247	0.04746675037789648	0.04878252273817823	0.04714680432750587	0.034728726077678206	0.003917024162290923	0.042998770337502754	0.035850445676476564	0.03846094851810216
22490	45.5828	0.021802240136896547	-0.012140033635009496	0.05088785459376077	0.0473633642757068	0.045824217889474314	0.03447922227032423	0.0038888828351428114	0.04268985152237691	0.035592883027284916	0.03818463106642691
22500	45.43	0.02178141113007019	-0.01099114416026402	0.0516335457893871	0.04645747955581966	0.05352326154291272	0.034243946504574595	0.0038623462769868484	0.04239854891038877	0.03535000797796314	0.03792407071377206
22510	45.2914	0.02574909885080833	-0.010074623251736066	0.05051995645696846	0.04642798521107772	0.05166258621530348	0.034023317146589634	0.003837461674994686	0.04212538049434934	0.035122252407678634	0.03767973078722072
22520	45.1448	0.025799431945851176	-0.010348473326446558	0.05154722305292226	0.04470944493671169	0.04954704701104943	0.033775148343178636	0.0038094709218322053	0.04181811459121963	0.03486606788235564	0.037404891809527135
22530	45.0012	0.024022150381529155	-0.006827116319176844	0.050756628419357165	0.04411559287135776	0.04845671365788044	0.03353212773453527	0.0037820608292805365	0.04151722283622224	0.03461519783578537	0.03713575429215997
22540	44.8793	0.02302070314589208	-0.007608629759095986	0.05117457497228353	0.04769984606149353	0.05084225936912847	0.03329694496565204	0.0037555347601638746	0.04122603536669257	0.0343724187870799	0.036875296930547266
22550	44.7363	0.020234439547606516	-0.0066754091918032245	0.048631457366874443	0.044166297065692424	0.04981552824064596	0.03306122608779481	0.003728948223761426	0.04093418412312763	0.03412908631336236	0.03661424584546762
22560	44.6002	0.02334843253793621	-0.009837644645257885	0.05172525179554454	0.04577712153431629	0.04820974241925592	0.032863242225120146	0.003706617788371837	0.040689053834655826	0.03392470767598415	0.03639498507751681
22570	44.4726	0.021709191649396914	-0.011748350321210311	0.051711836090153215	0.0452572762417728	0.05650919634368361	0.032621314030310766	0.0036793309082689455	0.04038951463291524	0.03367496532764053	0.036127057373378485
22580	44.3249	0.020440676538692165	-0.010168487522233692	0.050518985286732744	0.045309352995131974	0.04911375469751086	0.032375538878432523	0.0036516101330742404	0.04008521238794836	0.03342125176753668	0.035854869287864646
22590	44.1869	0.01848500934522003	-0.011402313512373644	0.05015451706479907	0.043987884091269136	0.041286229352273884	0.032156496374273334	0.003626904511006758	0.03981400870747284	0.03319513430562248	0.03561228675094983
22600	44.0504	0.024084347851362153	-0.009265936489803206	0.0475101325629164	0.045104842124108445	0.04911319931946112	0.03194433236537616	0.003602974708705346	0.03955132151670032	0.032976117510751884	0.03537732192657543
22610	43.9098	0.02192864625679986	-0.011156236428172903	0.04663969269713472	0.04665779840282247	0.04800960552104972	0.031686162766761436	0.0035738559741603187	0.03923167330230483	0.03270960916979653	0.03509140738945561
22620	43.7789	0.0169990204331268	-0.009986234157313874	0.049784023139296044	0.04295635663152874	0.053411792169504896	0.031459160449269705	0.0035482525713599316	0.038950614316896746	0.03247527479676284	0.034840009614973154
22630	43.6209	0.01620072161304821	-0.012146189689323248	0.048850931461226495	0.04180911121984445	0.0462490039379102	0.03122853189259374	0.0035222401680545684	0.03866506556628612	0.032237197058925235	0.03458459589708214
22640	43.4797	0.01743914870486999	-0.009324651747736959	0.04882793368405261	0.0419337887202726	0.04719279967003898	0.031009524751191474	0.003497538534523061	0.038393905669595246	0.03201111610196641	0.03434205252328464
22650	43.3362	0.01730756640647134	-0.0074248844140439325	0.04883514830333255	0.04070824983060222	0.05493276845839169	0.03078993655898193	0.0034727713647537263	0.03812202635491705	0.03178443532656463	0.034098865654383546
22660	43.2005	0.02189114044601097	-0.013095246474083357	0.04776542557607104	0.04530383585857155	0.044522541159656204	0.030563660654781354	0.0034472498935049557	0.03784186676553652	0.03155085082958959	0.033848272359286
22670	43.0318	0.018526457556447773	-0.013459813401650582	0.046841345764707824	0.045855864906649293	0.04317947309084771	0.03033900880315311	0.003421911597796585	0.03756371796870328	0.031318942841231365	0.03359947765024185
22680	42.8825	0.019050143281850736	-0.010775087462523944	0.047513517149436885	0.04582349263606383	0.04668022766943745	0.030111668424091277	0.00339627006531256	0.037282240418220834	0.031084259487416534	0.03334770548343026
22690	42.734	0.02322457751384945	-0.012403524934744982	0.04789018886143822	0.04275202940381915	0.04971359116257461	0.029890160345500946	0.0033712863531533445	0.037007984029492284	0.030855596814312977	0.033102392402036176
22700	42.58	0.01673463529668952	-0.010674522498666312	0.04788193973933794	0.04306338700501731	0.047168248655931944	0.02968716878117869	0.0033483911032552325	0.03675665354200995	0.030646048729156015	0.03287758576537623
22710	42.4213	0.016218024837698877	-0.01033321807424039	0.04675920679149179	0.045008785868376075	0.050993389555719526	0.02944506936037925	0.0033210849107151736	0.03645690233977715	0.03039612962431285	0.03260946843395432
22720	42.2682	0.019091786786198942	-0.010834769230770794	0.04587151779852471	0.04143406179635682	0.04402886302710818	0.02923144973100252	0.003296990930189176	0.03619241289773407	0.0301756101931863	0.03237289155665863
22730	42.1056	0.018848449567043565	-0.009800766504863652	0.04670472212902911	0.042728129931619424	0.043326287130024795	0.029018368126415048	0.003272957633032178	0.03592858960175972	0.02995564616476691	0.032136910524533734
22740	41.9667	0.015387428644700114	-0.011534497004333915	0.046855416612855756	0.043485031418352624	0.04592695753330862	0.028795799484419644	0.003247854300807601	0.03565302009483094	0.029725888672617724	0.03189042290323768
22750	41.8119	0.01599188629147587	-0.014315493597996096	0.04614186956342147	0.040448261309969896	0.046321200754414385	0.02858493822990834	0.003224071435091066	0.0353919458868243	0.02950821671041494	0.03165690083749642
22760	41.6647	0.017726278139872407	-0.01165035206390999	0.04679506044789932	0.04143454007386876	0.046449534599577284	0.028378872580328736	0.003200829461670674	0.03513680927395509	0.029295495248662567	0.03142868975016476
22770	41.5272	0.013215717059919896	-0.013620304228974176	0.04373385412895759	0.043425186573995744	0.03933191309154904	0.02817054531081896	0.003177332402017271	0.03487887247556364	0.02908043911784499	0.031197973991411884
22780	41.3768	0.013943255103373683	-0.015137641774924826	0.045617184517613915	0.03959536054564902	0.04225664425689171	0.027929552353165514	0.0031501510065362185	0.03458049122149984	0.028831662214325877	0.03093108203238054
22790	41.2291	0.014303626448433837	-0.012599138276617952	0.04411975672402812	0.04079679111386069	0.044599304488507546	0.027725957546509066	0.0031271877174363968	0.03432841383997573	0.028621491402424398	0.03070560732421382
22800	41.077	0.013166590037575445	-0.013352194967109586	0.044572019582528696	0.04312451269264906	0.0433143755205645	0.027515810412140893	0.003103485396737527	0.03406822380744847	0.028404556626070023	0.03047287612359094
22810	40.9191	0.018131331724817425	-0.010838890974685895	0.04727816267425999	0.04303743822594071	0.052330277719883085	0.027323015535134058	0.0030817402227304946	0.033829518171655165	0.028205534575869367	0.03025936199057816
22820	40.7853	0.0113870473305308	-0.013227529370665573	0.04546583362014268	0.04057866649073476	0.04365505356666522	0.02708798124193451	0.003055230900062844	0.033538514534720135	0.02796290879853412	0.02999906906101555
22830	40.616	0.009247975495894097	-0.012647121245597708	0.04450348186434988	0.04380738643692005	0.04504523578306355	0.026893218423513783	0.00303326376357867	0.03329737232637001	0.027761855243446258	0.029783375496104318
22840	40.4579	0.009977062730620939	-0.014572045679878132	0.046314451491951854	0.04093830851554287	0.046970653321882404	0.02666151804801802	0.0030071304707190703	0.03301049652186249	0.027522671067604317	0.029526774773301092
22850	40.2894	0.011010760634044723	-0.013414126969623848	0.04502649992874958	0.04312248011913066	0.04537049880515684	0.026471289964349276	0.002985674803200195	0.032774968916757706	0.02732629871681746	0.029316103281455518
22860	40.1304	0.012124825808106662	-0.011736450552189756	0.04452582301606452	0.04137702709715091	0.0476706796058519	0.026263082034165906	0.002962191203730272	0.03251717987628507	0.027111365779923804	0.02908551968717302
22870	39.9628	0.007438835586906545	-0.015076366800317683	0.04478300732235648	0.045052200461039645	0.04756147474301986	0.026046818420060694	0.0029377990103633244	0.03224941683037118	0.026888116964751723	0.02884601468172494
22880	39.7973	0.012827262415866821	-0.016553106867458194	0.0435680737811118	0.03926778302471918	0.04160643042752028	0.025833814326166164	0.002913774455572988	0.03198568950291802	0.026668232950579913	0.028610119490202545
22890	39.6333	0.012471669101277562	-0.01526335278264438	0.042668141053290844	0.040050799988669755	0.041424347340409076	0.025654166252518786	0.002893512098594738	0.03176326135386757	0.026482782338577236	0.028411165019587258
22900	39.4638	0.01404518872886601	-0.01039875806420155	0.04359821479602377	0.038576385858357674	0.046043181722300125	0.025439071605032854	0.0028692517520016226	0.03149694564371492	0.026260740247031827	0.028172954607118574
22910	39.2868	0.012181671759265232	-0.01412382405453877	0.04573098258144079	0.04150404154877003	0.043905581173502954	0.025247870207379626	0.0028476863052070488	0.03126021294676797	0.026063363144730362	0.027961205201301565
22920	39.1121	0.011899838834668932	-0.015362040814398922	0.04543880988164487	0.04081653033423935	0.04614630305615945	0.025056393331455214	0.0028260897874471304	0.03102313917117364	0.025865701666354348	0.02774915071214858
22930	38.9472	0.01414594125460886	-0.015206909215803536	0.04509078970383631	0.04122997307195919	0.03858797254412296	0.024829702653247958	0.002800521534182734	0.03074246603654485	0.025631688998390214	0.02749809806816269
22940	38.8074	0.010072785865430794	-0.012377641415766446	0.04456679538564896	0.03941882657911255	0.04292175501160176	0.024650870477430118	0.002780351201642843	0.030521048077252366	0.025447080637288122	0.027300047178184
22950	38.6378	0.007212692211309195	-0.012450040705908227	0.04379846840410999	0.04244780444962585	0.04851624120387023	0.024434134535034388	0.002755905734760411	0.030252700226251112	0.025223344237870003	0.02706001908432708
22960	38.4742	0.008504176207667625	-0.013339873348003657	0.04492343875025491	0.041617411746975065	0.043165447359223265	0.024248847977560675	0.00273500741787574	0.030023290886167092	0.025032073021977	0.026854820174002713
22970	38.3171	0.008700515523120934	-0.015586504711523218	0.046786174610918226	0.038713092949014115	0.047458889512075816	0.024045998423045556	0.0027121281851457952	0.029772136225666414	0.0248226715334693	0.0266301708086423
22980	38.1547	0.00910509186844587	-0.016161384558579316	0.043226747370323726	0.04053795783040733	0.04336051129622003	0.02384671467970793	0.0026896511372961483	0.029525396512478947	0.024616951029965937	0.02640947046461415
22990	37.9894	0.007981993730937036	-0.014717766988383677	0.040932728681841814	0.03918744765336946	0.04203062784300413	0.023660965133543165	0.0026687006003016578	0.029295413930970793	0.024425201871090502	0.026203758809187325
23000	37.8164	0.006850211509914834	-0.01679725970015984	0.04337261120891686	0.03969905949809783	0.05037909631618953	0.02349312127587682	0.002649769631037174	0.029087600967367892	0.02425193674504071	0.0260178771285767
23010	37.6465	0.010847881935284865	-0.015572473599806307	0.041124970823881085	0.03925139619503204	0.04101771783318037	0.023287235313804732	0.002626547924421473	0.028832686831472082	0.0240394007746079	0.025789865039387388
23020	37.4737	0.0100058926974869	-0.014348180985257608	0.04400837779548195	0.042794248302702856	0.03858240923196572	0.023085774406060234	0.0026038253160071243	0.028583251499904927	0.023831432785431643	0.02556675355571706
23030	37.3036	0.008320139066734062	-0.014856491952620817	0.04410553824105919	0.04028864010893195	0.04624338661301356	0.022916592830379286	0.0025847434666391262	0.028373782263925156	0.02365678673377849	0.025379390395377625
23040	37.1258	0.005183699864616255	-0.017647254557920027	0.043665590498954354	0.03994860089585869	0.04200583070025721	0.022744780281548586	0.0025653648719953332	0.028161055534135303	0.02347942472992569	0.025189113516791265
23050	36.9457	0.006263426937375038	-0.019146353399755237	0.0445621108925338	0.041224228658264	0.045675702131284426	0.022550763114397365	0.0025434818368983724	0.027920836540982243	0.023279140910251423	0.02497424573670798
23060	36.7676	0.007112917549145445	-0.012528541741083836	0.04228505834684584	0.03767435129362309	0.03816070275693377	0.022342687056165305	0.0025200131111562814	0.02766321077548076	0.023064344104703798	0.024743808186375355
23070	36.5787	0.006175710227423126	-0.01609301319963783	0.0467221326589887	0.0421507360774945	0.0439167969717911	0.022185753207701164	0.0025023126727658726	0.027468905850698992	0.022902341375419112	0.024570008990487016
23080	36.3899	0.0022419026435025083	-0.016417545334050567	0.042152828170933555	0.04232773963714167	0.046174241410377605	0.021995285327820715	0.002480829958831497	0.027233081346070397	0.022705721483128948	0.0243590719320401
23090	36.2032	0.0029388563863149237	-0.01871051198145794	0.04128139341167378	0.03980220391975557	0.04035079542764676	0.021827138930992453	0.002461864866426285	0.02702489379884723	0.022532144046061325	0.024172855199026306
23100	36.0255	0.004853675079418285	-0.017854548059369625	0.04332125674356288	0.041614534668390185	0.0447477766128766	0.021628478306572482	0.0024394580996416845	0.02677892558954889	0.022327066787889146	0.02395284493918261
23110	35.837	0.005836571650302371	-0.013132211733849009	0.039948867146891685	0.04179937049887834	0.0453144124002029	0.021468082420258158	0.002421367180878352	0.026580334202600697	0.022161490198751365	0.02377521164758843
23120	35.6732	0.003591190035664977	-0.016061467345146508	0.04424173634107737	0.04165424377531689	0.04681608178244083	0.02129606791256739	0.002401965807462517	0.026367357420948232	0.02198391971287347	0.023584711106052196
23130	35.494	0.005670291928204082	-0.017530003470254636	0.04611329957787444	0.03642708085484188	0.042350682554317516	0.021124227265112688	0.002382584043598266	0.026154595901334017	0.021806528702825883	0.02339440310914238
23140	35.3169	0.0016511876105164795	-0.015999932156224302	0.0393097884144213	0.03729321855297742	0.04463724790839284	0.020936682919339346	0.0023614310726470114	0.025922391119794733	0.02161292677325787	0.023186703770804548
23150	35.136	0.004727162056653912	-0.017694842937361704	0.04335260785565186	0.041924451929871265	0.04561642516204248	0.02077086798987311	0.0023427289445086203	0.025717090238481073	0.021441756108722638	0.02300306906299899
23160	34.9526	-0.0005563976535114788	-0.01686092203784805	0.040981702773998666	0.03793608601434773	0.040093868476171884	0.02060564600523396	0.002324093694124668	0.025512523501529223	0.02127119754082076	0.022820091022541886
23170	34.7607	0.006074512573163298	-0.020700373602346455	0.04108320753834022	0.03778685644073923	0.04429893519664809	0.02043820822057993	0.0023052085254978857	0.025305213310189197	0.021098351603728145	0.022634659054747857
23180	34.5708	0.0010166945680929484	-0.014596082259710035	0.04403302984518384	0.03765622377102493	0.038417778190488305	0.020278040475934393	0.002287143338643841	0.025106904392894484	0.020933010525115158	0.022457278422723125
23190	34.3774	0.0018004461391895883	-0.01744471356327428	0.0453515646923171	0.038747448016671876	0.044787452253086335	0.020115482911386647	0.0022688086059884454	0.024905636561503883	0.0207652024366732	0.02227725114192639
23200	34.1865	0.005223847512623873	-0.017735515779829396	0.0435110028615983	0.03980321660566548	0.04149172918596492	0.019931536945650447	0.002248061493332109	0.024677887051846956	0.02057531511292621	0.022073536893886643
23210	33.987	0.0012261761933959581	-0.018060836182515236	0.04106993904414058	0.03938698172704113	0.048962802011608464	0.01978846825144763	0.00223192489417191	0.024500749027528024	0.02042762537509793	0.02191509291094356
23220	33.7882	-0.000542541917982149	-0.02021940496391759	0.040401250951565555	0.04067866800640394	0.044252238112132226	0.019634945671728937	0.002214609209949278	0.024310667706025475	0.020269144096746197	0.021745071585608452
23230	33.5708	-0.00010222357922169964	-0.01724304638884454	0.04174753309608979	0.03594666083757495	0.03919278390020659	0.019461001459104108	0.002194990186717094	0.02409530169365106	0.020089581577479126	0.021552433957846874
23240	33.375	-0.0011097065980525624	-0.021502140061475387	0.04004029652309758	0.036176527830244436	0.04005228946938895	0.019328593239164138	0.0021800559735924686	0.023931362750792586	0.01995289664162921	0.021405796107696714
23250	33.1568	0.0009669685275234813	-0.01921931569327466	0.04305765911286592	0.037588276380315463	0.04441038741306811	0.019156765204159987	0.0021606756322760374	0.023718616847065443	0.019775518651407694	0.021215502078670723
23260	32.9481	-0.001147326445620403	-0.022362271331176017	0.04154274919596401	0.03827803240665814	0.0465193862041186	0.019004245553736882	0.0021434730676154396	0.02352977728508927	0.019618072696440655	0.02104659146531274
23270	32.7441	0.0017288325691905064	-0.019761806684657074	0.04087822622694734	0.041569641185740636	0.040921349150818194	0.018839401064532222	0.002124880394627927	0.023325677937567565	0.019447903816877384	0.02086403148892281
23280	32.5569	-0.0019397805344606401	-0.018105907271760778	0.04579441641346918	0.03634770352121869	0.05058913554995069	0.01871766050316238	0.0021111493778509247	0.02317494697129509	0.01932223109936246	0.020729207727955088
23290	32.3561	-0.0014657474473733854	-0.016867688414935453	0.0407383071787218	0.03986220211792938	0.04117393178352874	0.018549827102654404	0.002092219588040646	0.0229671469550416	0.019148976768231754	0.02054333762831143
23300	32.1447	-0.0007270351318963928	-0.022974534538963583	0.04233187087035373	0.03740838938764348	0.041522127132064664	0.018412088525844552	0.0020766841683930322	0.0227966083232008	0.01900678930778671	0.020390796579158314
23310	31.935	-0.005103391711450899	-0.022497811111217625	0.03998212268462718	0.0413882022270235	0.038672983724186594	0.01826716364611878	0.002060338211609785	0.022617172094944668	0.018857183430618697	0.020230296930375983
23320	31.727	-0.0005038766591387685	-0.0192477368366571	0.04293017951624405	0.03731788098159787	0.04259527130159824	0.018136880145142576	0.0020456436437719036	0.02245586383604939	0.018722691841038315	0.02008601213822449
23330	31.5028	-0.005186561163008643	-0.017404269586551335	0.041587773580076086	0.0381737632491331	0.0425839137992997	0.017977670228308075	0.0020276864895209185	0.02225874083665956	0.018558339527571216	0.019909692269731567
23340	31.291	-0.0047672802412417285	-0.020760986931486796	0.04082401798262155	0.03738731065132794	0.04194692059401378	0.01784816119565612	0.0020130792733219147	0.022098391472298258	0.01842464742123489	0.01976626517637044
23350	31.0587	-6.171160067168057e-05	-0.019840489943988363	0.04047291102971047	0.039600315737905116	0.03948313774748037	0.01772201154508596	0.001998850959037001	0.021942201468642775	0.018294423203255906	0.019626558490749336
23360	30.83	-0.003408109089670361	-0.021481663514250387	0.04260703209901756	0.03876737342214043	0.037716570192506814	0.017580779079997	0.001982921466633047	0.021767336939578958	0.018148629003776732	0.019470148072563496
23370	30.6223	-0.003125667727450923	-0.017933369993761616	0.04372499561606819	0.03885195355936226	0.048457493559474304	0.017460248276146628	0.001969326897401621	0.021618103813613884	0.018024205118313305	0.019336664079186782
23380	30.4046	-0.005232378263501768	-0.019922673038198967	0.041399954763670914	0.040842803189752294	0.044876816012686206	0.017324376900797554	0.0019540020778555304	0.02144987702490278	0.017883945168954814	0.019186190895670176
23390	30.205	-0.0023415080657495	-0.02285174769622877	0.03938397946598966	0.03877430315069692	0.04136330913223366	0.017201942814298758	0.0019401928389554015	0.02129828738251082	0.01775755652581379	0.01905059907790069
23400	29.9551	-0.002579880412718626	-0.022584840673217157	0.04086221494465997	0.03818929138217125	0.03870868190863055	0.017082148721246623	0.0019266813627228613	0.02114996640225324	0.017633893146520162	0.018917930968067185
23410	29.715	-0.003535354546362338	-0.02062960299752124	0.042765437272067885	0.03754628624126917	0.042353176883804036	0.016961651683640448	0.0019130906019580647	0.021000775083378238	0.017509504117932867	0.01878448436972122
23420	29.4776	-0.003239783216733689	-0.02079893732007453	0.043119783294825076	0.03430891472512147	0.046681359607003335	0.01685187171667332	0.001900708610687094	0.020864852919786053	0.01739617831573334	0.018662906582836734
23430	29.2395	-0.005360221778898332	-0.02300723808768398	0.0391380793741224	0.040231423037300096	0.03743844906572437	0.01671693038981381	0.0018854886905374743	0.020697777654494386	0.017256878454941792	0.018513463398145785
23440	28.9954	-0.0052820827349839726	-0.023314386507873628	0.04092851251094939	0.03752724304387732	0.04264203214232805	0.01660830374364123	0.001873236781360762	0.020563283455056702	0.017144743225192292	0.0183931628769924
23450	28.7714	-0.004865268606797229	-0.023259994196604575	0.040459884004228105	0.03912852166102622	0.04468399646387212	0.01647838336948496	0.0018585831702952217	0.020402424795340456	0.017010626491237267	0.018249280236129033
23460	28.5347	-0.0034576475196372385	-0.021211492427262255	0.04351858307298879	0.039935607337093275	0.04571718709235643	0.01638923457771949	0.001848528152135231	0.02029204676378193	0.01691859824035461	0.018150550813032032
23470	28.3049	-0.005534684536921638	-0.021728616748628443	0.038811762997703655	0.03785714523074762	0.039571345846271935	0.016275822145168473	0.0018357364580888422	0.020151627125878396	0.016801522645842074	0.018024950187201395
23480	28.0379	-0.006958931062988073	-0.02283595373578695	0.0398389700737368	0.03846098986470349	0.03661835585112405	0.01617363487343212	0.0018242108406050744	0.02002510572630332	0.016696034778938548	0.017911781066380025
23490	27.7882	-0.007121181815994214	-0.024171141663640344	0.04354160033711178	0.039876335027773935	0.037287529846538936	0.016059433843419228	0.0018113302013061119	0.019883709700118903	0.01657814511568059	0.01778530709419296
23500	27.5207	-0.0074506553111654715	-0.02294082677691985	0.042288363502867216	0.03755733894226582	0.04442910738128226	0.01596479879531601	0.0018006563928516719	0.01976653895535369	0.016480453405264075	0.017680501818440414
23510	27.2936	-0.005413418587020738	-0.02452753995867972	0.04047531787974065	0.03817717240615464	0.04191101567845751	0.015867831800896955	0.001789719566109608	0.0196464809516706	0.016380354427891396	0.017573113987053662
23520	27.0318	-0.007302603384727416	-0.022653795454469928	0.0424564248828326	0.040889300321225085	0.03543970637368471	0.01577927068546658	0.001779730831475222	0.01953683054138183	0.01628893283498058	0.01747503539661948
23530	26.7812	-0.0050688686324014305	-0.02460463371840734	0.04227366991960631	0.042378381557965035	0.04165179223239255	0.01567994604087678	0.0017685280873290933	0.01941385345399837	0.016186400056575824	0.017365036543404922
23540	26.5094	-0.009633276812677144	-0.026811913878238433	0.04206574141897467	0.03839374146238613	0.04106988312506922	0.015602455144700836	0.0017597879535274725	0.019317909443830418	0.016106406245182815	0.017279217865179344
23550	26.2356	-0.009004618450886138	-0.02176922119614104	0.042862340998272026	0.03758652022493394	0.04251503844854603	0.015518201819738198	0.001750285091001106	0.019213592649654426	0.016019431582107654	0.017185910014306294
23560	25.9529	-0.009255250609442156	-0.025688144309425304	0.04625863917517349	0.037744965854585144	0.03930263352687668	0.015432079457325143	0.0017405714212934708	0.01910696173914999	0.015930527512654807	0.01709053226449719
23570	25.6954	-0.0059457632111734856	-0.023076870675862435	0.043600956525038176	0.03880295023678174	0.04231171564597443	0.015341444870989563	0.0017303488215982894	0.01899474409679359	0.01583696547681836	0.016990157371642917
23580	25.4268	-0.006938847283695045	-0.022522985495881626	0.04413516327544899	0.03637356609172693	0.03981172054080687	0.015274834288879087	0.0017228358693809403	0.018912271358927844	0.015768203407916414	0.016916388291729607
23590	25.1475	-0.01038426386208413	-0.022342738841909703	0.04354134658314398	0.03862338562602879	0.039989569876408504	0.015207810609100291	0.001715276324220776	0.01882928715134313	0.01569901489850859	0.016842161719418828
23600	24.8586	-0.007269295698221568	-0.02148909418448789	0.0410037094703584	0.03701631112422128	0.04138179440979979	0.015127340380697404	0.0017062001540124546	0.018729654332610795	0.015615945524023655	0.016753043526458882
23610	24.5607	-0.006805177530598474	-0.029250801511835373	0.04174036571147998	0.039067458035091096	0.042189931533860324	0.015056933051843352	0.0016982589698841676	0.01864248071856285	0.015543264075453898	0.01667506967149237
23620	24.2513	-0.007226306005774547	-0.025090232392401175	0.0396666105506039	0.03603914102633033	0.04244705928563692	0.014993269871705267	0.001691078452686635	0.018563657255370167	0.015477544608058887	0.01660456474458221
23630	23.9803	-0.005530204720316577	-0.0238194208718322	0.037730268035030955	0.04230303717554968	0.040100578341106856	0.014938239754317021	0.0016848716514644615	0.01849552266920854	0.015420737046802978	0.01654362065734214
23640	23.6671	-0.00938504419654539	-0.026090377815111608	0.041338869320825374	0.03906757199138048	0.040962547314834764	0.014870604450512217	0.00167724312173853	0.01841178118993559	0.015350917158234573	0.01646871673107015
23650	23.3595	-0.00906818886101005	-0.02144026349085876	0.04193320580631651	0.04010440032490908	0.042911305982398305	0.014808491564058442	0.0016702374608776943	0.018334877196001246	0.015286798058195042	0.016399928704614295
23660	23.0538	-0.007568380524775381	-0.023064209242490606	0.042269091969267286	0.03605347537192062	0.043072881809158185	0.014762642352762576	0.0016650661664263462	0.018278109789611013	0.015239467941472785	0.01634915217594746
23670	22.7053	-0.010360825870493473	-0.024191811385839167	0.04107931904473343	0.035915792239291186	0.0461554879754465	0.014705967587787805	0.0016586738667692326	0.018207938911542196	0.015180962611377734	0.016286386694337376
23680	22.3977	-0.009894601121308275	-0.024510292949640956	0.04325034310029487	0.035730251065971004	0.04088797012513342	0.014671604008358138	0.0016547980271940132	0.018165392241198865	0.01514548910639408	0.01624833013400211
23690	22.0859	-0.012167650687563408	-0.026042605982989197	0.03915806239317963	0.03967254686838493	0.042458001843008145	0.014603228321775828	0.0016470859903097038	0.018080734069820917	0.015074904921073601	0.01617260625758781
23700	21.7423	-0.008844684060685601	-0.02567184453556519	0.04001474044840855	0.038899074696836004	0.04150787454693478	0.01458334431453077	0.001644843289651815	0.01805611503084416	0.015054378670845615	0.016150585358310505
23710	21.4289	-0.01025726188634874	-0.0240699925361201	0.04099982584848888	0.04051816311458664	0.04148203294607831	0.014549757917496986	0.001641055107833358	0.018014530615415573	0.01501970745084074	0.016113389502512752
23720	21.0504	-0.008850673988758159	-0.024371485081144215	0.03942033618222485	0.03894134506668314	0.041176018581601206	0.014498665678577447	0.00163529245665215	0.01795127164523578	0.014966964959458316	0.016056806489177806
23730	20.7031	-0.010312568114349748	-0.029375039708649808	0.04003655206346249	0.03750546764913098	0.043957705161532266	0.01447335360788357	0.0016324375292274078	0.017919931943569264	0.014940835322185118	0.016028774184000064
23740	20.3579	-0.01417888000233247	-0.022871485433904777	0.04228772784705972	0.03753449981427546	0.03880446640614864	0.014449945298791938	0.001629797325492171	0.017890949351338004	0.014916670937013297	0.01600285023364106
23750	19.996	-0.010878825198237787	-0.027785583526987546	0.04234127628870629	0.040913066562000965	0.042694402047182584	0.014433492995655247	0.0016279416838896653	0.01787057921733092	0.014899687233132664	0.015984629836424957
23760	19.6435	-0.012675864453177184	-0.024893348120179612	0.04041513180195964	0.03735607413097233	0.04478489416738586	0.014414854667466039	0.0016258394823375976	0.017847502494289305	0.014880446896739298	0.01596398848668627
23770	19.2746	-0.00928193218253129	-0.02564649646287648	0.03972961397523447	0.037440155868289124	0.04178096147459135	0.014398874852271135	0.0016240371322575118	0.01782771736303904	0.014863950941912635	0.015946291354687666
23780	18.9054	-0.010458055770099131	-0.021888201517544125	0.041019523765008	0.041924066003552946	0.03606424254674982	0.014384300127927947	0.0016223932612072665	0.01780967192067633	0.014848905461633677	0.015930150315670712
23790	18.5373	-0.01093362029627243	-0.022888703847963862	0.04554815708393129	0.03909596129901887	0.04230840413551313	0.014361529386194153	0.0016198249681646406	0.017781478721420014	0.014825399236910243	0.015904932450679532
23800	18.1498	-0.01160401362398368	-0.02742404088919687	0.040862675641554776	0.03919110124451357	0.03833720368038262	0.014366896861984954	0.0016204303612998812	0.017788124368550994	0.014830940079347927	0.015910876757695012
23810	17.7915	-0.012774407857878953	-0.02467089231079853	0.03977278900551274	0.03750806979228163	0.04200959316413876	0.014345101509702198	0.0016179720816231018	0.017761138830839795	0.014808440748642132	0.015886739105187803
23820	17.4328	-0.010262174779216381	-0.02693420888732279	0.042048037313890396	0.03630118542009415	0.03918336344301287	0.01434738021231856	0.0016182290945980953	0.01776396016699388	0.01481079305215531	0.015889262695135214
23830	17.0221	-0.010636869328415488	-0.02533792295362558	0.04356470846972576	0.03934151634479804	0.044774224850931556	0.014357581369869624	0.001619379674683339	0.017776590553427687	0.01482132370173352	0.015900560149424755
23840	16.6439	-0.01234203437517254	-0.023208616219822845	0.041936351254081024	0.03905548796478347	0.04376613108294414	0.014355264350947798	0.0016191183400440846	0.017773721776604013	0.014818931844318348	0.0158979941253999
23850	16.2077	-0.011450122412062301	-0.022089803114153806	0.043724025504905804	0.04248255751703779	0.040752895490094566	0.014354836565362386	0.0016190700904633027	0.017773192121295047	0.014818490241483373	0.015897520366606084
23860	15.8201	-0.009573084422819124	-0.025711203936481165	0.04327330423353184	0.04129830172906437	0.04079083573275988	0.01435911050976029	0.001619552145101225	0.01777848383148303	0.014822902232038936	0.01590225362273214
23870	15.4198	-0.01049211344996825	-0.024202982279418476	0.03860945012745133	0.037049861084340135	0.04356928048925419	0.014369571659409077	0.0016207320494791737	0.01779143612262691	0.014833701271322969	0.01591383900991801
23880	15.0252	-0.013327255548452668	-0.026718155387984152	0.04191320880749143	0.03976307454956499	0.04452504883346658	0.014386380942791703	0.0016226279545870452	0.01781224824553896	0.014851053485723848	0.015932454751288978
23890	14.6231	-0.010212745116079612	-0.026877565621616466	0.043911424716461034	0.04153853683773554	0.0429187764737927	0.014385868621857357	0.0016225701703344877	0.017811613924252723	0.014850524617092601	0.015931887372311805
23900	14.2059	-0.008426229322016697	-0.02725444342928614	0.04399108588173436	0.04023417578067704	0.04090391044950826	0.01440129604364845	0.0016243102164214763	0.017830715119183146	0.014866450336498853	0.015948972746360573
23910	13.8097	-0.009407704023422423	-0.026037391317769363	0.044067742244180245	0.042835972826160154	0.04617146219016762	0.014418132866875627	0.001626209227725535	0.01785156134007646	0.014883830980266789	0.0159676189872247
23920	13.3908	-0.0114255005247686	-0.030978168103261827	0.04306700628218581	0.03736244932873775	0.04402579425625214	0.014436885345724872	0.001628324304235714	0.017874779396779544	0.014903189154326509	0.01598838675515245
23930	12.9853	-0.007495209276089645	-0.025233450877652157	0.047159289742891686	0.038359776557339964	0.047127084594076336	0.014442488147491748	0.0016289562395922917	0.017881716408689557	0.01490897292364561	0.01599459167812691
23940	12.5997	-0.00959787804944262	-0.027092442066865723	0.043271141393994905	0.037434344309345335	0.04039487024661888	0.014470158826264009	0.001632077192462705	0.01791597638007319	0.014937537350798431	0.016025236065984397
23950	12.1809	-0.01411172621762565	-0.02394017492923394	0.04028667150344216	0.03833872217971082	0.04157270381397142	0.014477718952635143	0.0016329298928352864	0.01792533681952115	0.014945341665277731	0.016033608663081685
23960	11.7932	-0.00973865767946765	-0.024240633183252393	0.04028195777990334	0.037909917159834945	0.043581776071743884	0.01449601347180842	0.0016349933164540777	0.01794798786138797	0.014964227087804658	0.016053869255379632
23970	11.3875	-0.011084102732438662	-0.0262366267327644	0.04027382409679509	0.038158919489275224	0.0445617783435109	0.014523858250293651	0.0016381339058864782	0.017982463391314034	0.01499297123799967	0.016084706453076515
23980	11.017	-0.009918819459303596	-0.022163233539262753	0.04535884349144032	0.04008885439943912	0.0435002297559585	0.014534748782040571	0.0016393622399145525	0.017995947314461448	0.015004213528197925	0.016096767367142766
23990	10.6152	-0.01340763819683545	-0.024399540568871718	0.04155262081839266	0.04143157636308619	0.04253688988475686	0.014528389233240726	0.0016386449516888188	0.01798807334932714	0.014997648569314442	0.016089724371138762
24000	10.2161	-0.007495099174827154	-0.025269480128416368	0.0427605958242865	0.039103113432972854	0.042910789578246795	0.014568264373734876	0.0016431424356575935	0.018037444063486032	0.015038811655888072	0.016133884808301566
24010	9.8794	-0.008688223155620144	-0.025125122503900903	0.042143959279125606	0.04055551980785188	0.04444879788428812	0.014587522468165009	0.0016453145401290844	0.01806128813935818	0.01505869177664619	0.01615521252924294
24020	9.4969	-0.008839797496380728	-0.02472284960068705	0.04253247820892929	0.03787392773022762	0.041994734365439726	0.014604591663819716	0.0016472397605261934	0.018082422068145577	0.015076312298348932	0.01617411611510591
24030	9.1531	-0.007403676195424121	-0.024906305882266763	0.042898142548272136	0.04036424311705239	0.04401240481587919	0.014633536359748747	0.0016505044087332882	0.018118259441792902	0.015106191892743063	0.016206171436038464
24040	8.8324	-0.009497043170158299	-0.019627648063315354	0.04178204596567244	0.03732762636248659	0.04386474034082503	0.014647223263364014	0.0016520481432212171	0.018135205644307442	0.01512032087615123	0.016221329242119276
24050	8.5044	-0.010102147995459287	-0.025534017368964053	0.04056913610173027	0.03970954856027284	0.036149589664870994	0.014655644548700515	0.0016529979729980662	0.018145632312804316	0.015129014164577848	0.01623065554510715
24060	8.1745	-0.007505719053738816	-0.024865464414144844	0.041377556845626266	0.04176948175523152	0.043120937049301394	0.01467391456140342	0.0016550586325524243	0.018168253012409548	0.01514787428908829	0.016250888997276395
24070	7.8533	-0.01290691453665398	-0.02458345034564765	0.03943956090478397	0.04012359687611785	0.04609833296551129	0.014698489921299063	0.0016578304669782802	0.018198680568368576	0.015173243420191688	0.016278105418910924
24080	7.5913	-0.007406824608593937	-0.02254502121085037	0.043080308666731744	0.03897642898860068	0.04638138662038074	0.014717912057411972	0.0016600210735748886	0.018222727749607377	0.015193292881092718	0.016299614810746356
24090	7.2884	-0.00820685331903567	-0.025524563656868036	0.03984493541012683	0.03922800020628931	0.046616802521810295	0.014729625032690609	0.0016613421703256335	0.01823722996696048	0.015205384179316484	0.016312586554604103
24100	7.0242	-0.011097912413105539	-0.025925197538209713	0.043249966917451116	0.040132989373775886	0.042676111639107596	0.01472956157130968	0.001661335012569201	0.018237151393351483	0.015205318668166306	0.01631251627316333
24110	6.7938	-0.011121316493168446	-0.026050698785867233	0.04162351349200889	0.04050703670208683	0.04762525722198565	0.01475425100203972	0.001664119712949701	0.018267720184137252	0.015230805554532097	0.01633985902458259
24120	6.5498	-0.006631728729373062	-0.025947022921216832	0.04355570592286467	0.03616750727913686	0.043360788561615564	0.014776885641063475	0.0016666726550807328	0.018295744870181818	0.015254171280499492	0.01636492616019451
24130	6.314	-0.008026798738601312	-0.021329058462151964	0.043282013840712244	0.038266789496092975	0.03975464199596546	0.014783780819883486	0.0016674503565714497	0.018304282016343022	0.015261289169971265	0.016372562349239464
24140	6.1175	-0.007059165066432774	-0.026412119842040616	0.04438768765912686	0.03765214316151763	0.042173765415053355	0.014773657651979173	0.0016663085728736706	0.018291748191438764	0.015250839029064408	0.016361351265978385
24150	5.9327	-0.005147867770941553	-0.021770320514248636	0.04491100628853516	0.0346504222374475	0.04310769587919344	0.014784639663905396	0.0016675472248751683	0.018305345379184816	0.015262175754203671	0.016373513491404534
24160	5.719	-0.009213568470099185	-0.023003369081026293	0.03967171782578894	0.03901458824762886	0.03884373154953901	0.014811669183166183	0.0016705958618969468	0.018338811510030736	0.015290078312729797	0.01640344781569944
24170	5.5337	-0.009172085838988495	-0.022156105552180498	0.044164098429477223	0.04100228734670245	0.04499432210402592	0.014812544870397371	0.0016706946299322471	0.0183398957270002	0.015290982284198291	0.016404417611177727
24180	5.3534	-0.013789339384495647	-0.02806709517110107	0.04125284842025713	0.039703400004198204	0.039758417804170866	0.014830960884189235	0.0016727717568281333	0.0183626971953235	0.015309993125556122	0.016424812754862905
24190	5.1583	-0.009033892910825085	-0.02519633035773759	0.04552259910291029	0.04100621905050075	0.047355247537771705	0.01483876615508972	0.0016736521068485184	0.018372361156222074	0.015318050502604222	0.01643345684165152
24200	4.9957	-0.009685657668349822	-0.024092016389467643	0.043778641068831003	0.04146907772576713	0.04376369224889965	0.014837124860179922	0.001673466986559201	0.018370329015373468	0.015316356194731507	0.016431639160263276
24210	4.7974	-0.010188211025964252	-0.02238393594685295	0.04256215683242915	0.040617379856924686	0.04466466096224358	0.014845416508682924	0.0016744021947052998	0.018380595176271584	0.015324915659123046	0.01644082189462246
24220	4.5816	-0.010823124634876292	-0.025680785020729662	0.04088940050956129	0.03904180367839784	0.03971515847165621	0.014877277793888708	0.0016779958025938686	0.01842004367438685	0.015357806047094599	0.016476107244487566
24230	4.4272	-0.008706130390967461	-0.02496534688997271	0.0436478815221328	0.038306532493365957	0.03552398721678591	0.014886821986452288	0.001679072284143969	0.018431860651006736	0.015367658512061528	0.01648667713115757
24240	4.1371	-0.008836856068500843	-0.0244578040049451	0.04369639216380421	0.03888344023283639	0.03291412786973642	0.014894194602403547	0.001679903835372073	0.01844098892767792	0.015375269259632946	0.016494842066488366
24250	3.8905	-0.009394000250087686	-0.026848972548271035	0.04243975612782731	0.03837106903253658	0.039486621886893065	0.01490648463720764	0.0016812900181872833	0.018456205621281918	0.015387956256101539	0.016508452885233303
24260	3.6629	-0.009008460832440524	-0.02508284853320448	0.04131210526710597	0.03999175749826116	0.04415693697567802	0.014919485998257598	0.0016827564308988074	0.018472303031149807	0.01540137755427986	0.01652285147494515
24270	3.4185	-0.01070096103560965	-0.023515965016684896	0.042910786189212166	0.041697185174020455	0.04012857007262041	0.014920106003975432	0.001682826360828632	0.018473070680484524	0.015402017585856503	0.016523538111360817
24280	3.192	-0.012473656028735814	-0.02789584195595969	0.042154705696117706	0.040470604791645826	0.04579414401981092	0.01493095662290416	0.0016840501931231014	0.01848650518626779	0.015413218674073515	0.016535554823263052
24290	3.0057	-0.007196655151177179	-0.023261776617004463	0.042186994511725445	0.04327057542521196	0.042217409614813	0.014925679190431205	0.0016834549558988742	0.018479971024710332	0.015407770783305515	0.016529710236329574
